# Supplementary material for: The functionally conserved human lncRNA motif GULF lowers glucose and lipid levels in obese mice
Source: J Clin Invest. 2025 Sep 16;135(18):e186355. doi: 10.1172/JCI186355 (PMC12435843; doi:10.1172/JCI186355)
Supplement: Supplemental table 1 [file jci-135-186355-s158.xlsx]

## Sheet: SNPs associated with Metabolic 
DISEASE.TRAIT	SNPS	P.VALUE	LINK
High density lipoprotein cholesterol levels	rs5167	9e-13	www.ncbi.nlm.nih.gov/pubmed/29403010
High density lipoprotein cholesterol levels	rs2740480	2e-20	www.ncbi.nlm.nih.gov/pubmed/29403010
High density lipoprotein cholesterol levels	rs4149310	2e-28	www.ncbi.nlm.nih.gov/pubmed/29403010
High density lipoprotein cholesterol levels	rs4743758	2e-10	www.ncbi.nlm.nih.gov/pubmed/29403010
Low density lipoprotein cholesterol levels	rs17145738	5e-09	www.ncbi.nlm.nih.gov/pubmed/29403010
Low density lipoprotein cholesterol levels	rs41280378	9e-15	www.ncbi.nlm.nih.gov/pubmed/29403010
Low density lipoprotein cholesterol levels	rs7315593	8e-09	www.ncbi.nlm.nih.gov/pubmed/29403010
Low density lipoprotein cholesterol levels	rs3093679	2e-09	www.ncbi.nlm.nih.gov/pubmed/29403010
Low density lipoprotein cholesterol levels	rs147943615	1e-27	www.ncbi.nlm.nih.gov/pubmed/29403010
Low density lipoprotein cholesterol levels	rs660240	2e-28	www.ncbi.nlm.nih.gov/pubmed/29403010
Low density lipoprotein cholesterol levels	rs553427	1e-09	www.ncbi.nlm.nih.gov/pubmed/29403010
Low density lipoprotein cholesterol levels	rs75352129	6e-59	www.ncbi.nlm.nih.gov/pubmed/29403010
Low density lipoprotein cholesterol levels	rs3846661	5e-31	www.ncbi.nlm.nih.gov/pubmed/29403010
Low density lipoprotein cholesterol levels	rs28537499	2e-10	www.ncbi.nlm.nih.gov/pubmed/29403010
Low density lipoprotein cholesterol levels	rs75214121	9e-09	www.ncbi.nlm.nih.gov/pubmed/29403010
Low density lipoprotein cholesterol levels	rs2001846	6e-09	www.ncbi.nlm.nih.gov/pubmed/29403010
Low density lipoprotein cholesterol levels	rs9411378	1e-19	www.ncbi.nlm.nih.gov/pubmed/29403010
Low density lipoprotein cholesterol levels	rs79105258	3e-20	www.ncbi.nlm.nih.gov/pubmed/29403010
Low density lipoprotein cholesterol levels	rs77303550	7e-16	www.ncbi.nlm.nih.gov/pubmed/29403010
Low density lipoprotein cholesterol levels	rs2738464	4e-40	www.ncbi.nlm.nih.gov/pubmed/29403010
Low density lipoprotein cholesterol levels	rs769446	3.0138004396316e-322	www.ncbi.nlm.nih.gov/pubmed/29403010
High density lipoprotein cholesterol levels	rs6685271	1e-10	www.ncbi.nlm.nih.gov/pubmed/29403010
High density lipoprotein cholesterol levels	rs28366301	8e-11	www.ncbi.nlm.nih.gov/pubmed/29403010
High density lipoprotein cholesterol levels	rs7778167	2e-11	www.ncbi.nlm.nih.gov/pubmed/29403010
High density lipoprotein cholesterol levels	rs7895716	1e-10	www.ncbi.nlm.nih.gov/pubmed/29403010
High density lipoprotein cholesterol levels	rs4917630	8e-13	www.ncbi.nlm.nih.gov/pubmed/29403010
High density lipoprotein cholesterol levels	rs2257129	2e-10	www.ncbi.nlm.nih.gov/pubmed/29403010
High density lipoprotein cholesterol levels	rs235314	3e-10	www.ncbi.nlm.nih.gov/pubmed/29403010
High density lipoprotein cholesterol levels	rs1358980	3e-09	www.ncbi.nlm.nih.gov/pubmed/29403010
High density lipoprotein cholesterol levels	rs1026422	5e-10	www.ncbi.nlm.nih.gov/pubmed/29403010
High density lipoprotein cholesterol levels	rs189213544	5e-21	www.ncbi.nlm.nih.gov/pubmed/29403010
High density lipoprotein cholesterol levels	rs325	2e-79	www.ncbi.nlm.nih.gov/pubmed/29403010
High density lipoprotein cholesterol levels	rs3808447	4e-15	www.ncbi.nlm.nih.gov/pubmed/29403010
High density lipoprotein cholesterol levels	rs1883025	3e-76	www.ncbi.nlm.nih.gov/pubmed/29403010
High density lipoprotein cholesterol levels	rs11236520	8e-09	www.ncbi.nlm.nih.gov/pubmed/29403010
High density lipoprotein cholesterol levels	rs3741297	3e-157	www.ncbi.nlm.nih.gov/pubmed/29403010
High density lipoprotein cholesterol levels	rs11067592	5e-18	www.ncbi.nlm.nih.gov/pubmed/29403010
High density lipoprotein cholesterol levels	rs79105258	2e-80	www.ncbi.nlm.nih.gov/pubmed/29403010
High density lipoprotein cholesterol levels	rs28577594	2e-09	www.ncbi.nlm.nih.gov/pubmed/29403010
High density lipoprotein cholesterol levels	rs67053123	1e-32	www.ncbi.nlm.nih.gov/pubmed/29403010
High density lipoprotein cholesterol levels	rs2070895	1e-140	www.ncbi.nlm.nih.gov/pubmed/29403010
High density lipoprotein cholesterol levels	rs56156922	2e-300	www.ncbi.nlm.nih.gov/pubmed/29403010
High density lipoprotein cholesterol levels	rs56303487	3e-19	www.ncbi.nlm.nih.gov/pubmed/29403010
High density lipoprotein cholesterol levels	rs2925979	7e-13	www.ncbi.nlm.nih.gov/pubmed/29403010
High density lipoprotein cholesterol levels	rs11082764	6e-51	www.ncbi.nlm.nih.gov/pubmed/29403010
High density lipoprotein cholesterol levels	rs429358	2e-24	www.ncbi.nlm.nih.gov/pubmed/29403010
High density lipoprotein cholesterol levels	rs76083992	4e-14	www.ncbi.nlm.nih.gov/pubmed/29403010
High density lipoprotein cholesterol levels	rs7445	1e-14	www.ncbi.nlm.nih.gov/pubmed/29403010
High density lipoprotein cholesterol levels	rs7483863	8e-36	www.ncbi.nlm.nih.gov/pubmed/29403010
High density lipoprotein cholesterol levels	rs12718465	8e-13	www.ncbi.nlm.nih.gov/pubmed/29403010
High density lipoprotein cholesterol levels	rs525028	4e-17	www.ncbi.nlm.nih.gov/pubmed/29403010
High density lipoprotein cholesterol levels	rs2303790	5e-198	www.ncbi.nlm.nih.gov/pubmed/29403010
High density lipoprotein cholesterol levels	rs9939224	1e-97	www.ncbi.nlm.nih.gov/pubmed/29403010
High density lipoprotein cholesterol levels	rs116893196	3e-59	www.ncbi.nlm.nih.gov/pubmed/29403010
High density lipoprotein cholesterol levels	rs77780456	6e-39	www.ncbi.nlm.nih.gov/pubmed/29403010
High density lipoprotein cholesterol levels	rs261291	7e-109	www.ncbi.nlm.nih.gov/pubmed/29403010
High density lipoprotein cholesterol levels	rs12903590	9e-38	www.ncbi.nlm.nih.gov/pubmed/29403010
High density lipoprotein cholesterol levels	rs13329672	7e-37	www.ncbi.nlm.nih.gov/pubmed/29403010
High density lipoprotein cholesterol levels	rs118146059	2e-21	www.ncbi.nlm.nih.gov/pubmed/29403010
High density lipoprotein cholesterol levels	rs73959590	1e-21	www.ncbi.nlm.nih.gov/pubmed/29403010
High density lipoprotein cholesterol levels	rs12607275	4e-11	www.ncbi.nlm.nih.gov/pubmed/29403010
High density lipoprotein cholesterol levels	rs2058804	8e-10	www.ncbi.nlm.nih.gov/pubmed/29403010
High density lipoprotein cholesterol levels	rs11067829	5e-13	www.ncbi.nlm.nih.gov/pubmed/29403010
High density lipoprotein cholesterol levels	rs61005347	1e-11	www.ncbi.nlm.nih.gov/pubmed/29403010
Low density lipoprotein cholesterol levels	rs56668103	7e-09	www.ncbi.nlm.nih.gov/pubmed/29403010
Low density lipoprotein cholesterol levels	rs57825321	4e-30	www.ncbi.nlm.nih.gov/pubmed/29403010
Low density lipoprotein cholesterol levels	rs12469758	5e-53	www.ncbi.nlm.nih.gov/pubmed/29403010
Low density lipoprotein cholesterol levels	rs1367117	2e-10	www.ncbi.nlm.nih.gov/pubmed/29403010
Low density lipoprotein cholesterol levels	rs429358	4e-71	www.ncbi.nlm.nih.gov/pubmed/29403010
Low density lipoprotein cholesterol levels	rs7523141	3e-25	www.ncbi.nlm.nih.gov/pubmed/29403010
Low density lipoprotein cholesterol levels	rs12136600	4e-20	www.ncbi.nlm.nih.gov/pubmed/29403010
Low density lipoprotein cholesterol levels	rs2278426	2e-09	www.ncbi.nlm.nih.gov/pubmed/29403010
Triglyceride levels	rs2114273	6e-10	www.ncbi.nlm.nih.gov/pubmed/29403010
Triglyceride levels	rs2278426	2e-13	www.ncbi.nlm.nih.gov/pubmed/29403010
Triglyceride levels	rs35529421	4e-32	www.ncbi.nlm.nih.gov/pubmed/29403010
Triglyceride levels	rs12992267	1e-11	www.ncbi.nlm.nih.gov/pubmed/29403010
Triglyceride levels	rs1260326	2e-94	www.ncbi.nlm.nih.gov/pubmed/29403010
Triglyceride levels	rs3752442	1e-14	www.ncbi.nlm.nih.gov/pubmed/29403010
Triglyceride levels	rs35469118	9e-15	www.ncbi.nlm.nih.gov/pubmed/29403010
Triglyceride levels	rs154254	8e-09	www.ncbi.nlm.nih.gov/pubmed/29403010
Triglyceride levels	rs2146324	1e-10	www.ncbi.nlm.nih.gov/pubmed/29403010
Triglyceride levels	rs4389834	2e-09	www.ncbi.nlm.nih.gov/pubmed/29403010
Triglyceride levels	rs12531645	3e-49	www.ncbi.nlm.nih.gov/pubmed/29403010
Triglyceride levels	rs1059611	1e-154	www.ncbi.nlm.nih.gov/pubmed/29403010
Triglyceride levels	rs2954021	7e-42	www.ncbi.nlm.nih.gov/pubmed/29403010
Total cholesterol levels	rs77303550	3e-31	www.ncbi.nlm.nih.gov/pubmed/29403010
Total cholesterol levels	rs78295286	3e-09	www.ncbi.nlm.nih.gov/pubmed/29403010
Total cholesterol levels	rs3786247	5e-30	www.ncbi.nlm.nih.gov/pubmed/29403010
Total cholesterol levels	rs34010237	6e-10	www.ncbi.nlm.nih.gov/pubmed/29403010
Total cholesterol levels	rs769446	6e-187	www.ncbi.nlm.nih.gov/pubmed/29403010
Total cholesterol levels	rs61775910	4e-10	www.ncbi.nlm.nih.gov/pubmed/29403010
Total cholesterol levels	rs57825321	8e-32	www.ncbi.nlm.nih.gov/pubmed/29403010
Total cholesterol levels	rs557933	2e-11	www.ncbi.nlm.nih.gov/pubmed/29403010
Total cholesterol levels	rs1260326	3e-19	www.ncbi.nlm.nih.gov/pubmed/29403010
Total cholesterol levels	rs429358	2e-57	www.ncbi.nlm.nih.gov/pubmed/29403010
Total cholesterol levels	rs11748027	3e-36	www.ncbi.nlm.nih.gov/pubmed/29403010
Total cholesterol levels	rs2278426	8e-32	www.ncbi.nlm.nih.gov/pubmed/29403010
Total cholesterol levels	rs2043082	4e-30	www.ncbi.nlm.nih.gov/pubmed/29403010
Total cholesterol levels	rs2737252	1e-09	www.ncbi.nlm.nih.gov/pubmed/29403010
Total cholesterol levels	rs4149310	1e-22	www.ncbi.nlm.nih.gov/pubmed/29403010
Total cholesterol levels	rs2575876	4e-38	www.ncbi.nlm.nih.gov/pubmed/29403010
Total cholesterol levels	rs9411378	3e-28	www.ncbi.nlm.nih.gov/pubmed/29403010
Total cholesterol levels	rs97384	1e-16	www.ncbi.nlm.nih.gov/pubmed/29403010
Total cholesterol levels	rs56156922	2e-32	www.ncbi.nlm.nih.gov/pubmed/29403010
Total cholesterol levels	rs55935382	8e-09	www.ncbi.nlm.nih.gov/pubmed/29403010
Total cholesterol levels	rs62074014	3e-09	www.ncbi.nlm.nih.gov/pubmed/29403010
Total cholesterol levels	rs67053123	6e-09	www.ncbi.nlm.nih.gov/pubmed/29403010
Total cholesterol levels	rs2738464	8e-49	www.ncbi.nlm.nih.gov/pubmed/29403010
Total cholesterol levels	rs45576433	1e-23	www.ncbi.nlm.nih.gov/pubmed/29403010
Total cholesterol levels	rs56668103	4e-09	www.ncbi.nlm.nih.gov/pubmed/29403010
Total cholesterol levels	rs646776	5e-27	www.ncbi.nlm.nih.gov/pubmed/29403010
Total cholesterol levels	rs12469758	3e-33	www.ncbi.nlm.nih.gov/pubmed/29403010
Total cholesterol levels	rs75352129	2e-39	www.ncbi.nlm.nih.gov/pubmed/29403010
Total cholesterol levels	rs2303790	3e-14	www.ncbi.nlm.nih.gov/pubmed/29403010
Total cholesterol levels	rs1943973	2e-15	www.ncbi.nlm.nih.gov/pubmed/29403010
Total cholesterol levels	rs11745603	3e-16	www.ncbi.nlm.nih.gov/pubmed/29403010
Total cholesterol levels	rs5930	6e-12	www.ncbi.nlm.nih.gov/pubmed/29403010
Total cholesterol levels	rs116961202	5e-18	www.ncbi.nlm.nih.gov/pubmed/29403010
Total cholesterol levels	rs147943615	6e-23	www.ncbi.nlm.nih.gov/pubmed/29403010
Total cholesterol levels	rs6982502	2e-16	www.ncbi.nlm.nih.gov/pubmed/29403010
Total cholesterol levels	rs2740476	6e-09	www.ncbi.nlm.nih.gov/pubmed/29403010
Total cholesterol levels	rs57594838	6e-10	www.ncbi.nlm.nih.gov/pubmed/29403010
Total cholesterol levels	rs75542613	3e-15	www.ncbi.nlm.nih.gov/pubmed/29403010
Total cholesterol levels	rs2243616	6e-10	www.ncbi.nlm.nih.gov/pubmed/29403010
Total cholesterol levels	rs1800588	4e-53	www.ncbi.nlm.nih.gov/pubmed/29403010
HDL cholesterol	rs34065661	9e-10	www.ncbi.nlm.nih.gov/pubmed/29404214
Triglycerides	rs662799	3e-16	www.ncbi.nlm.nih.gov/pubmed/29404214
Triglycerides	rs662799	3e-16	www.ncbi.nlm.nih.gov/pubmed/29404214
Triglyceride levels	rs964184	3e-13	www.ncbi.nlm.nih.gov/pubmed/29404214
Immunoglobulin measurement (zinc sulfate turbidity test)	rs7540096	3e-13	www.ncbi.nlm.nih.gov/pubmed/29403010
Immunoglobulin measurement (zinc sulfate turbidity test)	rs258888	9e-10	www.ncbi.nlm.nih.gov/pubmed/29403010
Immunoglobulin measurement (zinc sulfate turbidity test)	rs1051750	1e-09	www.ncbi.nlm.nih.gov/pubmed/29403010
Immunoglobulin measurement (zinc sulfate turbidity test)	rs74998556	1e-26	www.ncbi.nlm.nih.gov/pubmed/29403010
Triglyceride levels	rs7916868	1e-10	www.ncbi.nlm.nih.gov/pubmed/29403010
Triglyceride levels	rs4411227	4e-16	www.ncbi.nlm.nih.gov/pubmed/29403010
Triglyceride levels	rs174551	8e-15	www.ncbi.nlm.nih.gov/pubmed/29403010
Triglyceride levels	rs651821	0	www.ncbi.nlm.nih.gov/pubmed/29403010
Triglyceride levels	rs1800588	6e-51	www.ncbi.nlm.nih.gov/pubmed/29403010
Triglyceride levels	rs56156922	1e-12	www.ncbi.nlm.nih.gov/pubmed/29403010
Triglyceride levels	rs58542926	9e-14	www.ncbi.nlm.nih.gov/pubmed/29403010
Triglyceride levels	rs75627662	6e-42	www.ncbi.nlm.nih.gov/pubmed/29403010
Triglyceride levels	rs76083992	1e-14	www.ncbi.nlm.nih.gov/pubmed/29403010
Triglyceride levels	rs149217485	2e-10	www.ncbi.nlm.nih.gov/pubmed/29403010
Triglyceride levels	rs13263508	7e-14	www.ncbi.nlm.nih.gov/pubmed/29403010
Triglyceride levels	rs633389	1e-12	www.ncbi.nlm.nih.gov/pubmed/29403010
Triglyceride levels	rs9804646	5e-106	www.ncbi.nlm.nih.gov/pubmed/29403010
Triglyceride levels	rs183230709	9e-15	www.ncbi.nlm.nih.gov/pubmed/29403010
Triglyceride levels	rs7123454	3e-75	www.ncbi.nlm.nih.gov/pubmed/29403010
Triglyceride levels	rs75198898	2e-288	www.ncbi.nlm.nih.gov/pubmed/29403010
Triglyceride levels	rs390082	3e-29	www.ncbi.nlm.nih.gov/pubmed/29403010
Triglyceride levels	rs261291	3e-26	www.ncbi.nlm.nih.gov/pubmed/29403010
Breast milk fatty acid composition (maternal genotype effect)	rs7198595	5e-11	www.ncbi.nlm.nih.gov/pubmed/29514873
Breast milk fatty acid composition (maternal genotype effect)	rs34440628	1e-10	www.ncbi.nlm.nih.gov/pubmed/29514873
Breast milk fatty acid composition (maternal genotype effect)	rs174556	2e-10	www.ncbi.nlm.nih.gov/pubmed/29514873
Breast milk fatty acid composition (maternal genotype effect)	rs12583793	2e-10	www.ncbi.nlm.nih.gov/pubmed/29514873
Breast milk fatty acid composition (maternal genotype effect)	rs11695051	4e-09	www.ncbi.nlm.nih.gov/pubmed/29514873
Breast milk fatty acid composition (maternal genotype effect)	rs12535041	5e-09	www.ncbi.nlm.nih.gov/pubmed/29514873
Breast milk fatty acid composition (maternal genotype effect)	rs76065946	5e-09	www.ncbi.nlm.nih.gov/pubmed/29514873
Breast milk fatty acid composition (infant genotype effect)	rs174556	5e-10	www.ncbi.nlm.nih.gov/pubmed/29514873
LDL cholesterol	exm1479366	3e-40	www.ncbi.nlm.nih.gov/pubmed/26160806
Triglycerides	rs780093	7e-12	www.ncbi.nlm.nih.gov/pubmed/26160806
Triglycerides	rs12678919	3e-11	www.ncbi.nlm.nih.gov/pubmed/26160806
Triglycerides	rs964184	2e-11	www.ncbi.nlm.nih.gov/pubmed/26160806
HDL cholesterol	rs12678919	3e-10	www.ncbi.nlm.nih.gov/pubmed/26160806
HDL cholesterol	rs247616	2e-23	www.ncbi.nlm.nih.gov/pubmed/26160806
Insulin levels	rs742642	8e-09	www.ncbi.nlm.nih.gov/pubmed/24699409
Insulin levels adjusted for BMI	rs933360	1e-09	www.ncbi.nlm.nih.gov/pubmed/24699409
Insulin levels adjusted for BMI	rs10830963	3e-14	www.ncbi.nlm.nih.gov/pubmed/24699409
Insulin levels adjusted for BMI	rs742642	4e-10	www.ncbi.nlm.nih.gov/pubmed/24699409
Insulin disposition index	rs10830963	1e-31	www.ncbi.nlm.nih.gov/pubmed/24699409
Incremental insulin	rs933360	5e-09	www.ncbi.nlm.nih.gov/pubmed/24699409
Corrected insulin response	rs933360	3e-09	www.ncbi.nlm.nih.gov/pubmed/24699409
Corrected insulin response	rs10830963	7e-28	www.ncbi.nlm.nih.gov/pubmed/24699409
Corrected insulin response	rs742642	2e-10	www.ncbi.nlm.nih.gov/pubmed/24699409
Corrected insulin response adjusted for insulin sensitivity index	rs10830963	4e-30	www.ncbi.nlm.nih.gov/pubmed/24699409
Nonalcoholic fatty liver disease	rs738409	2e-15	www.ncbi.nlm.nih.gov/pubmed/29271184
Nonalcoholic fatty liver disease	rs2143571	2e-11	www.ncbi.nlm.nih.gov/pubmed/29271184
HDL cholesterol levels x alcohol consumption (drinkers vs non-drinkers) interaction (2df)	rs4847240	3e-17	www.ncbi.nlm.nih.gov/pubmed/30698716
HDL cholesterol levels x alcohol consumption (drinkers vs non-drinkers) interaction (2df)	rs10744826	6e-17	www.ncbi.nlm.nih.gov/pubmed/30698716
HDL cholesterol levels x alcohol consumption (drinkers vs non-drinkers) interaction (2df)	rs1154988	1e-16	www.ncbi.nlm.nih.gov/pubmed/30698716
HDL cholesterol levels x alcohol consumption (drinkers vs non-drinkers) interaction (2df)	rs11967262	2e-16	www.ncbi.nlm.nih.gov/pubmed/30698716
HDL cholesterol levels x alcohol consumption (drinkers vs non-drinkers) interaction (2df)	rs1531517	6e-16	www.ncbi.nlm.nih.gov/pubmed/30698716
HDL cholesterol levels x alcohol consumption (drinkers vs non-drinkers) interaction (2df)	rs190528931	7e-16	www.ncbi.nlm.nih.gov/pubmed/30698716
HDL cholesterol levels x alcohol consumption (drinkers vs non-drinkers) interaction (2df)	rs28873836	9e-16	www.ncbi.nlm.nih.gov/pubmed/30698716
HDL cholesterol levels x alcohol consumption (drinkers vs non-drinkers) interaction (2df)	rs2908522	4e-15	www.ncbi.nlm.nih.gov/pubmed/30698716
HDL cholesterol levels x alcohol consumption (drinkers vs non-drinkers) interaction (2df)	rs7445	4e-15	www.ncbi.nlm.nih.gov/pubmed/30698716
HDL cholesterol levels x alcohol consumption (drinkers vs non-drinkers) interaction (2df)	rs7298909	5e-15	www.ncbi.nlm.nih.gov/pubmed/30698716
HDL cholesterol levels x alcohol consumption (drinkers vs non-drinkers) interaction (2df)	rs9491694	1e-14	www.ncbi.nlm.nih.gov/pubmed/30698716
HDL cholesterol levels x alcohol consumption (drinkers vs non-drinkers) interaction (2df)	rs465002	2e-14	www.ncbi.nlm.nih.gov/pubmed/30698716
HDL cholesterol levels x alcohol consumption (drinkers vs non-drinkers) interaction (2df)	rs1689788	4e-14	www.ncbi.nlm.nih.gov/pubmed/30698716
HDL cholesterol levels x alcohol consumption (drinkers vs non-drinkers) interaction (2df)	rs12753251	7e-14	www.ncbi.nlm.nih.gov/pubmed/30698716
HDL cholesterol levels x alcohol consumption (drinkers vs non-drinkers) interaction (2df)	rs1047891	1e-13	www.ncbi.nlm.nih.gov/pubmed/30698716
HDL cholesterol levels x alcohol consumption (drinkers vs non-drinkers) interaction (2df)	rs45490496	1e-13	www.ncbi.nlm.nih.gov/pubmed/30698716
HDL cholesterol levels x alcohol consumption (drinkers vs non-drinkers) interaction (2df)	rs17451107	2e-13	www.ncbi.nlm.nih.gov/pubmed/30698716
HDL cholesterol levels x alcohol consumption (drinkers vs non-drinkers) interaction (2df)	rs57457691	2e-13	www.ncbi.nlm.nih.gov/pubmed/30698716
HDL cholesterol levels x alcohol consumption (drinkers vs non-drinkers) interaction (2df)	rs28487964	3e-13	www.ncbi.nlm.nih.gov/pubmed/30698716
HDL cholesterol levels x alcohol consumption (drinkers vs non-drinkers) interaction (2df)	rs11246533	6e-13	www.ncbi.nlm.nih.gov/pubmed/30698716
HDL cholesterol levels x alcohol consumption (drinkers vs non-drinkers) interaction (2df)	rs56960668	8e-13	www.ncbi.nlm.nih.gov/pubmed/30698716
HDL cholesterol levels x alcohol consumption (drinkers vs non-drinkers) interaction (2df)	rs6907508	1e-12	www.ncbi.nlm.nih.gov/pubmed/30698716
HDL cholesterol levels x alcohol consumption (drinkers vs non-drinkers) interaction (2df)	rs2013208	4e-12	www.ncbi.nlm.nih.gov/pubmed/30698716
HDL cholesterol levels x alcohol consumption (drinkers vs non-drinkers) interaction (2df)	rs1806895	5e-12	www.ncbi.nlm.nih.gov/pubmed/30698716
HDL cholesterol levels x alcohol consumption (drinkers vs non-drinkers) interaction (2df)	rs836546	8e-12	www.ncbi.nlm.nih.gov/pubmed/30698716
HDL cholesterol levels x alcohol consumption (drinkers vs non-drinkers) interaction (2df)	rs174566	2e-48	www.ncbi.nlm.nih.gov/pubmed/30698716
HDL cholesterol levels x alcohol consumption (drinkers vs non-drinkers) interaction (2df)	rs10127775	6e-48	www.ncbi.nlm.nih.gov/pubmed/30698716
HDL cholesterol levels x alcohol consumption (drinkers vs non-drinkers) interaction (2df)	rs2954021	3e-45	www.ncbi.nlm.nih.gov/pubmed/30698716
HDL cholesterol levels x alcohol consumption (drinkers vs non-drinkers) interaction (2df)	rs1215112	2e-37	www.ncbi.nlm.nih.gov/pubmed/30698716
HDL cholesterol levels x alcohol consumption (drinkers vs non-drinkers) interaction (2df)	rs112259268	3e-36	www.ncbi.nlm.nih.gov/pubmed/30698716
HDL cholesterol levels x alcohol consumption (drinkers vs non-drinkers) interaction (2df)	rs116843064	7e-36	www.ncbi.nlm.nih.gov/pubmed/30698716
HDL cholesterol levels x alcohol consumption (drinkers vs non-drinkers) interaction (2df)	rs881844	4e-35	www.ncbi.nlm.nih.gov/pubmed/30698716
HDL cholesterol levels x alcohol consumption (drinkers vs non-drinkers) interaction (2df)	rs150844304	8e-33	www.ncbi.nlm.nih.gov/pubmed/30698716
HDL cholesterol levels x alcohol consumption (drinkers vs non-drinkers) interaction (2df)	rs11762784	1e-31	www.ncbi.nlm.nih.gov/pubmed/30698716
HDL cholesterol levels x alcohol consumption (drinkers vs non-drinkers) interaction (2df)	rs10769254	6e-31	www.ncbi.nlm.nih.gov/pubmed/30698716
HDL cholesterol levels x alcohol consumption (drinkers vs non-drinkers) interaction (2df)	rs13135092	1e-29	www.ncbi.nlm.nih.gov/pubmed/30698716
HDL cholesterol levels x alcohol consumption (drinkers vs non-drinkers) interaction (2df)	rs7528419	1e-28	www.ncbi.nlm.nih.gov/pubmed/30698716
HDL cholesterol levels x alcohol consumption (drinkers vs non-drinkers) interaction (2df)	rs2925979	5e-28	www.ncbi.nlm.nih.gov/pubmed/30698716
HDL cholesterol levels x alcohol consumption (drinkers vs non-drinkers) interaction (2df)	rs1128249	3e-26	www.ncbi.nlm.nih.gov/pubmed/30698716
HDL cholesterol levels x alcohol consumption (drinkers vs non-drinkers) interaction (2df)	rs2972143	9e-26	www.ncbi.nlm.nih.gov/pubmed/30698716
HDL cholesterol levels x alcohol consumption (drinkers vs non-drinkers) interaction (2df)	rs6461354	3e-22	www.ncbi.nlm.nih.gov/pubmed/30698716
HDL cholesterol levels x alcohol consumption (drinkers vs non-drinkers) interaction (2df)	rs8071884	5e-22	www.ncbi.nlm.nih.gov/pubmed/30698716
HDL cholesterol levels x alcohol consumption (drinkers vs non-drinkers) interaction (2df)	rs79624003	4e-21	www.ncbi.nlm.nih.gov/pubmed/30698716
HDL cholesterol levels x alcohol consumption (drinkers vs non-drinkers) interaction (2df)	rs57276302	6e-21	www.ncbi.nlm.nih.gov/pubmed/30698716
HDL cholesterol levels x alcohol consumption (drinkers vs non-drinkers) interaction (2df)	rs540730	1e-20	www.ncbi.nlm.nih.gov/pubmed/30698716
HDL cholesterol levels x alcohol consumption (drinkers vs non-drinkers) interaction (2df)	rs2737216	2e-20	www.ncbi.nlm.nih.gov/pubmed/30698716
HDL cholesterol levels x alcohol consumption (drinkers vs non-drinkers) interaction (2df)	rs11230661	8e-19	www.ncbi.nlm.nih.gov/pubmed/30698716
HDL cholesterol levels x alcohol consumption (drinkers vs non-drinkers) interaction (2df)	rs7096937	2e-18	www.ncbi.nlm.nih.gov/pubmed/30698716
HDL cholesterol levels x alcohol consumption (drinkers vs non-drinkers) interaction (2df)	rs4660303	2e-17	www.ncbi.nlm.nih.gov/pubmed/30698716
HDL cholesterol levels x alcohol consumption (drinkers vs non-drinkers) interaction (2df)	rs2642438	3e-17	www.ncbi.nlm.nih.gov/pubmed/30698716
HDL cholesterol levels x alcohol consumption (drinkers vs non-drinkers) interaction (2df)	rs2043082	6e-162	www.ncbi.nlm.nih.gov/pubmed/30698716
HDL cholesterol levels x alcohol consumption (drinkers vs non-drinkers) interaction (2df)	rs9989419	6e-162	www.ncbi.nlm.nih.gov/pubmed/30698716
HDL cholesterol levels x alcohol consumption (drinkers vs non-drinkers) interaction (2df)	rs509728	6e-162	www.ncbi.nlm.nih.gov/pubmed/30698716
HDL cholesterol levels x alcohol consumption (drinkers vs non-drinkers) interaction (2df)	rs2575876	6e-162	www.ncbi.nlm.nih.gov/pubmed/30698716
HDL cholesterol levels x alcohol consumption (drinkers vs non-drinkers) interaction (2df)	rs114165349	4e-154	www.ncbi.nlm.nih.gov/pubmed/30698716
HDL cholesterol levels x alcohol consumption (drinkers vs non-drinkers) interaction (2df)	rs2156552	2e-121	www.ncbi.nlm.nih.gov/pubmed/30698716
HDL cholesterol levels x alcohol consumption (drinkers vs non-drinkers) interaction (2df)	rs4841132	6e-114	www.ncbi.nlm.nih.gov/pubmed/30698716
HDL cholesterol levels x alcohol consumption (drinkers vs non-drinkers) interaction (2df)	rs255056	2e-99	www.ncbi.nlm.nih.gov/pubmed/30698716
HDL cholesterol levels x alcohol consumption (drinkers vs non-drinkers) interaction (2df)	rs1800961	1e-71	www.ncbi.nlm.nih.gov/pubmed/30698716
HDL cholesterol levels x alcohol consumption (drinkers vs non-drinkers) interaction (2df)	rs6073958	1e-69	www.ncbi.nlm.nih.gov/pubmed/30698716
HDL cholesterol levels x alcohol consumption (drinkers vs non-drinkers) interaction (2df)	rs10769254	5e-69	www.ncbi.nlm.nih.gov/pubmed/30698716
HDL cholesterol levels x alcohol consumption (drinkers vs non-drinkers) interaction (2df)	rs367070	1e-64	www.ncbi.nlm.nih.gov/pubmed/30698716
HDL cholesterol levels x alcohol consumption (drinkers vs non-drinkers) interaction (2df)	rs10127775	9e-58	www.ncbi.nlm.nih.gov/pubmed/30698716
HDL cholesterol levels x alcohol consumption (drinkers vs non-drinkers) interaction (2df)	rs174566	3e-50	www.ncbi.nlm.nih.gov/pubmed/30698716
HDL cholesterol levels x alcohol consumption (drinkers vs non-drinkers) interaction (2df)	rs57276302	8e-49	www.ncbi.nlm.nih.gov/pubmed/30698716
HDL cholesterol levels x alcohol consumption (drinkers vs non-drinkers) interaction (2df)	rs2925979	1e-44	www.ncbi.nlm.nih.gov/pubmed/30698716
HDL cholesterol levels x alcohol consumption (drinkers vs non-drinkers) interaction (2df)	rs112259268	1e-41	www.ncbi.nlm.nih.gov/pubmed/30698716
HDL cholesterol levels x alcohol consumption (drinkers vs non-drinkers) interaction (2df)	rs658118	1e-39	www.ncbi.nlm.nih.gov/pubmed/30698716
HDL cholesterol levels x alcohol consumption (drinkers vs non-drinkers) interaction (2df)	rs2954021	5e-39	www.ncbi.nlm.nih.gov/pubmed/30698716
HDL cholesterol levels x alcohol consumption (drinkers vs non-drinkers) interaction (2df)	rs881844	6e-38	www.ncbi.nlm.nih.gov/pubmed/30698716
HDL cholesterol levels x alcohol consumption (drinkers vs non-drinkers) interaction (2df)	rs1215112	8e-38	www.ncbi.nlm.nih.gov/pubmed/30698716
HDL cholesterol levels x alcohol consumption (drinkers vs non-drinkers) interaction (2df)	rs11762784	6e-37	www.ncbi.nlm.nih.gov/pubmed/30698716
HDL cholesterol levels x alcohol consumption (drinkers vs non-drinkers) interaction (2df)	rs150844304	3e-35	www.ncbi.nlm.nih.gov/pubmed/30698716
HDL cholesterol levels x alcohol consumption (drinkers vs non-drinkers) interaction (2df)	rs255056	5e-19	www.ncbi.nlm.nih.gov/pubmed/30698716
HDL cholesterol levels x alcohol consumption (drinkers vs non-drinkers) interaction (2df)	rs4841132	3e-14	www.ncbi.nlm.nih.gov/pubmed/30698716
HDL cholesterol levels x alcohol consumption (drinkers vs non-drinkers) interaction (2df)	rs287	3e-13	www.ncbi.nlm.nih.gov/pubmed/30698716
HDL cholesterol levels x alcohol consumption (drinkers vs non-drinkers) interaction (2df)	rs6073958	2e-11	www.ncbi.nlm.nih.gov/pubmed/30698716
HDL cholesterol levels x alcohol consumption (drinkers vs non-drinkers) interaction (2df)	rs2043082	2e-09	www.ncbi.nlm.nih.gov/pubmed/30698716
HDL cholesterol levels x alcohol consumption (drinkers vs non-drinkers) interaction (2df)	rs34621310	2e-09	www.ncbi.nlm.nih.gov/pubmed/30698716
HDL cholesterol levels x alcohol consumption (drinkers vs non-drinkers) interaction (2df)	rs2043082	7e-105	www.ncbi.nlm.nih.gov/pubmed/30698716
HDL cholesterol levels x alcohol consumption (drinkers vs non-drinkers) interaction (2df)	rs2575876	9e-80	www.ncbi.nlm.nih.gov/pubmed/30698716
HDL cholesterol levels x alcohol consumption (drinkers vs non-drinkers) interaction (2df)	rs287	2e-79	www.ncbi.nlm.nih.gov/pubmed/30698716
HDL cholesterol levels x alcohol consumption (drinkers vs non-drinkers) interaction (2df)	rs10769254	1e-48	www.ncbi.nlm.nih.gov/pubmed/30698716
HDL cholesterol levels x alcohol consumption (drinkers vs non-drinkers) interaction (2df)	rs9989419	2e-32	www.ncbi.nlm.nih.gov/pubmed/30698716
HDL cholesterol levels x alcohol consumption (drinkers vs non-drinkers) interaction (2df)	rs2156552	2e-28	www.ncbi.nlm.nih.gov/pubmed/30698716
HDL cholesterol levels x alcohol consumption (drinkers vs non-drinkers) interaction (2df)	rs57276302	3e-27	www.ncbi.nlm.nih.gov/pubmed/30698716
HDL cholesterol levels x alcohol consumption (drinkers vs non-drinkers) interaction (2df)	rs255056	4e-24	www.ncbi.nlm.nih.gov/pubmed/30698716
HDL cholesterol levels x alcohol consumption (drinkers vs non-drinkers) interaction (2df)	rs7298909	3e-15	www.ncbi.nlm.nih.gov/pubmed/30698716
HDL cholesterol levels x alcohol consumption (drinkers vs non-drinkers) interaction (2df)	rs2925979	2e-14	www.ncbi.nlm.nih.gov/pubmed/30698716
HDL cholesterol levels x alcohol consumption (drinkers vs non-drinkers) interaction (2df)	rs7445	4e-13	www.ncbi.nlm.nih.gov/pubmed/30698716
HDL cholesterol levels x alcohol consumption (drinkers vs non-drinkers) interaction (2df)	rs2737216	4e-12	www.ncbi.nlm.nih.gov/pubmed/30698716
HDL cholesterol levels x alcohol consumption (drinkers vs non-drinkers) interaction (2df)	rs4847240	4e-12	www.ncbi.nlm.nih.gov/pubmed/30698716
HDL cholesterol levels x alcohol consumption (drinkers vs non-drinkers) interaction (2df)	rs10127775	2e-10	www.ncbi.nlm.nih.gov/pubmed/30698716
HDL cholesterol levels x alcohol consumption (drinkers vs non-drinkers) interaction (2df)	rs1806895	4e-10	www.ncbi.nlm.nih.gov/pubmed/30698716
HDL cholesterol levels x alcohol consumption (drinkers vs non-drinkers) interaction (2df)	rs10744826	6e-09	www.ncbi.nlm.nih.gov/pubmed/30698716
HDL cholesterol levels x alcohol consumption (drinkers vs non-drinkers) interaction (2df)	rs9989419	5e-23	www.ncbi.nlm.nih.gov/pubmed/30698716
HDL cholesterol levels x alcohol consumption (drinkers vs non-drinkers) interaction (2df)	rs4841132	7e-23	www.ncbi.nlm.nih.gov/pubmed/30698716
HDL cholesterol levels x alcohol consumption (drinkers vs non-drinkers) interaction (2df)	rs287	2e-17	www.ncbi.nlm.nih.gov/pubmed/30698716
HDL cholesterol levels x alcohol consumption (drinkers vs non-drinkers) interaction (2df)	rs1800961	4e-17	www.ncbi.nlm.nih.gov/pubmed/30698716
HDL cholesterol levels x alcohol consumption (drinkers vs non-drinkers) interaction (2df)	rs2043082	5e-14	www.ncbi.nlm.nih.gov/pubmed/30698716
HDL cholesterol levels x alcohol consumption (drinkers vs non-drinkers) interaction (2df)	rs255056	3e-11	www.ncbi.nlm.nih.gov/pubmed/30698716
HDL cholesterol levels x alcohol consumption (drinkers vs non-drinkers) interaction (2df)	rs4820323	1e-11	www.ncbi.nlm.nih.gov/pubmed/30698716
HDL cholesterol levels x alcohol consumption (drinkers vs non-drinkers) interaction (2df)	rs41266779	8e-11	www.ncbi.nlm.nih.gov/pubmed/30698716
HDL cholesterol levels x alcohol consumption (drinkers vs non-drinkers) interaction (2df)	rs58084604	8e-11	www.ncbi.nlm.nih.gov/pubmed/30698716
HDL cholesterol levels x alcohol consumption (drinkers vs non-drinkers) interaction (2df)	rs2963472	2e-10	www.ncbi.nlm.nih.gov/pubmed/30698716
HDL cholesterol levels x alcohol consumption (drinkers vs non-drinkers) interaction (2df)	rs76127683	2e-10	www.ncbi.nlm.nih.gov/pubmed/30698716
HDL cholesterol levels x alcohol consumption (drinkers vs non-drinkers) interaction (2df)	rs80080062	2e-10	www.ncbi.nlm.nih.gov/pubmed/30698716
HDL cholesterol levels x alcohol consumption (drinkers vs non-drinkers) interaction (2df)	rs56144648	3e-10	www.ncbi.nlm.nih.gov/pubmed/30698716
HDL cholesterol levels x alcohol consumption (drinkers vs non-drinkers) interaction (2df)	rs5014650	1e-09	www.ncbi.nlm.nih.gov/pubmed/30698716
HDL cholesterol levels x alcohol consumption (drinkers vs non-drinkers) interaction (2df)	rs235314	1e-09	www.ncbi.nlm.nih.gov/pubmed/30698716
HDL cholesterol levels x alcohol consumption (drinkers vs non-drinkers) interaction (2df)	rs78459082	2e-09	www.ncbi.nlm.nih.gov/pubmed/30698716
HDL cholesterol levels x alcohol consumption (drinkers vs non-drinkers) interaction (2df)	rs10955992	2e-09	www.ncbi.nlm.nih.gov/pubmed/30698716
HDL cholesterol levels x alcohol consumption (drinkers vs non-drinkers) interaction (2df)	rs4911477	3e-09	www.ncbi.nlm.nih.gov/pubmed/30698716
HDL cholesterol levels x alcohol consumption (drinkers vs non-drinkers) interaction (2df)	rs3802548	3e-09	www.ncbi.nlm.nih.gov/pubmed/30698716
HDL cholesterol levels x alcohol consumption (drinkers vs non-drinkers) interaction (2df)	chr16:53822169	5e-09	www.ncbi.nlm.nih.gov/pubmed/30698716
HDL cholesterol levels x alcohol consumption (drinkers vs non-drinkers) interaction (2df)	rs4418728	6e-09	www.ncbi.nlm.nih.gov/pubmed/30698716
HDL cholesterol levels x alcohol consumption (drinkers vs non-drinkers) interaction (2df)	rs2111622	8e-09	www.ncbi.nlm.nih.gov/pubmed/30698716
Parental longevity (father's age at death)	rs429358	9e-13	www.ncbi.nlm.nih.gov/pubmed/29227965
Parental longevity (father's age at death)	rs1556516	7e-09	www.ncbi.nlm.nih.gov/pubmed/29227965
Parental longevity (father's age at death)	rs951266	6e-14	www.ncbi.nlm.nih.gov/pubmed/29227965
Parental longevity (father's attained age)	rs602633	4e-09	www.ncbi.nlm.nih.gov/pubmed/29227965
Parental longevity (father's attained age)	rs55730499	6e-17	www.ncbi.nlm.nih.gov/pubmed/29227965
Parental longevity (father's attained age)	rs1556516	1e-20	www.ncbi.nlm.nih.gov/pubmed/29227965
Parental longevity (father's attained age)	rs7137828	3e-12	www.ncbi.nlm.nih.gov/pubmed/29227965
Parental longevity (father's attained age)	rs1317286	2e-31	www.ncbi.nlm.nih.gov/pubmed/29227965
Parental longevity (father's attained age)	rs429358	2e-28	www.ncbi.nlm.nih.gov/pubmed/29227965
Parental longevity (father's attained age)	rs61905747	6e-09	www.ncbi.nlm.nih.gov/pubmed/29227965
Parental longevity (father's attained age)	rs12461964	8e-09	www.ncbi.nlm.nih.gov/pubmed/29227965
Parental longevity (father's attained age)	rs74444983	9e-09	www.ncbi.nlm.nih.gov/pubmed/29227965
Parental longevity (father's attained age)	rs6108784	1e-10	www.ncbi.nlm.nih.gov/pubmed/29227965
Fasting plasma glucose	rs455489	3e-09	www.ncbi.nlm.nih.gov/pubmed/31170924
Depressive symptom (fatigue) (ordinal trait)	rs2279681	2e-09	www.ncbi.nlm.nih.gov/pubmed/31530331
Depressive symptom (fatigue) (ordinal trait)	rs72813970	6e-09	www.ncbi.nlm.nih.gov/pubmed/31530331
Depressive symptom (fatigue) (ordinal trait)	rs12492113	2e-10	www.ncbi.nlm.nih.gov/pubmed/31530331
Depressive symptom (fatigue) (ordinal trait)	rs62449144	8e-09	www.ncbi.nlm.nih.gov/pubmed/31530331
Estimated glomerular filtration rate in diabetes	rs1047891	3e-12	www.ncbi.nlm.nih.gov/pubmed/31451708
Estimated glomerular filtration rate in diabetes	rs13146355	2e-13	www.ncbi.nlm.nih.gov/pubmed/31451708
Estimated glomerular filtration rate in diabetes	rs413988	3e-11	www.ncbi.nlm.nih.gov/pubmed/31451708
Estimated glomerular filtration rate in diabetes	rs10941191	9e-09	www.ncbi.nlm.nih.gov/pubmed/31451708
Estimated glomerular filtration rate in diabetes	rs3812035	1e-10	www.ncbi.nlm.nih.gov/pubmed/31451708
Estimated glomerular filtration rate in diabetes	rs3132374	3e-09	www.ncbi.nlm.nih.gov/pubmed/31451708
Estimated glomerular filtration rate in diabetes	rs2023463	1e-11	www.ncbi.nlm.nih.gov/pubmed/31451708
Estimated glomerular filtration rate in diabetes	rs2517601	4e-12	www.ncbi.nlm.nih.gov/pubmed/31451708
Estimated glomerular filtration rate in diabetes	rs1264347	1e-12	www.ncbi.nlm.nih.gov/pubmed/31451708
Estimated glomerular filtration rate in diabetes	rs2923008	2e-12	www.ncbi.nlm.nih.gov/pubmed/31451708
Estimated glomerular filtration rate in diabetes	rs497309	5e-12	www.ncbi.nlm.nih.gov/pubmed/31451708
Estimated glomerular filtration rate in diabetes	rs2105903	4e-12	www.ncbi.nlm.nih.gov/pubmed/31451708
Estimated glomerular filtration rate in diabetes	rs145590578	5e-12	www.ncbi.nlm.nih.gov/pubmed/31451708
Estimated glomerular filtration rate in diabetes	rs62435145	2e-11	www.ncbi.nlm.nih.gov/pubmed/31451708
Estimated glomerular filtration rate in diabetes	rs10224210	5e-23	www.ncbi.nlm.nih.gov/pubmed/31451708
Estimated glomerular filtration rate in diabetes	rs1556751	6e-09	www.ncbi.nlm.nih.gov/pubmed/31451708
Estimated glomerular filtration rate in diabetes	rs334	7e-13	www.ncbi.nlm.nih.gov/pubmed/31451708
Estimated glomerular filtration rate in diabetes	rs963837	1e-21	www.ncbi.nlm.nih.gov/pubmed/31451708
Estimated glomerular filtration rate in diabetes	rs200950799	2e-09	www.ncbi.nlm.nih.gov/pubmed/31451708
Estimated glomerular filtration rate in diabetes	rs8026743	1e-11	www.ncbi.nlm.nih.gov/pubmed/31451708
Estimated glomerular filtration rate in diabetes	rs6145546	2e-17	www.ncbi.nlm.nih.gov/pubmed/31451708
Estimated glomerular filtration rate in diabetes	rs1906436	2e-09	www.ncbi.nlm.nih.gov/pubmed/31451708
Estimated glomerular filtration rate in diabetes	rs2047866	6e-10	www.ncbi.nlm.nih.gov/pubmed/31451708
Estimated glomerular filtration rate in diabetes	rs12922822	2e-82	www.ncbi.nlm.nih.gov/pubmed/31451708
Estimated glomerular filtration rate in diabetes	rs3765209	6e-09	www.ncbi.nlm.nih.gov/pubmed/31451708
Estimated glomerular filtration rate in diabetes	rs10084572	1e-12	www.ncbi.nlm.nih.gov/pubmed/31451708
Low density lipoprotein cholesterol levels	rs7412	1e-17	www.ncbi.nlm.nih.gov/pubmed/31551469
High density lipoprotein cholesterol levels	rs17231506	1e-12	www.ncbi.nlm.nih.gov/pubmed/31551469
Triglyceride levels	rs964184	2e-10	www.ncbi.nlm.nih.gov/pubmed/31551469
Fatty acid desaturase activity (serum)	rs968567	5e-49	www.ncbi.nlm.nih.gov/pubmed/30453627
Fatty acid desaturase activity (serum)	rs2072113	4e-55	www.ncbi.nlm.nih.gov/pubmed/30453627
Fatty acid desaturase activity (serum)	rs174549	2e-70	www.ncbi.nlm.nih.gov/pubmed/30453627
Fatty acid desaturase activity (serum)	rs138194593	3e-67	www.ncbi.nlm.nih.gov/pubmed/30453627
Fatty acid desaturase activity (adipose tissue)	rs174549	1e-27	www.ncbi.nlm.nih.gov/pubmed/30453627
Fatty acid desaturase activity (adipose tissue)	rs603424	2e-19	www.ncbi.nlm.nih.gov/pubmed/30453627
Type 2 diabetes	rs7903146	3e-11	www.ncbi.nlm.nih.gov/pubmed/30470734
Schizophrenia vs type 2 diabetes	rs7903146	1e-09	www.ncbi.nlm.nih.gov/pubmed/30470734
Schizophrenia and type 2 diabetes	chr6:163319442	5e-09	www.ncbi.nlm.nih.gov/pubmed/30470734
HDL cholesterol and triglyceride levels	rs2880301	1e-09	www.ncbi.nlm.nih.gov/pubmed/30275891
LDL cholesterol levels in current drinkers	rs4495740	3e-25	www.ncbi.nlm.nih.gov/pubmed/30698716
LDL cholesterol levels in current drinkers	rs3794695	2e-23	www.ncbi.nlm.nih.gov/pubmed/30698716
LDL cholesterol levels in current drinkers	rs2304128	2e-21	www.ncbi.nlm.nih.gov/pubmed/30698716
LDL cholesterol levels in current drinkers	rs2244608	1e-19	www.ncbi.nlm.nih.gov/pubmed/30698716
LDL cholesterol levels in current drinkers	rs4841132	2e-19	www.ncbi.nlm.nih.gov/pubmed/30698716
LDL cholesterol levels in current drinkers	rs76970536	2e-16	www.ncbi.nlm.nih.gov/pubmed/30698716
LDL cholesterol levels in current drinkers	rs117753190	1e-15	www.ncbi.nlm.nih.gov/pubmed/30698716
LDL cholesterol levels in current drinkers	rs2235215	4e-15	www.ncbi.nlm.nih.gov/pubmed/30698716
LDL cholesterol levels in current drinkers	rs35866622	5e-14	www.ncbi.nlm.nih.gov/pubmed/30698716
LDL cholesterol levels in current drinkers	rs486142	1e-13	www.ncbi.nlm.nih.gov/pubmed/30698716
LDL cholesterol levels in current drinkers	rs56204645	2e-13	www.ncbi.nlm.nih.gov/pubmed/30698716
LDL cholesterol levels in current drinkers	rs10957054	4e-13	www.ncbi.nlm.nih.gov/pubmed/30698716
LDL cholesterol levels in current drinkers	rs9438905	5e-11	www.ncbi.nlm.nih.gov/pubmed/30698716
LDL cholesterol levels in current drinkers	rs2328223	1e-09	www.ncbi.nlm.nih.gov/pubmed/30698716
LDL cholesterol levels in current drinkers	rs55809639	1e-09	www.ncbi.nlm.nih.gov/pubmed/30698716
LDL cholesterol levels in current drinkers	rs217381	3e-09	www.ncbi.nlm.nih.gov/pubmed/30698716
LDL cholesterol levels in current drinkers	rs2763981	6e-09	www.ncbi.nlm.nih.gov/pubmed/30698716
LDL cholesterol levels in current drinkers	rs9496567	6e-09	www.ncbi.nlm.nih.gov/pubmed/30698716
LDL cholesterol levels in current drinkers	rs200174418	6e-09	www.ncbi.nlm.nih.gov/pubmed/30698716
LDL cholesterol levels in current drinkers	rs66476925	7e-09	www.ncbi.nlm.nih.gov/pubmed/30698716
LDL cholesterol levels in current drinkers	rs143020224	2e-172	www.ncbi.nlm.nih.gov/pubmed/30698716
LDL cholesterol levels in current drinkers	rs7528419	1e-167	www.ncbi.nlm.nih.gov/pubmed/30698716
LDL cholesterol levels in current drinkers	rs11591147	1e-101	www.ncbi.nlm.nih.gov/pubmed/30698716
LDL cholesterol levels in current drinkers	rs581411	2e-101	www.ncbi.nlm.nih.gov/pubmed/30698716
LDL cholesterol levels in current drinkers	rs1531517	8e-89	www.ncbi.nlm.nih.gov/pubmed/30698716
LDL cholesterol levels in current drinkers	rs4299376	4e-39	www.ncbi.nlm.nih.gov/pubmed/30698716
LDL cholesterol levels in current drinkers	rs495828	2e-36	www.ncbi.nlm.nih.gov/pubmed/30698716
LDL cholesterol levels in current drinkers	rs2954021	1e-31	www.ncbi.nlm.nih.gov/pubmed/30698716
LDL cholesterol levels in current drinkers	rs174566	2e-31	www.ncbi.nlm.nih.gov/pubmed/30698716
HDL cholesterol levels	rs287	4e-131	www.ncbi.nlm.nih.gov/pubmed/30698716
HDL cholesterol levels	rs2043082	5e-124	www.ncbi.nlm.nih.gov/pubmed/30698716
HDL cholesterol levels	rs9989419	2e-118	www.ncbi.nlm.nih.gov/pubmed/30698716
HDL cholesterol levels	rs2575876	2e-75	www.ncbi.nlm.nih.gov/pubmed/30698716
HDL cholesterol levels	rs4841132	5e-52	www.ncbi.nlm.nih.gov/pubmed/30698716
HDL cholesterol levels	rs2156552	1e-45	www.ncbi.nlm.nih.gov/pubmed/30698716
HDL cholesterol levels	rs255056	2e-35	www.ncbi.nlm.nih.gov/pubmed/30698716
HDL cholesterol levels	rs2925979	2e-25	www.ncbi.nlm.nih.gov/pubmed/30698716
HDL cholesterol levels	rs57276302	2e-24	www.ncbi.nlm.nih.gov/pubmed/30698716
HDL cholesterol levels	rs1800961	3e-20	www.ncbi.nlm.nih.gov/pubmed/30698716
HDL cholesterol levels	rs6073958	8e-20	www.ncbi.nlm.nih.gov/pubmed/30698716
HDL cholesterol levels	rs174566	8e-19	www.ncbi.nlm.nih.gov/pubmed/30698716
HDL cholesterol levels	rs10744826	1e-18	www.ncbi.nlm.nih.gov/pubmed/30698716
HDL cholesterol levels	rs1806895	3e-17	www.ncbi.nlm.nih.gov/pubmed/30698716
HDL cholesterol levels	rs7298909	3e-17	www.ncbi.nlm.nih.gov/pubmed/30698716
HDL cholesterol levels	rs367070	5e-17	www.ncbi.nlm.nih.gov/pubmed/30698716
HDL cholesterol levels	rs10127775	1e-16	www.ncbi.nlm.nih.gov/pubmed/30698716
HDL cholesterol levels	rs7096937	1e-16	www.ncbi.nlm.nih.gov/pubmed/30698716
HDL cholesterol levels	rs10769254	9e-16	www.ncbi.nlm.nih.gov/pubmed/30698716
HDL cholesterol levels	rs4847240	3e-15	www.ncbi.nlm.nih.gov/pubmed/30698716
HDL cholesterol levels	rs4660303	6e-15	www.ncbi.nlm.nih.gov/pubmed/30698716
HDL cholesterol levels	rs6461354	1e-14	www.ncbi.nlm.nih.gov/pubmed/30698716
HDL cholesterol levels	rs11762784	2e-14	www.ncbi.nlm.nih.gov/pubmed/30698716
HDL cholesterol levels	rs7445	1e-13	www.ncbi.nlm.nih.gov/pubmed/30698716
HDL cholesterol levels	rs287	1e-65	www.ncbi.nlm.nih.gov/pubmed/30698716
HDL cholesterol levels	rs2156552	6e-32	www.ncbi.nlm.nih.gov/pubmed/30698716
HDL cholesterol levels	rs2575876	1e-21	www.ncbi.nlm.nih.gov/pubmed/30698716
HDL cholesterol levels	rs2925979	3e-13	www.ncbi.nlm.nih.gov/pubmed/30698716
HDL cholesterol levels	rs116843064	1e-11	www.ncbi.nlm.nih.gov/pubmed/30698716
HDL cholesterol levels	rs1215112	7e-11	www.ncbi.nlm.nih.gov/pubmed/30698716
HDL cholesterol levels	rs1800961	7e-11	www.ncbi.nlm.nih.gov/pubmed/30698716
HDL cholesterol levels	rs367070	1e-10	www.ncbi.nlm.nih.gov/pubmed/30698716
HDL cholesterol levels	rs255056	4e-10	www.ncbi.nlm.nih.gov/pubmed/30698716
HDL cholesterol levels	rs509728	7e-10	www.ncbi.nlm.nih.gov/pubmed/30698716
HDL cholesterol levels	rs7528419	1e-09	www.ncbi.nlm.nih.gov/pubmed/30698716
HDL cholesterol levels	rs540730	2e-09	www.ncbi.nlm.nih.gov/pubmed/30698716
HDL cholesterol levels	rs2954021	4e-09	www.ncbi.nlm.nih.gov/pubmed/30698716
HDL cholesterol levels	rs10769254	4e-09	www.ncbi.nlm.nih.gov/pubmed/30698716
HDL cholesterol levels	rs6073958	5e-09	www.ncbi.nlm.nih.gov/pubmed/30698716
HDL cholesterol levels	rs10127775	7e-09	www.ncbi.nlm.nih.gov/pubmed/30698716
HDL cholesterol levels	rs2575876	3e-53	www.ncbi.nlm.nih.gov/pubmed/30698716
HDL cholesterol levels	rs112259268	9e-09	www.ncbi.nlm.nih.gov/pubmed/30698716
HDL cholesterol levels	rs9989419	5e-126	www.ncbi.nlm.nih.gov/pubmed/30698716
HDL cholesterol levels	rs2043082	2e-50	www.ncbi.nlm.nih.gov/pubmed/30698716
HDL cholesterol levels	rs4841132	2e-31	www.ncbi.nlm.nih.gov/pubmed/30698716
HDL cholesterol levels	rs174566	8e-18	www.ncbi.nlm.nih.gov/pubmed/30698716
HDL cholesterol levels	rs11762784	7e-13	www.ncbi.nlm.nih.gov/pubmed/30698716
HDL cholesterol levels	rs150844304	4e-11	www.ncbi.nlm.nih.gov/pubmed/30698716
HDL cholesterol levels	rs4841132	1e-11	www.ncbi.nlm.nih.gov/pubmed/30698716
HDL cholesterol levels	rs287	1e-10	www.ncbi.nlm.nih.gov/pubmed/30698716
HDL cholesterol levels	rs2043082	6e-64	www.ncbi.nlm.nih.gov/pubmed/30698716
HDL cholesterol levels	rs8071884	7e-09	www.ncbi.nlm.nih.gov/pubmed/30698716
HDL cholesterol levels	rs287	4e-50	www.ncbi.nlm.nih.gov/pubmed/30698716
HDL cholesterol levels	rs57276302	3e-20	www.ncbi.nlm.nih.gov/pubmed/30698716
HDL cholesterol levels	rs9989419	7e-20	www.ncbi.nlm.nih.gov/pubmed/30698716
HDL cholesterol levels	rs255056	1e-17	www.ncbi.nlm.nih.gov/pubmed/30698716
HDL cholesterol levels	rs2156552	1e-17	www.ncbi.nlm.nih.gov/pubmed/30698716
HDL cholesterol levels	rs7298909	3e-14	www.ncbi.nlm.nih.gov/pubmed/30698716
HDL cholesterol levels	rs2925979	5e-12	www.ncbi.nlm.nih.gov/pubmed/30698716
HDL cholesterol levels	rs2737216	3e-11	www.ncbi.nlm.nih.gov/pubmed/30698716
HDL cholesterol levels	rs7445	4e-10	www.ncbi.nlm.nih.gov/pubmed/30698716
HDL cholesterol levels	rs1806895	1e-09	www.ncbi.nlm.nih.gov/pubmed/30698716
HDL cholesterol levels	rs4847240	6e-09	www.ncbi.nlm.nih.gov/pubmed/30698716
HDL cholesterol levels	rs10744826	7e-09	www.ncbi.nlm.nih.gov/pubmed/30698716
HDL cholesterol levels	rs287	2e-12	www.ncbi.nlm.nih.gov/pubmed/30698716
HDL cholesterol levels	rs9989419	4e-12	www.ncbi.nlm.nih.gov/pubmed/30698716
HDL cholesterol levels	rs2043082	3e-09	www.ncbi.nlm.nih.gov/pubmed/30698716
HDL cholesterol levels	rs2737216	2e-12	www.ncbi.nlm.nih.gov/pubmed/30698716
HDL cholesterol levels	rs7528419	8e-12	www.ncbi.nlm.nih.gov/pubmed/30698716
HDL cholesterol levels	rs1215112	9e-12	www.ncbi.nlm.nih.gov/pubmed/30698716
HDL cholesterol levels	rs150844304	1e-11	www.ncbi.nlm.nih.gov/pubmed/30698716
HDL cholesterol levels	rs8071884	3e-11	www.ncbi.nlm.nih.gov/pubmed/30698716
HDL cholesterol levels	rs1689788	5e-11	www.ncbi.nlm.nih.gov/pubmed/30698716
HDL cholesterol levels	rs509728	7e-11	www.ncbi.nlm.nih.gov/pubmed/30698716
HDL cholesterol levels	rs79624003	2e-10	www.ncbi.nlm.nih.gov/pubmed/30698716
HDL cholesterol levels	rs112259268	2e-10	www.ncbi.nlm.nih.gov/pubmed/30698716
HDL cholesterol levels	rs56960668	2e-10	www.ncbi.nlm.nih.gov/pubmed/30698716
HDL cholesterol levels	rs881844	2e-10	www.ncbi.nlm.nih.gov/pubmed/30698716
HDL cholesterol levels	rs235314	4e-10	www.ncbi.nlm.nih.gov/pubmed/30698716
HDL cholesterol levels	rs116843064	5e-10	www.ncbi.nlm.nih.gov/pubmed/30698716
HDL cholesterol levels	rs78459082	1e-09	www.ncbi.nlm.nih.gov/pubmed/30698716
HDL cholesterol levels	rs58084604	1e-09	www.ncbi.nlm.nih.gov/pubmed/30698716
HDL cholesterol levels	rs4418728	2e-09	www.ncbi.nlm.nih.gov/pubmed/30698716
HDL cholesterol levels	rs45490496	2e-09	www.ncbi.nlm.nih.gov/pubmed/30698716
HDL cholesterol levels	rs2013208	3e-09	www.ncbi.nlm.nih.gov/pubmed/30698716
HDL cholesterol levels	rs540730	3e-09	www.ncbi.nlm.nih.gov/pubmed/30698716
HDL cholesterol levels	rs465002	5e-09	www.ncbi.nlm.nih.gov/pubmed/30698716
HDL cholesterol levels	rs2642438	5e-09	www.ncbi.nlm.nih.gov/pubmed/30698716
HDL cholesterol levels	rs60695258	9e-09	www.ncbi.nlm.nih.gov/pubmed/30698716
HDL cholesterol levels in current drinkers	rs9989419	2e-20	www.ncbi.nlm.nih.gov/pubmed/30698716
HDL cholesterol levels in current drinkers	rs287	8e-16	www.ncbi.nlm.nih.gov/pubmed/30698716
HDL cholesterol levels in current drinkers	rs4841132	2e-14	www.ncbi.nlm.nih.gov/pubmed/30698716
HDL cholesterol levels in current drinkers	rs2043082	9e-13	www.ncbi.nlm.nih.gov/pubmed/30698716
HDL cholesterol levels in current drinkers	rs1800961	2e-12	www.ncbi.nlm.nih.gov/pubmed/30698716
HDL cholesterol levels in current drinkers	rs9989419	1e-172	www.ncbi.nlm.nih.gov/pubmed/30698716
HDL cholesterol levels in current drinkers	rs287	4e-166	www.ncbi.nlm.nih.gov/pubmed/30698716
HDL cholesterol levels in current drinkers	rs2043082	3e-163	www.ncbi.nlm.nih.gov/pubmed/30698716
LDL cholesterol levels in current drinkers	rs143020224	5e-16	www.ncbi.nlm.nih.gov/pubmed/30698716
LDL cholesterol levels in current drinkers	rs4299376	1e-09	www.ncbi.nlm.nih.gov/pubmed/30698716
LDL cholesterol levels in current drinkers	rs7528419	3e-247	www.ncbi.nlm.nih.gov/pubmed/30698716
LDL cholesterol levels in current drinkers	rs143020224	4e-193	www.ncbi.nlm.nih.gov/pubmed/30698716
LDL cholesterol levels in current drinkers	rs581411	2e-127	www.ncbi.nlm.nih.gov/pubmed/30698716
LDL cholesterol levels in current drinkers	rs11591147	2e-97	www.ncbi.nlm.nih.gov/pubmed/30698716
LDL cholesterol levels in current drinkers	rs4299376	3e-50	www.ncbi.nlm.nih.gov/pubmed/30698716
LDL cholesterol levels in current drinkers	rs495828	8e-47	www.ncbi.nlm.nih.gov/pubmed/30698716
LDL cholesterol levels in current drinkers	rs2954021	1e-35	www.ncbi.nlm.nih.gov/pubmed/30698716
LDL cholesterol levels in current drinkers	rs1531517	8e-35	www.ncbi.nlm.nih.gov/pubmed/30698716
LDL cholesterol levels in current drinkers	rs174566	3e-33	www.ncbi.nlm.nih.gov/pubmed/30698716
LDL cholesterol levels in current drinkers	rs3794695	6e-32	www.ncbi.nlm.nih.gov/pubmed/30698716
LDL cholesterol levels in current drinkers	rs4495740	2e-28	www.ncbi.nlm.nih.gov/pubmed/30698716
LDL cholesterol levels in current drinkers	rs4841132	7e-26	www.ncbi.nlm.nih.gov/pubmed/30698716
LDL cholesterol levels in current drinkers	rs2304128	8e-20	www.ncbi.nlm.nih.gov/pubmed/30698716
LDL cholesterol levels in current drinkers	rs35866622	3e-19	www.ncbi.nlm.nih.gov/pubmed/30698716
LDL cholesterol levels in current drinkers	rs2244608	2e-18	www.ncbi.nlm.nih.gov/pubmed/30698716
LDL cholesterol levels in current drinkers	rs76970536	5e-16	www.ncbi.nlm.nih.gov/pubmed/30698716
LDL cholesterol levels in current drinkers	rs486142	6e-16	www.ncbi.nlm.nih.gov/pubmed/30698716
LDL cholesterol levels in current drinkers	rs117753190	6e-14	www.ncbi.nlm.nih.gov/pubmed/30698716
LDL cholesterol levels in current drinkers	rs10957054	1e-13	www.ncbi.nlm.nih.gov/pubmed/30698716
LDL cholesterol levels in current drinkers	rs2235215	1e-13	www.ncbi.nlm.nih.gov/pubmed/30698716
LDL cholesterol levels in current drinkers	rs7528419	3e-30	www.ncbi.nlm.nih.gov/pubmed/30698716
LDL cholesterol levels in current drinkers	rs581411	1e-10	www.ncbi.nlm.nih.gov/pubmed/30698716
LDL cholesterol levels in current drinkers	rs7528419	2e-28	www.ncbi.nlm.nih.gov/pubmed/30698716
LDL cholesterol levels in current drinkers	rs143020224	7e-10	www.ncbi.nlm.nih.gov/pubmed/30698716
LDL cholesterol levels in current drinkers	rs581411	9e-10	www.ncbi.nlm.nih.gov/pubmed/30698716
LDL cholesterol levels in current drinkers	rs3794695	4e-09	www.ncbi.nlm.nih.gov/pubmed/30698716
LDL cholesterol levels in current drinkers	rs7528419	2e-39	www.ncbi.nlm.nih.gov/pubmed/30698716
LDL cholesterol levels in current drinkers	rs581411	2e-18	www.ncbi.nlm.nih.gov/pubmed/30698716
LDL cholesterol levels in current drinkers	rs56204645	4e-13	www.ncbi.nlm.nih.gov/pubmed/30698716
LDL cholesterol levels in current drinkers	rs360804	6e-13	www.ncbi.nlm.nih.gov/pubmed/30698716
LDL cholesterol levels in current drinkers	rs9438905	8e-13	www.ncbi.nlm.nih.gov/pubmed/30698716
LDL cholesterol levels in current drinkers	rs6573778	1e-12	www.ncbi.nlm.nih.gov/pubmed/30698716
LDL cholesterol levels in current drinkers	rs2642438	2e-12	www.ncbi.nlm.nih.gov/pubmed/30698716
LDL cholesterol levels in current drinkers	rs11870935	2e-11	www.ncbi.nlm.nih.gov/pubmed/30698716
LDL cholesterol levels in current drinkers	rs4722551	3e-11	www.ncbi.nlm.nih.gov/pubmed/30698716
LDL cholesterol levels in current drinkers	rs200174418	5e-11	www.ncbi.nlm.nih.gov/pubmed/30698716
LDL cholesterol levels in current drinkers	rs2328223	2e-10	www.ncbi.nlm.nih.gov/pubmed/30698716
LDL cholesterol levels in current drinkers	rs55809639	5e-10	www.ncbi.nlm.nih.gov/pubmed/30698716
LDL cholesterol levels in current drinkers	rs7570971	7e-10	www.ncbi.nlm.nih.gov/pubmed/30698716
LDL cholesterol levels in current drinkers	rs7904973	1e-09	www.ncbi.nlm.nih.gov/pubmed/30698716
LDL cholesterol levels in current drinkers	rs8178824	1e-09	www.ncbi.nlm.nih.gov/pubmed/30698716
LDL cholesterol levels in current drinkers	rs2050058	1e-09	www.ncbi.nlm.nih.gov/pubmed/30698716
LDL cholesterol levels in current drinkers	rs66476925	2e-09	www.ncbi.nlm.nih.gov/pubmed/30698716
LDL cholesterol levels in current drinkers	rs7096937	2e-09	www.ncbi.nlm.nih.gov/pubmed/30698716
LDL cholesterol levels in current drinkers	rs1584063	2e-09	www.ncbi.nlm.nih.gov/pubmed/30698716
LDL cholesterol levels in current drinkers	rs2763981	3e-09	www.ncbi.nlm.nih.gov/pubmed/30698716
LDL cholesterol levels in current drinkers	rs13210143	8e-09	www.ncbi.nlm.nih.gov/pubmed/30698716
LDL cholesterol levels in current drinkers	rs217381	8e-09	www.ncbi.nlm.nih.gov/pubmed/30698716
HDL cholesterol levels in current drinkers	rs2575876	8e-93	www.ncbi.nlm.nih.gov/pubmed/30698716
HDL cholesterol levels in current drinkers	rs4841132	4e-74	www.ncbi.nlm.nih.gov/pubmed/30698716
HDL cholesterol levels in current drinkers	rs2156552	2e-58	www.ncbi.nlm.nih.gov/pubmed/30698716
HDL cholesterol levels in current drinkers	rs255056	7e-54	www.ncbi.nlm.nih.gov/pubmed/30698716
HDL cholesterol levels in current drinkers	rs1800961	4e-34	www.ncbi.nlm.nih.gov/pubmed/30698716
HDL cholesterol levels in current drinkers	rs2925979	8e-32	www.ncbi.nlm.nih.gov/pubmed/30698716
HDL cholesterol levels in current drinkers	rs367070	7e-29	www.ncbi.nlm.nih.gov/pubmed/30698716
HDL cholesterol levels in current drinkers	rs6073958	9e-27	www.ncbi.nlm.nih.gov/pubmed/30698716
HDL cholesterol levels in current drinkers	rs174566	2e-26	www.ncbi.nlm.nih.gov/pubmed/30698716
HDL cholesterol levels in current drinkers	rs10127775	2e-25	www.ncbi.nlm.nih.gov/pubmed/30698716
HDL cholesterol levels in current drinkers	rs57276302	2e-24	www.ncbi.nlm.nih.gov/pubmed/30698716
HDL cholesterol levels in current drinkers	rs7298909	9e-24	www.ncbi.nlm.nih.gov/pubmed/30698716
HDL cholesterol levels in current drinkers	rs11762784	2e-22	www.ncbi.nlm.nih.gov/pubmed/30698716
HDL cholesterol levels in current drinkers	rs10769254	4e-22	www.ncbi.nlm.nih.gov/pubmed/30698716
HDL cholesterol levels in current drinkers	rs2737216	6e-21	www.ncbi.nlm.nih.gov/pubmed/30698716
HDL cholesterol levels in current drinkers	rs1215112	6e-21	www.ncbi.nlm.nih.gov/pubmed/30698716
HDL cholesterol levels in current drinkers	rs150844304	2e-20	www.ncbi.nlm.nih.gov/pubmed/30698716
HDL cholesterol levels in current drinkers	rs7096937	2e-19	www.ncbi.nlm.nih.gov/pubmed/30698716
HDL cholesterol levels in current drinkers	rs10744826	3e-19	www.ncbi.nlm.nih.gov/pubmed/30698716
HDL cholesterol levels in current drinkers	rs4847240	3e-19	www.ncbi.nlm.nih.gov/pubmed/30698716
HDL cholesterol levels in current drinkers	rs79624003	2e-18	www.ncbi.nlm.nih.gov/pubmed/30698716
HDL cholesterol levels in current drinkers	rs1806895	2e-18	www.ncbi.nlm.nih.gov/pubmed/30698716
HDL cholesterol levels in current drinkers	rs6461354	8e-18	www.ncbi.nlm.nih.gov/pubmed/30698716
HDL cholesterol levels in current drinkers	rs8071884	2e-17	www.ncbi.nlm.nih.gov/pubmed/30698716
HDL cholesterol levels in current drinkers	rs4660303	5e-17	www.ncbi.nlm.nih.gov/pubmed/30698716
HDL cholesterol levels in current drinkers	rs9989419	5e-207	www.ncbi.nlm.nih.gov/pubmed/30698716
HDL cholesterol levels in current drinkers	rs287	4e-105	www.ncbi.nlm.nih.gov/pubmed/30698716
HDL cholesterol levels in current drinkers	rs2043082	1e-94	www.ncbi.nlm.nih.gov/pubmed/30698716
HDL cholesterol levels in current drinkers	rs4841132	7e-48	www.ncbi.nlm.nih.gov/pubmed/30698716
HDL cholesterol levels in current drinkers	rs2575876	1e-45	www.ncbi.nlm.nih.gov/pubmed/30698716
HDL cholesterol levels in current drinkers	rs2156552	2e-43	www.ncbi.nlm.nih.gov/pubmed/30698716
HDL cholesterol levels in current drinkers	rs174566	3e-24	www.ncbi.nlm.nih.gov/pubmed/30698716
HDL cholesterol levels in current drinkers	rs255056	3e-23	www.ncbi.nlm.nih.gov/pubmed/30698716
HDL cholesterol levels in current drinkers	rs1800961	5e-23	www.ncbi.nlm.nih.gov/pubmed/30698716
HDL cholesterol levels in current drinkers	rs11762784	2e-22	www.ncbi.nlm.nih.gov/pubmed/30698716
HDL cholesterol levels in current drinkers	rs367070	4e-22	www.ncbi.nlm.nih.gov/pubmed/30698716
HDL cholesterol levels in current drinkers	rs2954021	5e-20	www.ncbi.nlm.nih.gov/pubmed/30698716
HDL cholesterol levels in current drinkers	rs150844304	7e-19	www.ncbi.nlm.nih.gov/pubmed/30698716
HDL cholesterol levels in current drinkers	rs1215112	1e-18	www.ncbi.nlm.nih.gov/pubmed/30698716
HDL cholesterol levels in current drinkers	rs2925979	4e-18	www.ncbi.nlm.nih.gov/pubmed/30698716
HDL cholesterol levels in current drinkers	rs10769254	2e-17	www.ncbi.nlm.nih.gov/pubmed/30698716
HDL cholesterol levels in current drinkers	rs881844	2e-17	www.ncbi.nlm.nih.gov/pubmed/30698716
HDL cholesterol levels in current drinkers	rs10127775	3e-17	www.ncbi.nlm.nih.gov/pubmed/30698716
HDL cholesterol levels in current drinkers	rs509728	2e-16	www.ncbi.nlm.nih.gov/pubmed/30698716
HDL cholesterol levels in current drinkers	rs6073958	1e-15	www.ncbi.nlm.nih.gov/pubmed/30698716
HDL cholesterol levels in current drinkers	rs116843064	2e-14	www.ncbi.nlm.nih.gov/pubmed/30698716
HDL cholesterol levels in current drinkers	rs8071884	2e-14	www.ncbi.nlm.nih.gov/pubmed/30698716
HDL cholesterol levels in current drinkers	rs79624003	1e-13	www.ncbi.nlm.nih.gov/pubmed/30698716
HDL cholesterol levels in current drinkers	rs881844	8e-17	www.ncbi.nlm.nih.gov/pubmed/30698716
HDL cholesterol levels in current drinkers	rs509728	9e-17	www.ncbi.nlm.nih.gov/pubmed/30698716
HDL cholesterol levels in current drinkers	rs2954021	2e-16	www.ncbi.nlm.nih.gov/pubmed/30698716
HDL cholesterol levels in current drinkers	rs7445	3e-16	www.ncbi.nlm.nih.gov/pubmed/30698716
HDL cholesterol levels in current drinkers	rs116843064	2e-14	www.ncbi.nlm.nih.gov/pubmed/30698716
HDL cholesterol levels in current drinkers	rs112259268	2e-13	www.ncbi.nlm.nih.gov/pubmed/30698716
HDL cholesterol levels in current drinkers	rs540730	1e-12	www.ncbi.nlm.nih.gov/pubmed/30698716
HDL cholesterol levels in current drinkers	rs56960668	1e-12	www.ncbi.nlm.nih.gov/pubmed/30698716
HDL cholesterol levels in current drinkers	rs45490496	2e-12	www.ncbi.nlm.nih.gov/pubmed/30698716
HDL cholesterol levels in current drinkers	rs1689788	4e-12	www.ncbi.nlm.nih.gov/pubmed/30698716
HDL cholesterol levels in current drinkers	rs465002	8e-12	www.ncbi.nlm.nih.gov/pubmed/30698716
HDL cholesterol levels in current drinkers	rs235314	1e-11	www.ncbi.nlm.nih.gov/pubmed/30698716
HDL cholesterol levels in current drinkers	rs2972143	3e-11	www.ncbi.nlm.nih.gov/pubmed/30698716
HDL cholesterol levels in current drinkers	rs28487964	5e-11	www.ncbi.nlm.nih.gov/pubmed/30698716
HDL cholesterol levels in current drinkers	rs11967262	6e-11	www.ncbi.nlm.nih.gov/pubmed/30698716
HDL cholesterol levels in current drinkers	rs2642438	6e-11	www.ncbi.nlm.nih.gov/pubmed/30698716
HDL cholesterol levels in current drinkers	rs13135092	7e-11	www.ncbi.nlm.nih.gov/pubmed/30698716
HDL cholesterol levels in current drinkers	rs1128249	1e-10	www.ncbi.nlm.nih.gov/pubmed/30698716
HDL cholesterol levels in current drinkers	rs7528419	1e-10	www.ncbi.nlm.nih.gov/pubmed/30698716
HDL cholesterol levels in current drinkers	rs11230661	2e-10	www.ncbi.nlm.nih.gov/pubmed/30698716
HDL cholesterol levels in current drinkers	rs2908522	3e-10	www.ncbi.nlm.nih.gov/pubmed/30698716
HDL cholesterol levels in current drinkers	rs2013208	5e-10	www.ncbi.nlm.nih.gov/pubmed/30698716
HDL cholesterol levels in current drinkers	rs1047891	9e-10	www.ncbi.nlm.nih.gov/pubmed/30698716
HDL cholesterol levels in current drinkers	rs12753251	2e-09	www.ncbi.nlm.nih.gov/pubmed/30698716
HDL cholesterol levels in current drinkers	rs4418728	9e-09	www.ncbi.nlm.nih.gov/pubmed/30698716
HDL cholesterol levels in current drinkers	rs1128249	2e-13	www.ncbi.nlm.nih.gov/pubmed/30698716
HDL cholesterol levels in current drinkers	rs540730	2e-12	www.ncbi.nlm.nih.gov/pubmed/30698716
HDL cholesterol levels in current drinkers	rs112259268	4e-12	www.ncbi.nlm.nih.gov/pubmed/30698716
HDL cholesterol levels in current drinkers	rs4847240	8e-12	www.ncbi.nlm.nih.gov/pubmed/30698716
HDL cholesterol levels in current drinkers	rs2737216	2e-11	www.ncbi.nlm.nih.gov/pubmed/30698716
HDL cholesterol levels in current drinkers	rs4660303	4e-11	www.ncbi.nlm.nih.gov/pubmed/30698716
HDL cholesterol levels in current drinkers	rs7096937	5e-11	www.ncbi.nlm.nih.gov/pubmed/30698716
HDL cholesterol levels in current drinkers	rs9491694	1e-10	www.ncbi.nlm.nih.gov/pubmed/30698716
HDL cholesterol levels in current drinkers	rs7528419	1e-10	www.ncbi.nlm.nih.gov/pubmed/30698716
HDL cholesterol levels in current drinkers	rs2972143	1e-10	www.ncbi.nlm.nih.gov/pubmed/30698716
HDL cholesterol levels in current drinkers	rs13135092	2e-10	www.ncbi.nlm.nih.gov/pubmed/30698716
HDL cholesterol levels in current drinkers	rs7298909	2e-10	www.ncbi.nlm.nih.gov/pubmed/30698716
HDL cholesterol levels in current drinkers	rs6461354	2e-10	www.ncbi.nlm.nih.gov/pubmed/30698716
HDL cholesterol levels in current drinkers	rs11230661	7e-10	www.ncbi.nlm.nih.gov/pubmed/30698716
HDL cholesterol levels in current drinkers	rs10744826	1e-09	www.ncbi.nlm.nih.gov/pubmed/30698716
HDL cholesterol levels in current drinkers	rs56960668	2e-09	www.ncbi.nlm.nih.gov/pubmed/30698716
HDL cholesterol levels in current drinkers	rs57276302	4e-09	www.ncbi.nlm.nih.gov/pubmed/30698716
HDL cholesterol levels in current drinkers	rs1154988	4e-09	www.ncbi.nlm.nih.gov/pubmed/30698716
HDL cholesterol levels in current drinkers	rs2908522	5e-09	www.ncbi.nlm.nih.gov/pubmed/30698716
HDL cholesterol levels in current drinkers	rs658118	5e-09	www.ncbi.nlm.nih.gov/pubmed/30698716
HDL cholesterol levels in current drinkers	rs114165349	6e-09	www.ncbi.nlm.nih.gov/pubmed/30698716
HDL cholesterol levels in current drinkers	rs45490496	6e-09	www.ncbi.nlm.nih.gov/pubmed/30698716
HDL cholesterol levels in current drinkers	rs12753251	7e-09	www.ncbi.nlm.nih.gov/pubmed/30698716
HDL cholesterol levels in current drinkers	rs28487964	8e-09	www.ncbi.nlm.nih.gov/pubmed/30698716
HDL cholesterol levels in current drinkers	rs1689788	9e-09	www.ncbi.nlm.nih.gov/pubmed/30698716
HDL cholesterol levels x alcohol consumption (drinkers vs non-drinkers) interaction (2df)	rs9989419	3e-225	www.ncbi.nlm.nih.gov/pubmed/30698716
HDL cholesterol levels x alcohol consumption (drinkers vs non-drinkers) interaction (2df)	rs509728	3e-225	www.ncbi.nlm.nih.gov/pubmed/30698716
HDL cholesterol levels x alcohol consumption (drinkers vs non-drinkers) interaction (2df)	rs287	3e-225	www.ncbi.nlm.nih.gov/pubmed/30698716
HDL cholesterol levels x alcohol consumption (drinkers vs non-drinkers) interaction (2df)	rs2043082	1e-218	www.ncbi.nlm.nih.gov/pubmed/30698716
HDL cholesterol levels x alcohol consumption (drinkers vs non-drinkers) interaction (2df)	rs114165349	7e-156	www.ncbi.nlm.nih.gov/pubmed/30698716
HDL cholesterol levels x alcohol consumption (drinkers vs non-drinkers) interaction (2df)	rs2156552	5e-92	www.ncbi.nlm.nih.gov/pubmed/30698716
HDL cholesterol levels x alcohol consumption (drinkers vs non-drinkers) interaction (2df)	rs2575876	2e-81	www.ncbi.nlm.nih.gov/pubmed/30698716
HDL cholesterol levels x alcohol consumption (drinkers vs non-drinkers) interaction (2df)	rs4841132	7e-79	www.ncbi.nlm.nih.gov/pubmed/30698716
HDL cholesterol levels x alcohol consumption (drinkers vs non-drinkers) interaction (2df)	rs6073958	6e-57	www.ncbi.nlm.nih.gov/pubmed/30698716
HDL cholesterol levels x alcohol consumption (drinkers vs non-drinkers) interaction (2df)	rs367070	2e-55	www.ncbi.nlm.nih.gov/pubmed/30698716
HDL cholesterol levels x alcohol consumption (drinkers vs non-drinkers) interaction (2df)	rs255056	2e-50	www.ncbi.nlm.nih.gov/pubmed/30698716
HDL cholesterol levels x alcohol consumption (drinkers vs non-drinkers) interaction (2df)	rs1800961	2e-50	www.ncbi.nlm.nih.gov/pubmed/30698716
HDL cholesterol levels x alcohol consumption (drinkers vs non-drinkers) interaction (2df)	rs658118	1e-49	www.ncbi.nlm.nih.gov/pubmed/30698716
HDL cholesterol levels in current drinkers	rs4841132	3e-13	www.ncbi.nlm.nih.gov/pubmed/30698716
HDL cholesterol levels in current drinkers	rs287	8e-10	www.ncbi.nlm.nih.gov/pubmed/30698716
HDL cholesterol levels in current drinkers	rs6073958	3e-09	www.ncbi.nlm.nih.gov/pubmed/30698716
HDL cholesterol levels in current drinkers	rs2043082	7e-09	www.ncbi.nlm.nih.gov/pubmed/30698716
HDL cholesterol levels in current drinkers	rs2043082	2e-66	www.ncbi.nlm.nih.gov/pubmed/30698716
HDL cholesterol levels in current drinkers	rs2575876	3e-54	www.ncbi.nlm.nih.gov/pubmed/30698716
HDL cholesterol levels in current drinkers	rs287	5e-46	www.ncbi.nlm.nih.gov/pubmed/30698716
HDL cholesterol levels in current drinkers	rs2156552	1e-17	www.ncbi.nlm.nih.gov/pubmed/30698716
HDL cholesterol levels in current drinkers	rs255056	5e-17	www.ncbi.nlm.nih.gov/pubmed/30698716
HDL cholesterol levels in current drinkers	rs57276302	5e-17	www.ncbi.nlm.nih.gov/pubmed/30698716
HDL cholesterol levels in current drinkers	rs2737216	1e-12	www.ncbi.nlm.nih.gov/pubmed/30698716
HDL cholesterol levels in current drinkers	rs9989419	2e-12	www.ncbi.nlm.nih.gov/pubmed/30698716
HDL cholesterol levels in current drinkers	rs2925979	4e-12	www.ncbi.nlm.nih.gov/pubmed/30698716
HDL cholesterol levels in current drinkers	rs7298909	2e-11	www.ncbi.nlm.nih.gov/pubmed/30698716
HDL cholesterol levels in current drinkers	rs1806895	4e-10	www.ncbi.nlm.nih.gov/pubmed/30698716
HDL cholesterol levels in current drinkers	rs7445	2e-09	www.ncbi.nlm.nih.gov/pubmed/30698716
Triglyceride levels in current drinkers	rs4665972	3e-146	www.ncbi.nlm.nih.gov/pubmed/30698716
HDL cholesterol levels in current drinkers	rs255056	3e-14	www.ncbi.nlm.nih.gov/pubmed/30698716
Triglyceride levels in current drinkers	rs287	9e-97	www.ncbi.nlm.nih.gov/pubmed/30698716
Triglyceride levels in current drinkers	rs79624003	3e-83	www.ncbi.nlm.nih.gov/pubmed/30698716
Triglyceride levels in current drinkers	rs509728	4e-74	www.ncbi.nlm.nih.gov/pubmed/30698716
Triglyceride levels in current drinkers	rs2954021	1e-64	www.ncbi.nlm.nih.gov/pubmed/30698716
Triglyceride levels in current drinkers	rs4495740	4e-38	www.ncbi.nlm.nih.gov/pubmed/30698716
Triglyceride levels in current drinkers	rs174566	1e-27	www.ncbi.nlm.nih.gov/pubmed/30698716
Triglyceride levels in current drinkers	rs150844304	3e-27	www.ncbi.nlm.nih.gov/pubmed/30698716
Triglyceride levels in current drinkers	rs2304128	1e-23	www.ncbi.nlm.nih.gov/pubmed/30698716
Triglyceride levels in current drinkers	rs11762784	8e-15	www.ncbi.nlm.nih.gov/pubmed/30698716
Triglyceride levels in current drinkers	rs2763981	6e-14	www.ncbi.nlm.nih.gov/pubmed/30698716
Triglyceride levels in current drinkers	rs10127775	9e-13	www.ncbi.nlm.nih.gov/pubmed/30698716
Triglyceride levels in current drinkers	rs13108218	1e-12	www.ncbi.nlm.nih.gov/pubmed/30698716
Triglyceride levels in current drinkers	rs28364406	3e-12	www.ncbi.nlm.nih.gov/pubmed/30698716
Triglyceride levels in current drinkers	rs116843064	5e-11	www.ncbi.nlm.nih.gov/pubmed/30698716
Triglyceride levels in current drinkers	rs60695258	1e-10	www.ncbi.nlm.nih.gov/pubmed/30698716
Triglyceride levels in current drinkers	rs2925979	1e-10	www.ncbi.nlm.nih.gov/pubmed/30698716
Triglyceride levels in current drinkers	rs28487964	2e-10	www.ncbi.nlm.nih.gov/pubmed/30698716
Triglyceride levels in current drinkers	rs34311866	5e-10	www.ncbi.nlm.nih.gov/pubmed/30698716
Triglyceride levels in current drinkers	rs1128249	7e-10	www.ncbi.nlm.nih.gov/pubmed/30698716
Triglyceride levels in current drinkers	rs11967262	9e-10	www.ncbi.nlm.nih.gov/pubmed/30698716
Triglyceride levels in current drinkers	rs2043082	1e-09	www.ncbi.nlm.nih.gov/pubmed/30698716
Triglyceride levels in current drinkers	rs1111336	3e-09	www.ncbi.nlm.nih.gov/pubmed/30698716
Triglyceride levels in current drinkers	rs1495743	4e-09	www.ncbi.nlm.nih.gov/pubmed/30698716
Triglyceride levels in current drinkers	rs6073958	8e-09	www.ncbi.nlm.nih.gov/pubmed/30698716
Triglyceride levels in current drinkers	rs4665972	1e-221	www.ncbi.nlm.nih.gov/pubmed/30698716
Triglyceride levels in current drinkers	rs287	3e-195	www.ncbi.nlm.nih.gov/pubmed/30698716
Triglyceride levels in current drinkers	rs79624003	3e-135	www.ncbi.nlm.nih.gov/pubmed/30698716
Triglyceride levels in current drinkers	rs2954021	6e-93	www.ncbi.nlm.nih.gov/pubmed/30698716
Triglyceride levels in current drinkers	rs509728	2e-81	www.ncbi.nlm.nih.gov/pubmed/30698716
Triglyceride levels in current drinkers	rs4495740	3e-69	www.ncbi.nlm.nih.gov/pubmed/30698716
Triglyceride levels in current drinkers	rs174566	5e-48	www.ncbi.nlm.nih.gov/pubmed/30698716
Triglyceride levels in current drinkers	rs150844304	8e-29	www.ncbi.nlm.nih.gov/pubmed/30698716
Triglyceride levels in current drinkers	rs2043082	4e-27	www.ncbi.nlm.nih.gov/pubmed/30698716
Triglyceride levels in current drinkers	rs11762784	6e-24	www.ncbi.nlm.nih.gov/pubmed/30698716
Triglyceride levels in current drinkers	rs6073958	3e-22	www.ncbi.nlm.nih.gov/pubmed/30698716
Triglyceride levels in current drinkers	rs2304128	4e-22	www.ncbi.nlm.nih.gov/pubmed/30698716
Triglyceride levels in current drinkers	rs60695258	2e-20	www.ncbi.nlm.nih.gov/pubmed/30698716
Triglyceride levels in current drinkers	rs1495743	1e-19	www.ncbi.nlm.nih.gov/pubmed/30698716
Triglyceride levels in current drinkers	rs2925979	4e-19	www.ncbi.nlm.nih.gov/pubmed/30698716
Triglyceride levels in current drinkers	rs4418728	8e-19	www.ncbi.nlm.nih.gov/pubmed/30698716
Triglyceride levels in current drinkers	rs13108218	1e-18	www.ncbi.nlm.nih.gov/pubmed/30698716
Triglyceride levels in current drinkers	rs10127775	1e-17	www.ncbi.nlm.nih.gov/pubmed/30698716
Triglyceride levels in current drinkers	rs11967262	3e-16	www.ncbi.nlm.nih.gov/pubmed/30698716
Triglyceride levels in current drinkers	rs10761716	5e-16	www.ncbi.nlm.nih.gov/pubmed/30698716
Triglyceride levels in current drinkers	rs4841132	1e-14	www.ncbi.nlm.nih.gov/pubmed/30698716
Triglyceride levels in current drinkers	rs116843064	4e-13	www.ncbi.nlm.nih.gov/pubmed/30698716
Triglyceride levels in current drinkers	rs2896635	7e-13	www.ncbi.nlm.nih.gov/pubmed/30698716
Triglyceride levels in current drinkers	rs2972143	1e-12	www.ncbi.nlm.nih.gov/pubmed/30698716
Triglyceride levels in current drinkers	rs28364406	2e-12	www.ncbi.nlm.nih.gov/pubmed/30698716
Triglyceride levels in current drinkers	rs2908522	1e-11	www.ncbi.nlm.nih.gov/pubmed/30698716
Triglyceride levels in current drinkers	rs1128249	2e-11	www.ncbi.nlm.nih.gov/pubmed/30698716
Triglyceride levels in current drinkers	rs28487964	4e-11	www.ncbi.nlm.nih.gov/pubmed/30698716
Triglyceride levels in current drinkers	rs4820323	8e-11	www.ncbi.nlm.nih.gov/pubmed/30698716
Triglyceride levels in current drinkers	rs2763981	1e-10	www.ncbi.nlm.nih.gov/pubmed/30698716
Triglyceride levels in current drinkers	rs56076449	7e-09	www.ncbi.nlm.nih.gov/pubmed/30698716
Triglyceride levels in current drinkers	rs465002	8e-09	www.ncbi.nlm.nih.gov/pubmed/30698716
Triglyceride levels in current drinkers	rs4495740	1e-09	www.ncbi.nlm.nih.gov/pubmed/30698716
Triglyceride levels in current drinkers	rs4665972	6e-09	www.ncbi.nlm.nih.gov/pubmed/30698716
Triglyceride levels in current drinkers	rs287	3e-92	www.ncbi.nlm.nih.gov/pubmed/30698716
Triglyceride levels in current drinkers	rs4665972	9e-58	www.ncbi.nlm.nih.gov/pubmed/30698716
Triglyceride levels in current drinkers	rs79624003	4e-47	www.ncbi.nlm.nih.gov/pubmed/30698716
Triglyceride levels in current drinkers	rs2954021	7e-32	www.ncbi.nlm.nih.gov/pubmed/30698716
Triglyceride levels in current drinkers	rs4495740	1e-19	www.ncbi.nlm.nih.gov/pubmed/30698716
Triglyceride levels in current drinkers	rs2043082	2e-17	www.ncbi.nlm.nih.gov/pubmed/30698716
Triglyceride levels in current drinkers	rs174566	1e-13	www.ncbi.nlm.nih.gov/pubmed/30698716
Triglyceride levels in current drinkers	rs13108218	8e-12	www.ncbi.nlm.nih.gov/pubmed/30698716
Triglyceride levels in current drinkers	rs4418728	1e-11	www.ncbi.nlm.nih.gov/pubmed/30698716
Triglyceride levels in current drinkers	rs1495743	1e-10	www.ncbi.nlm.nih.gov/pubmed/30698716
Triglyceride levels in current drinkers	rs509728	4e-09	www.ncbi.nlm.nih.gov/pubmed/30698716
Triglyceride levels in current drinkers	rs60695258	5e-09	www.ncbi.nlm.nih.gov/pubmed/30698716
Triglyceride levels in current drinkers	rs4665972	1e-21	www.ncbi.nlm.nih.gov/pubmed/30698716
Triglyceride levels in current drinkers	rs287	4e-15	www.ncbi.nlm.nih.gov/pubmed/30698716
Triglyceride levels in current drinkers	rs4495740	3e-11	www.ncbi.nlm.nih.gov/pubmed/30698716
Triglyceride levels in current drinkers	rs79624003	1e-09	www.ncbi.nlm.nih.gov/pubmed/30698716
Triglyceride levels in current drinkers	rs2954021	3e-09	www.ncbi.nlm.nih.gov/pubmed/30698716
HDL cholesterol levels x alcohol consumption (drinkers vs non-drinkers) interaction (2df)	rs5014650	1e-09	www.ncbi.nlm.nih.gov/pubmed/30698716
HDL cholesterol levels x alcohol consumption (drinkers vs non-drinkers) interaction (2df)	rs4820323	2e-09	www.ncbi.nlm.nih.gov/pubmed/30698716
HDL cholesterol levels x alcohol consumption (drinkers vs non-drinkers) interaction (2df)	rs7310615	2e-09	www.ncbi.nlm.nih.gov/pubmed/30698716
HDL cholesterol levels x alcohol consumption (drinkers vs non-drinkers) interaction (2df)	rs2244608	4e-09	www.ncbi.nlm.nih.gov/pubmed/30698716
HDL cholesterol levels x alcohol consumption (drinkers vs non-drinkers) interaction (2df)	chr12:7725904	4e-09	www.ncbi.nlm.nih.gov/pubmed/30698716
HDL cholesterol levels x alcohol consumption (drinkers vs non-drinkers) interaction (2df)	rs10713774	7e-09	www.ncbi.nlm.nih.gov/pubmed/30698716
Triglyceride levels x alcohol consumption (drinkers vs non-drinkers) interaction (2df)	rs4665972	2e-247	www.ncbi.nlm.nih.gov/pubmed/30698716
Triglyceride levels x alcohol consumption (drinkers vs non-drinkers) interaction (2df)	rs287	1e-215	www.ncbi.nlm.nih.gov/pubmed/30698716
HDL cholesterol levels x alcohol consumption (drinkers vs non-drinkers) interaction (2df)	rs11230661	1e-17	www.ncbi.nlm.nih.gov/pubmed/30698716
HDL cholesterol levels x alcohol consumption (drinkers vs non-drinkers) interaction (2df)	rs28487964	1e-17	www.ncbi.nlm.nih.gov/pubmed/30698716
HDL cholesterol levels x alcohol consumption (drinkers vs non-drinkers) interaction (2df)	rs2013208	5e-17	www.ncbi.nlm.nih.gov/pubmed/30698716
HDL cholesterol levels x alcohol consumption (drinkers vs non-drinkers) interaction (2df)	rs17451107	5e-17	www.ncbi.nlm.nih.gov/pubmed/30698716
HDL cholesterol levels x alcohol consumption (drinkers vs non-drinkers) interaction (2df)	rs4418728	6e-17	www.ncbi.nlm.nih.gov/pubmed/30698716
HDL cholesterol levels x alcohol consumption (drinkers vs non-drinkers) interaction (2df)	rs190528931	2e-16	www.ncbi.nlm.nih.gov/pubmed/30698716
HDL cholesterol levels x alcohol consumption (drinkers vs non-drinkers) interaction (2df)	rs1047891	3e-16	www.ncbi.nlm.nih.gov/pubmed/30698716
HDL cholesterol levels x alcohol consumption (drinkers vs non-drinkers) interaction (2df)	rs1154988	4e-16	www.ncbi.nlm.nih.gov/pubmed/30698716
HDL cholesterol levels x alcohol consumption (drinkers vs non-drinkers) interaction (2df)	rs836546	7e-16	www.ncbi.nlm.nih.gov/pubmed/30698716
HDL cholesterol levels x alcohol consumption (drinkers vs non-drinkers) interaction (2df)	rs10955992	7e-16	www.ncbi.nlm.nih.gov/pubmed/30698716
HDL cholesterol levels x alcohol consumption (drinkers vs non-drinkers) interaction (2df)	rs2908522	2e-15	www.ncbi.nlm.nih.gov/pubmed/30698716
HDL cholesterol levels x alcohol consumption (drinkers vs non-drinkers) interaction (2df)	rs58084604	5e-15	www.ncbi.nlm.nih.gov/pubmed/30698716
HDL cholesterol levels x alcohol consumption (drinkers vs non-drinkers) interaction (2df)	rs12753251	5e-15	www.ncbi.nlm.nih.gov/pubmed/30698716
HDL cholesterol levels x alcohol consumption (drinkers vs non-drinkers) interaction (2df)	rs78459082	8e-14	www.ncbi.nlm.nih.gov/pubmed/30698716
HDL cholesterol levels x alcohol consumption (drinkers vs non-drinkers) interaction (2df)	rs57457691	3e-13	www.ncbi.nlm.nih.gov/pubmed/30698716
HDL cholesterol levels x alcohol consumption (drinkers vs non-drinkers) interaction (2df)	rs6907508	6e-13	www.ncbi.nlm.nih.gov/pubmed/30698716
HDL cholesterol levels x alcohol consumption (drinkers vs non-drinkers) interaction (2df)	rs9491694	6e-13	www.ncbi.nlm.nih.gov/pubmed/30698716
HDL cholesterol levels x alcohol consumption (drinkers vs non-drinkers) interaction (2df)	rs60695258	1e-12	www.ncbi.nlm.nih.gov/pubmed/30698716
HDL cholesterol levels x alcohol consumption (drinkers vs non-drinkers) interaction (2df)	rs2963472	7e-12	www.ncbi.nlm.nih.gov/pubmed/30698716
HDL cholesterol levels x alcohol consumption (drinkers vs non-drinkers) interaction (2df)	rs80080062	1e-11	www.ncbi.nlm.nih.gov/pubmed/30698716
HDL cholesterol levels x alcohol consumption (drinkers vs non-drinkers) interaction (2df)	rs76127683	2e-11	www.ncbi.nlm.nih.gov/pubmed/30698716
HDL cholesterol levels x alcohol consumption (drinkers vs non-drinkers) interaction (2df)	rs28364406	3e-11	www.ncbi.nlm.nih.gov/pubmed/30698716
HDL cholesterol levels x alcohol consumption (drinkers vs non-drinkers) interaction (2df)	rs3802548	4e-11	www.ncbi.nlm.nih.gov/pubmed/30698716
HDL cholesterol levels x alcohol consumption (drinkers vs non-drinkers) interaction (2df)	rs1531517	2e-10	www.ncbi.nlm.nih.gov/pubmed/30698716
HDL cholesterol levels x alcohol consumption (drinkers vs non-drinkers) interaction (2df)	rs41266779	6e-10	www.ncbi.nlm.nih.gov/pubmed/30698716
HDL cholesterol levels x alcohol consumption (drinkers vs non-drinkers) interaction (2df)	rs116843064	2e-34	www.ncbi.nlm.nih.gov/pubmed/30698716
HDL cholesterol levels x alcohol consumption (drinkers vs non-drinkers) interaction (2df)	rs7096937	2e-32	www.ncbi.nlm.nih.gov/pubmed/30698716
HDL cholesterol levels x alcohol consumption (drinkers vs non-drinkers) interaction (2df)	rs7528419	3e-32	www.ncbi.nlm.nih.gov/pubmed/30698716
HDL cholesterol levels x alcohol consumption (drinkers vs non-drinkers) interaction (2df)	rs2737216	4e-32	www.ncbi.nlm.nih.gov/pubmed/30698716
HDL cholesterol levels x alcohol consumption (drinkers vs non-drinkers) interaction (2df)	rs7298909	2e-31	www.ncbi.nlm.nih.gov/pubmed/30698716
HDL cholesterol levels x alcohol consumption (drinkers vs non-drinkers) interaction (2df)	rs13135092	2e-31	www.ncbi.nlm.nih.gov/pubmed/30698716
HDL cholesterol levels x alcohol consumption (drinkers vs non-drinkers) interaction (2df)	rs4847240	4e-31	www.ncbi.nlm.nih.gov/pubmed/30698716
HDL cholesterol levels x alcohol consumption (drinkers vs non-drinkers) interaction (2df)	rs2972143	4e-31	www.ncbi.nlm.nih.gov/pubmed/30698716
HDL cholesterol levels x alcohol consumption (drinkers vs non-drinkers) interaction (2df)	rs8071884	4e-31	www.ncbi.nlm.nih.gov/pubmed/30698716
HDL cholesterol levels x alcohol consumption (drinkers vs non-drinkers) interaction (2df)	rs10744826	1e-29	www.ncbi.nlm.nih.gov/pubmed/30698716
HDL cholesterol levels x alcohol consumption (drinkers vs non-drinkers) interaction (2df)	rs7445	1e-29	www.ncbi.nlm.nih.gov/pubmed/30698716
HDL cholesterol levels x alcohol consumption (drinkers vs non-drinkers) interaction (2df)	rs6461354	4e-29	www.ncbi.nlm.nih.gov/pubmed/30698716
HDL cholesterol levels x alcohol consumption (drinkers vs non-drinkers) interaction (2df)	rs4660303	4e-27	www.ncbi.nlm.nih.gov/pubmed/30698716
HDL cholesterol levels x alcohol consumption (drinkers vs non-drinkers) interaction (2df)	rs11967262	7e-26	www.ncbi.nlm.nih.gov/pubmed/30698716
HDL cholesterol levels x alcohol consumption (drinkers vs non-drinkers) interaction (2df)	rs79624003	2e-25	www.ncbi.nlm.nih.gov/pubmed/30698716
HDL cholesterol levels x alcohol consumption (drinkers vs non-drinkers) interaction (2df)	rs1128249	8e-25	www.ncbi.nlm.nih.gov/pubmed/30698716
HDL cholesterol levels x alcohol consumption (drinkers vs non-drinkers) interaction (2df)	rs1806895	2e-24	www.ncbi.nlm.nih.gov/pubmed/30698716
HDL cholesterol levels x alcohol consumption (drinkers vs non-drinkers) interaction (2df)	rs1689788	3e-22	www.ncbi.nlm.nih.gov/pubmed/30698716
HDL cholesterol levels x alcohol consumption (drinkers vs non-drinkers) interaction (2df)	rs2642438	1e-21	www.ncbi.nlm.nih.gov/pubmed/30698716
HDL cholesterol levels x alcohol consumption (drinkers vs non-drinkers) interaction (2df)	rs465002	4e-21	www.ncbi.nlm.nih.gov/pubmed/30698716
HDL cholesterol levels x alcohol consumption (drinkers vs non-drinkers) interaction (2df)	rs540730	1e-20	www.ncbi.nlm.nih.gov/pubmed/30698716
HDL cholesterol levels x alcohol consumption (drinkers vs non-drinkers) interaction (2df)	rs45490496	3e-20	www.ncbi.nlm.nih.gov/pubmed/30698716
HDL cholesterol levels x alcohol consumption (drinkers vs non-drinkers) interaction (2df)	rs28873836	1e-18	www.ncbi.nlm.nih.gov/pubmed/30698716
HDL cholesterol levels x alcohol consumption (drinkers vs non-drinkers) interaction (2df)	rs235314	2e-18	www.ncbi.nlm.nih.gov/pubmed/30698716
HDL cholesterol levels x alcohol consumption (drinkers vs non-drinkers) interaction (2df)	rs56960668	8e-18	www.ncbi.nlm.nih.gov/pubmed/30698716
Triglyceride levels x alcohol consumption (drinkers vs non-drinkers) interaction (2df)	rs509728	2e-136	www.ncbi.nlm.nih.gov/pubmed/30698716
Triglyceride levels x alcohol consumption (drinkers vs non-drinkers) interaction (2df)	rs2954021	2e-135	www.ncbi.nlm.nih.gov/pubmed/30698716
Triglyceride levels x alcohol consumption (drinkers vs non-drinkers) interaction (2df)	rs79624003	8e-134	www.ncbi.nlm.nih.gov/pubmed/30698716
Triglyceride levels x alcohol consumption (drinkers vs non-drinkers) interaction (2df)	rs4495740	1e-78	www.ncbi.nlm.nih.gov/pubmed/30698716
Triglyceride levels x alcohol consumption (drinkers vs non-drinkers) interaction (2df)	rs2304128	7e-47	www.ncbi.nlm.nih.gov/pubmed/30698716
Triglyceride levels x alcohol consumption (drinkers vs non-drinkers) interaction (2df)	rs174566	2e-44	www.ncbi.nlm.nih.gov/pubmed/30698716
Triglyceride levels x alcohol consumption (drinkers vs non-drinkers) interaction (2df)	rs150844304	5e-30	www.ncbi.nlm.nih.gov/pubmed/30698716
Triglyceride levels x alcohol consumption (drinkers vs non-drinkers) interaction (2df)	rs6073958	2e-26	www.ncbi.nlm.nih.gov/pubmed/30698716
Triglyceride levels x alcohol consumption (drinkers vs non-drinkers) interaction (2df)	rs10127775	9e-26	www.ncbi.nlm.nih.gov/pubmed/30698716
Triglyceride levels x alcohol consumption (drinkers vs non-drinkers) interaction (2df)	rs116843064	4e-22	www.ncbi.nlm.nih.gov/pubmed/30698716
Triglyceride levels x alcohol consumption (drinkers vs non-drinkers) interaction (2df)	rs11967262	4e-22	www.ncbi.nlm.nih.gov/pubmed/30698716
Triglyceride levels x alcohol consumption (drinkers vs non-drinkers) interaction (2df)	rs112259268	7e-21	www.ncbi.nlm.nih.gov/pubmed/30698716
Triglyceride levels x alcohol consumption (drinkers vs non-drinkers) interaction (2df)	rs60695258	6e-20	www.ncbi.nlm.nih.gov/pubmed/30698716
Triglyceride levels x alcohol consumption (drinkers vs non-drinkers) interaction (2df)	rs2763981	3e-19	www.ncbi.nlm.nih.gov/pubmed/30698716
Triglyceride levels x alcohol consumption (drinkers vs non-drinkers) interaction (2df)	rs13108218	8e-19	www.ncbi.nlm.nih.gov/pubmed/30698716
Triglyceride levels x alcohol consumption (drinkers vs non-drinkers) interaction (2df)	rs10761716	2e-17	www.ncbi.nlm.nih.gov/pubmed/30698716
Triglyceride levels x alcohol consumption (drinkers vs non-drinkers) interaction (2df)	rs1128249	3e-17	www.ncbi.nlm.nih.gov/pubmed/30698716
Triglyceride levels x alcohol consumption (drinkers vs non-drinkers) interaction (2df)	rs2908522	3e-17	www.ncbi.nlm.nih.gov/pubmed/30698716
Triglyceride levels x alcohol consumption (drinkers vs non-drinkers) interaction (2df)	rs2043082	4e-17	www.ncbi.nlm.nih.gov/pubmed/30698716
Triglyceride levels x alcohol consumption (drinkers vs non-drinkers) interaction (2df)	rs1495743	1e-16	www.ncbi.nlm.nih.gov/pubmed/30698716
Triglyceride levels x alcohol consumption (drinkers vs non-drinkers) interaction (2df)	rs2972143	1e-16	www.ncbi.nlm.nih.gov/pubmed/30698716
Triglyceride levels x alcohol consumption (drinkers vs non-drinkers) interaction (2df)	rs11762784	1e-15	www.ncbi.nlm.nih.gov/pubmed/30698716
Triglyceride levels x alcohol consumption (drinkers vs non-drinkers) interaction (2df)	rs1154988	7e-14	www.ncbi.nlm.nih.gov/pubmed/30698716
Triglyceride levels x alcohol consumption (drinkers vs non-drinkers) interaction (2df)	rs1090107	2e-13	www.ncbi.nlm.nih.gov/pubmed/30698716
Triglyceride levels x alcohol consumption (drinkers vs non-drinkers) interaction (2df)	rs540730	5e-13	www.ncbi.nlm.nih.gov/pubmed/30698716
Triglyceride levels x alcohol consumption (drinkers vs non-drinkers) interaction (2df)	rs6073958	8e-44	www.ncbi.nlm.nih.gov/pubmed/30698716
Triglyceride levels x alcohol consumption (drinkers vs non-drinkers) interaction (2df)	rs2304128	5e-40	www.ncbi.nlm.nih.gov/pubmed/30698716
Triglyceride levels x alcohol consumption (drinkers vs non-drinkers) interaction (2df)	rs2043082	2e-36	www.ncbi.nlm.nih.gov/pubmed/30698716
Triglyceride levels x alcohol consumption (drinkers vs non-drinkers) interaction (2df)	rs60695258	5e-36	www.ncbi.nlm.nih.gov/pubmed/30698716
Triglyceride levels x alcohol consumption (drinkers vs non-drinkers) interaction (2df)	rs11967262	6e-34	www.ncbi.nlm.nih.gov/pubmed/30698716
Triglyceride levels x alcohol consumption (drinkers vs non-drinkers) interaction (2df)	rs10127775	1e-32	www.ncbi.nlm.nih.gov/pubmed/30698716
Triglyceride levels x alcohol consumption (drinkers vs non-drinkers) interaction (2df)	rs150844304	2e-31	www.ncbi.nlm.nih.gov/pubmed/30698716
Triglyceride levels x alcohol consumption (drinkers vs non-drinkers) interaction (2df)	rs10761716	2e-29	www.ncbi.nlm.nih.gov/pubmed/30698716
Triglyceride levels x alcohol consumption (drinkers vs non-drinkers) interaction (2df)	rs1495743	3e-29	www.ncbi.nlm.nih.gov/pubmed/30698716
Triglyceride levels x alcohol consumption (drinkers vs non-drinkers) interaction (2df)	rs13108218	5e-28	www.ncbi.nlm.nih.gov/pubmed/30698716
Triglyceride levels x alcohol consumption (drinkers vs non-drinkers) interaction (2df)	rs4418728	7e-27	www.ncbi.nlm.nih.gov/pubmed/30698716
Triglyceride levels x alcohol consumption (drinkers vs non-drinkers) interaction (2df)	rs2908522	6e-25	www.ncbi.nlm.nih.gov/pubmed/30698716
Triglyceride levels x alcohol consumption (drinkers vs non-drinkers) interaction (2df)	rs116843064	2e-23	www.ncbi.nlm.nih.gov/pubmed/30698716
Triglyceride levels x alcohol consumption (drinkers vs non-drinkers) interaction (2df)	rs11762784	4e-23	www.ncbi.nlm.nih.gov/pubmed/30698716
Triglyceride levels x alcohol consumption (drinkers vs non-drinkers) interaction (2df)	rs112259268	1e-22	www.ncbi.nlm.nih.gov/pubmed/30698716
Triglyceride levels x alcohol consumption (drinkers vs non-drinkers) interaction (2df)	rs2972143	2e-21	www.ncbi.nlm.nih.gov/pubmed/30698716
Triglyceride levels x alcohol consumption (drinkers vs non-drinkers) interaction (2df)	rs2925979	7e-21	www.ncbi.nlm.nih.gov/pubmed/30698716
Triglyceride levels x alcohol consumption (drinkers vs non-drinkers) interaction (2df)	rs1128249	4e-19	www.ncbi.nlm.nih.gov/pubmed/30698716
Triglyceride levels x alcohol consumption (drinkers vs non-drinkers) interaction (2df)	rs4841132	2e-15	www.ncbi.nlm.nih.gov/pubmed/30698716
Triglyceride levels x alcohol consumption (drinkers vs non-drinkers) interaction (2df)	rs4820323	8e-15	www.ncbi.nlm.nih.gov/pubmed/30698716
Triglyceride levels x alcohol consumption (drinkers vs non-drinkers) interaction (2df)	rs2763981	1e-14	www.ncbi.nlm.nih.gov/pubmed/30698716
Triglyceride levels x alcohol consumption (drinkers vs non-drinkers) interaction (2df)	rs2896635	2e-14	www.ncbi.nlm.nih.gov/pubmed/30698716
Triglyceride levels x alcohol consumption (drinkers vs non-drinkers) interaction (2df)	rs465002	2e-14	www.ncbi.nlm.nih.gov/pubmed/30698716
Triglyceride levels x alcohol consumption (drinkers vs non-drinkers) interaction (2df)	rs2749008	9e-14	www.ncbi.nlm.nih.gov/pubmed/30698716
Triglyceride levels x alcohol consumption (drinkers vs non-drinkers) interaction (2df)	rs540730	2e-13	www.ncbi.nlm.nih.gov/pubmed/30698716
Triglyceride levels x alcohol consumption (drinkers vs non-drinkers) interaction (2df)	rs287	5e-13	www.ncbi.nlm.nih.gov/pubmed/30698716
Triglyceride levels x alcohol consumption (drinkers vs non-drinkers) interaction (2df)	rs79624003	5e-10	www.ncbi.nlm.nih.gov/pubmed/30698716
Triglyceride levels x alcohol consumption (drinkers vs non-drinkers) interaction (2df)	rs4495740	3e-09	www.ncbi.nlm.nih.gov/pubmed/30698716
Triglyceride levels x alcohol consumption (drinkers vs non-drinkers) interaction (2df)	rs6073958	4e-09	www.ncbi.nlm.nih.gov/pubmed/30698716
Triglyceride levels x alcohol consumption (drinkers vs non-drinkers) interaction (2df)	rs287	5e-137	www.ncbi.nlm.nih.gov/pubmed/30698716
Triglyceride levels x alcohol consumption (drinkers vs non-drinkers) interaction (2df)	rs4665972	4e-75	www.ncbi.nlm.nih.gov/pubmed/30698716
Triglyceride levels x alcohol consumption (drinkers vs non-drinkers) interaction (2df)	rs79624003	4e-56	www.ncbi.nlm.nih.gov/pubmed/30698716
Triglyceride levels x alcohol consumption (drinkers vs non-drinkers) interaction (2df)	rs2954021	5e-47	www.ncbi.nlm.nih.gov/pubmed/30698716
Triglyceride levels x alcohol consumption (drinkers vs non-drinkers) interaction (2df)	rs4495740	1e-37	www.ncbi.nlm.nih.gov/pubmed/30698716
Triglyceride levels x alcohol consumption (drinkers vs non-drinkers) interaction (2df)	rs2043082	2e-16	www.ncbi.nlm.nih.gov/pubmed/30698716
Triglyceride levels x alcohol consumption (drinkers vs non-drinkers) interaction (2df)	rs174566	4e-16	www.ncbi.nlm.nih.gov/pubmed/30698716
Triglyceride levels x alcohol consumption (drinkers vs non-drinkers) interaction (2df)	rs60695258	1e-15	www.ncbi.nlm.nih.gov/pubmed/30698716
Triglyceride levels x alcohol consumption (drinkers vs non-drinkers) interaction (2df)	rs4418728	4e-13	www.ncbi.nlm.nih.gov/pubmed/30698716
Triglyceride levels x alcohol consumption (drinkers vs non-drinkers) interaction (2df)	rs13108218	2e-12	www.ncbi.nlm.nih.gov/pubmed/30698716
Triglyceride levels x alcohol consumption (drinkers vs non-drinkers) interaction (2df)	rs1495743	8e-12	www.ncbi.nlm.nih.gov/pubmed/30698716
Triglyceride levels x alcohol consumption (drinkers vs non-drinkers) interaction (2df)	rs509728	1e-11	www.ncbi.nlm.nih.gov/pubmed/30698716
Triglyceride levels x alcohol consumption (drinkers vs non-drinkers) interaction (2df)	rs6073958	1e-10	www.ncbi.nlm.nih.gov/pubmed/30698716
Triglyceride levels x alcohol consumption (drinkers vs non-drinkers) interaction (2df)	rs10761716	2e-10	www.ncbi.nlm.nih.gov/pubmed/30698716
Triglyceride levels x alcohol consumption (drinkers vs non-drinkers) interaction (2df)	rs1111336	6e-13	www.ncbi.nlm.nih.gov/pubmed/30698716
Triglyceride levels x alcohol consumption (drinkers vs non-drinkers) interaction (2df)	rs4418728	2e-12	www.ncbi.nlm.nih.gov/pubmed/30698716
Triglyceride levels x alcohol consumption (drinkers vs non-drinkers) interaction (2df)	rs3794695	4e-12	www.ncbi.nlm.nih.gov/pubmed/30698716
Triglyceride levels x alcohol consumption (drinkers vs non-drinkers) interaction (2df)	rs2925979	7e-12	www.ncbi.nlm.nih.gov/pubmed/30698716
Triglyceride levels x alcohol consumption (drinkers vs non-drinkers) interaction (2df)	rs4804411	8e-12	www.ncbi.nlm.nih.gov/pubmed/30698716
Triglyceride levels x alcohol consumption (drinkers vs non-drinkers) interaction (2df)	rs34311866	1e-11	www.ncbi.nlm.nih.gov/pubmed/30698716
Triglyceride levels x alcohol consumption (drinkers vs non-drinkers) interaction (2df)	rs28364406	2e-11	www.ncbi.nlm.nih.gov/pubmed/30698716
Triglyceride levels x alcohol consumption (drinkers vs non-drinkers) interaction (2df)	rs28487964	2e-10	www.ncbi.nlm.nih.gov/pubmed/30698716
Triglyceride levels x alcohol consumption (drinkers vs non-drinkers) interaction (2df)	rs2575876	5e-10	www.ncbi.nlm.nih.gov/pubmed/30698716
Triglyceride levels x alcohol consumption (drinkers vs non-drinkers) interaction (2df)	rs2896635	5e-10	www.ncbi.nlm.nih.gov/pubmed/30698716
Triglyceride levels x alcohol consumption (drinkers vs non-drinkers) interaction (2df)	rs2749008	6e-10	www.ncbi.nlm.nih.gov/pubmed/30698716
Triglyceride levels x alcohol consumption (drinkers vs non-drinkers) interaction (2df)	rs9491694	9e-10	www.ncbi.nlm.nih.gov/pubmed/30698716
Triglyceride levels x alcohol consumption (drinkers vs non-drinkers) interaction (2df)	rs9989419	1e-09	www.ncbi.nlm.nih.gov/pubmed/30698716
Triglyceride levels x alcohol consumption (drinkers vs non-drinkers) interaction (2df)	rs4722551	2e-09	www.ncbi.nlm.nih.gov/pubmed/30698716
Triglyceride levels x alcohol consumption (drinkers vs non-drinkers) interaction (2df)	rs4820323	4e-09	www.ncbi.nlm.nih.gov/pubmed/30698716
Triglyceride levels x alcohol consumption (drinkers vs non-drinkers) interaction (2df)	rs7140110	4e-09	www.ncbi.nlm.nih.gov/pubmed/30698716
Triglyceride levels x alcohol consumption (drinkers vs non-drinkers) interaction (2df)	rs190528931	6e-09	www.ncbi.nlm.nih.gov/pubmed/30698716
Triglyceride levels x alcohol consumption (drinkers vs non-drinkers) interaction (2df)	rs3794695	2e-13	www.ncbi.nlm.nih.gov/pubmed/30698716
Triglyceride levels x alcohol consumption (drinkers vs non-drinkers) interaction (2df)	rs1154988	2e-13	www.ncbi.nlm.nih.gov/pubmed/30698716
Triglyceride levels x alcohol consumption (drinkers vs non-drinkers) interaction (2df)	rs7140110	3e-12	www.ncbi.nlm.nih.gov/pubmed/30698716
Triglyceride levels x alcohol consumption (drinkers vs non-drinkers) interaction (2df)	rs4722551	4e-12	www.ncbi.nlm.nih.gov/pubmed/30698716
Triglyceride levels x alcohol consumption (drinkers vs non-drinkers) interaction (2df)	rs1090107	5e-12	www.ncbi.nlm.nih.gov/pubmed/30698716
Triglyceride levels x alcohol consumption (drinkers vs non-drinkers) interaction (2df)	rs28487964	7e-12	www.ncbi.nlm.nih.gov/pubmed/30698716
Triglyceride levels x alcohol consumption (drinkers vs non-drinkers) interaction (2df)	rs7096937	1e-11	www.ncbi.nlm.nih.gov/pubmed/30698716
Triglyceride levels x alcohol consumption (drinkers vs non-drinkers) interaction (2df)	rs2963472	2e-11	www.ncbi.nlm.nih.gov/pubmed/30698716
Triglyceride levels x alcohol consumption (drinkers vs non-drinkers) interaction (2df)	rs56076449	3e-11	www.ncbi.nlm.nih.gov/pubmed/30698716
Triglyceride levels x alcohol consumption (drinkers vs non-drinkers) interaction (2df)	rs2575876	7e-11	www.ncbi.nlm.nih.gov/pubmed/30698716
Triglyceride levels x alcohol consumption (drinkers vs non-drinkers) interaction (2df)	rs28364406	9e-11	www.ncbi.nlm.nih.gov/pubmed/30698716
Triglyceride levels x alcohol consumption (drinkers vs non-drinkers) interaction (2df)	rs9989419	2e-10	www.ncbi.nlm.nih.gov/pubmed/30698716
Triglyceride levels x alcohol consumption (drinkers vs non-drinkers) interaction (2df)	rs2642438	3e-10	www.ncbi.nlm.nih.gov/pubmed/30698716
Triglyceride levels x alcohol consumption (drinkers vs non-drinkers) interaction (2df)	rs9491694	9e-10	www.ncbi.nlm.nih.gov/pubmed/30698716
Triglyceride levels x alcohol consumption (drinkers vs non-drinkers) interaction (2df)	rs34311866	1e-09	www.ncbi.nlm.nih.gov/pubmed/30698716
Triglyceride levels x alcohol consumption (drinkers vs non-drinkers) interaction (2df)	rs8071884	1e-09	www.ncbi.nlm.nih.gov/pubmed/30698716
Triglyceride levels x alcohol consumption (drinkers vs non-drinkers) interaction (2df)	rs35866622	4e-09	www.ncbi.nlm.nih.gov/pubmed/30698716
Triglyceride levels x alcohol consumption (drinkers vs non-drinkers) interaction (2df)	rs11870935	6e-09	www.ncbi.nlm.nih.gov/pubmed/30698716
Triglyceride levels x alcohol consumption (drinkers vs non-drinkers) interaction (2df)	rs4665972	9e-29	www.ncbi.nlm.nih.gov/pubmed/30698716
Triglyceride levels x alcohol consumption (drinkers vs non-drinkers) interaction (2df)	rs287	4e-16	www.ncbi.nlm.nih.gov/pubmed/30698716
Triglyceride levels x alcohol consumption (drinkers vs non-drinkers) interaction (2df)	rs4495740	1e-13	www.ncbi.nlm.nih.gov/pubmed/30698716
Triglyceride levels x alcohol consumption (drinkers vs non-drinkers) interaction (2df)	rs79624003	4e-13	www.ncbi.nlm.nih.gov/pubmed/30698716
Triglyceride levels x alcohol consumption (drinkers vs non-drinkers) interaction (2df)	rs2954021	1e-12	www.ncbi.nlm.nih.gov/pubmed/30698716
Triglyceride levels x alcohol consumption (drinkers vs non-drinkers) interaction (2df)	rs4665972	9e-203	www.ncbi.nlm.nih.gov/pubmed/30698716
Triglyceride levels x alcohol consumption (drinkers vs non-drinkers) interaction (2df)	rs287	9e-203	www.ncbi.nlm.nih.gov/pubmed/30698716
Triglyceride levels x alcohol consumption (drinkers vs non-drinkers) interaction (2df)	rs79624003	9e-203	www.ncbi.nlm.nih.gov/pubmed/30698716
Triglyceride levels x alcohol consumption (drinkers vs non-drinkers) interaction (2df)	rs2954021	9e-179	www.ncbi.nlm.nih.gov/pubmed/30698716
Triglyceride levels x alcohol consumption (drinkers vs non-drinkers) interaction (2df)	rs509728	3e-148	www.ncbi.nlm.nih.gov/pubmed/30698716
Triglyceride levels x alcohol consumption (drinkers vs non-drinkers) interaction (2df)	rs4495740	3e-130	www.ncbi.nlm.nih.gov/pubmed/30698716
Triglyceride levels x alcohol consumption (drinkers vs non-drinkers) interaction (2df)	rs174566	6e-68	www.ncbi.nlm.nih.gov/pubmed/30698716
LDL cholesterol levels x alcohol consumption (drinkers vs non-drinkers) interaction (2df)	rs7528419	5e-213	www.ncbi.nlm.nih.gov/pubmed/30698716
LDL cholesterol levels x alcohol consumption (drinkers vs non-drinkers) interaction (2df)	rs1531517	5e-213	www.ncbi.nlm.nih.gov/pubmed/30698716
LDL cholesterol levels x alcohol consumption (drinkers vs non-drinkers) interaction (2df)	rs143020224	5e-213	www.ncbi.nlm.nih.gov/pubmed/30698716
LDL cholesterol levels x alcohol consumption (drinkers vs non-drinkers) interaction (2df)	rs200174418	5e-213	www.ncbi.nlm.nih.gov/pubmed/30698716
LDL cholesterol levels x alcohol consumption (drinkers vs non-drinkers) interaction (2df)	rs581411	5e-213	www.ncbi.nlm.nih.gov/pubmed/30698716
LDL cholesterol levels x alcohol consumption (drinkers vs non-drinkers) interaction (2df)	rs11591147	2e-175	www.ncbi.nlm.nih.gov/pubmed/30698716
LDL cholesterol levels x alcohol consumption (drinkers vs non-drinkers) interaction (2df)	rs5014650	3e-175	www.ncbi.nlm.nih.gov/pubmed/30698716
LDL cholesterol levels x alcohol consumption (drinkers vs non-drinkers) interaction (2df)	rs2954021	1e-85	www.ncbi.nlm.nih.gov/pubmed/30698716
LDL cholesterol levels x alcohol consumption (drinkers vs non-drinkers) interaction (2df)	rs2328223	3e-85	www.ncbi.nlm.nih.gov/pubmed/30698716
LDL cholesterol levels x alcohol consumption (drinkers vs non-drinkers) interaction (2df)	rs4299376	8e-76	www.ncbi.nlm.nih.gov/pubmed/30698716
LDL cholesterol levels x alcohol consumption (drinkers vs non-drinkers) interaction (2df)	rs495828	5e-69	www.ncbi.nlm.nih.gov/pubmed/30698716
LDL cholesterol levels x alcohol consumption (drinkers vs non-drinkers) interaction (2df)	rs4495740	9e-58	www.ncbi.nlm.nih.gov/pubmed/30698716
LDL cholesterol levels x alcohol consumption (drinkers vs non-drinkers) interaction (2df)	rs174566	2e-48	www.ncbi.nlm.nih.gov/pubmed/30698716
LDL cholesterol levels x alcohol consumption (drinkers vs non-drinkers) interaction (2df)	rs3794695	2e-45	www.ncbi.nlm.nih.gov/pubmed/30698716
LDL cholesterol levels x alcohol consumption (drinkers vs non-drinkers) interaction (2df)	rs2304128	6e-39	www.ncbi.nlm.nih.gov/pubmed/30698716
LDL cholesterol levels x alcohol consumption (drinkers vs non-drinkers) interaction (2df)	rs4841132	7e-36	www.ncbi.nlm.nih.gov/pubmed/30698716
LDL cholesterol levels x alcohol consumption (drinkers vs non-drinkers) interaction (2df)	rs217381	1e-35	www.ncbi.nlm.nih.gov/pubmed/30698716
LDL cholesterol levels x alcohol consumption (drinkers vs non-drinkers) interaction (2df)	rs117753190	3e-33	www.ncbi.nlm.nih.gov/pubmed/30698716
LDL cholesterol levels x alcohol consumption (drinkers vs non-drinkers) interaction (2df)	rs2235215	1e-30	www.ncbi.nlm.nih.gov/pubmed/30698716
LDL cholesterol levels x alcohol consumption (drinkers vs non-drinkers) interaction (2df)	rs486142	1e-29	www.ncbi.nlm.nih.gov/pubmed/30698716
LDL cholesterol levels x alcohol consumption (drinkers vs non-drinkers) interaction (2df)	rs2244608	2e-28	www.ncbi.nlm.nih.gov/pubmed/30698716
LDL cholesterol levels x alcohol consumption (drinkers vs non-drinkers) interaction (2df)	rs76970536	4e-26	www.ncbi.nlm.nih.gov/pubmed/30698716
LDL cholesterol levels x alcohol consumption (drinkers vs non-drinkers) interaction (2df)	rs66476925	2e-25	www.ncbi.nlm.nih.gov/pubmed/30698716
LDL cholesterol levels x alcohol consumption (drinkers vs non-drinkers) interaction (2df)	rs10957054	3e-25	www.ncbi.nlm.nih.gov/pubmed/30698716
LDL cholesterol levels x alcohol consumption (drinkers vs non-drinkers) interaction (2df)	rs35866622	5e-25	www.ncbi.nlm.nih.gov/pubmed/30698716
LDL cholesterol levels x alcohol consumption (drinkers vs non-drinkers) interaction (2df)	rs56204645	3e-20	www.ncbi.nlm.nih.gov/pubmed/30698716
LDL cholesterol levels x alcohol consumption (drinkers vs non-drinkers) interaction (2df)	rs9989419	4e-18	www.ncbi.nlm.nih.gov/pubmed/30698716
LDL cholesterol levels x alcohol consumption (drinkers vs non-drinkers) interaction (2df)	rs11870935	3e-17	www.ncbi.nlm.nih.gov/pubmed/30698716
LDL cholesterol levels x alcohol consumption (drinkers vs non-drinkers) interaction (2df)	rs9438905	3e-16	www.ncbi.nlm.nih.gov/pubmed/30698716
LDL cholesterol levels x alcohol consumption (drinkers vs non-drinkers) interaction (2df)	rs55809639	6e-15	www.ncbi.nlm.nih.gov/pubmed/30698716
LDL cholesterol levels x alcohol consumption (drinkers vs non-drinkers) interaction (2df)	rs2642438	7e-15	www.ncbi.nlm.nih.gov/pubmed/30698716
LDL cholesterol levels x alcohol consumption (drinkers vs non-drinkers) interaction (2df)	rs6573778	4e-14	www.ncbi.nlm.nih.gov/pubmed/30698716
LDL cholesterol levels x alcohol consumption (drinkers vs non-drinkers) interaction (2df)	rs114165349	7e-14	www.ncbi.nlm.nih.gov/pubmed/30698716
LDL cholesterol levels x alcohol consumption (drinkers vs non-drinkers) interaction (2df)	rs4665972	8e-14	www.ncbi.nlm.nih.gov/pubmed/30698716
LDL cholesterol levels x alcohol consumption (drinkers vs non-drinkers) interaction (2df)	rs13210143	5e-13	www.ncbi.nlm.nih.gov/pubmed/30698716
LDL cholesterol levels x alcohol consumption (drinkers vs non-drinkers) interaction (2df)	rs8178824	7e-13	www.ncbi.nlm.nih.gov/pubmed/30698716
LDL cholesterol levels x alcohol consumption (drinkers vs non-drinkers) interaction (2df)	rs4722551	7e-13	www.ncbi.nlm.nih.gov/pubmed/30698716
LDL cholesterol levels x alcohol consumption (drinkers vs non-drinkers) interaction (2df)	rs509728	1e-12	www.ncbi.nlm.nih.gov/pubmed/30698716
LDL cholesterol levels x alcohol consumption (drinkers vs non-drinkers) interaction (2df)	rs10832961	1e-12	www.ncbi.nlm.nih.gov/pubmed/30698716
LDL cholesterol levels x alcohol consumption (drinkers vs non-drinkers) interaction (2df)	rs360804	1e-12	www.ncbi.nlm.nih.gov/pubmed/30698716
LDL cholesterol levels x alcohol consumption (drinkers vs non-drinkers) interaction (2df)	rs2763981	4e-12	www.ncbi.nlm.nih.gov/pubmed/30698716
LDL cholesterol levels x alcohol consumption (drinkers vs non-drinkers) interaction (2df)	rs10176901	7e-12	www.ncbi.nlm.nih.gov/pubmed/30698716
LDL cholesterol levels x alcohol consumption (drinkers vs non-drinkers) interaction (2df)	rs10066168	2e-11	www.ncbi.nlm.nih.gov/pubmed/30698716
LDL cholesterol levels x alcohol consumption (drinkers vs non-drinkers) interaction (2df)	rs7904973	3e-11	www.ncbi.nlm.nih.gov/pubmed/30698716
LDL cholesterol levels x alcohol consumption (drinkers vs non-drinkers) interaction (2df)	rs753833181	7e-11	www.ncbi.nlm.nih.gov/pubmed/30698716
LDL cholesterol levels x alcohol consumption (drinkers vs non-drinkers) interaction (2df)	rs2050058	9e-11	www.ncbi.nlm.nih.gov/pubmed/30698716
LDL cholesterol levels x alcohol consumption (drinkers vs non-drinkers) interaction (2df)	rs2575876	5e-10	www.ncbi.nlm.nih.gov/pubmed/30698716
LDL cholesterol levels x alcohol consumption (drinkers vs non-drinkers) interaction (2df)	rs9496567	6e-10	www.ncbi.nlm.nih.gov/pubmed/30698716
LDL cholesterol levels x alcohol consumption (drinkers vs non-drinkers) interaction (2df)	rs7096937	7e-10	www.ncbi.nlm.nih.gov/pubmed/30698716
LDL cholesterol levels x alcohol consumption (drinkers vs non-drinkers) interaction (2df)	rs1584063	8e-10	www.ncbi.nlm.nih.gov/pubmed/30698716
LDL cholesterol levels x alcohol consumption (drinkers vs non-drinkers) interaction (2df)	rs7570971	9e-10	www.ncbi.nlm.nih.gov/pubmed/30698716
LDL cholesterol levels x alcohol consumption (drinkers vs non-drinkers) interaction (2df)	rs7035578	1e-09	www.ncbi.nlm.nih.gov/pubmed/30698716
LDL cholesterol levels x alcohol consumption (drinkers vs non-drinkers) interaction (2df)	rs2911971	4e-09	www.ncbi.nlm.nih.gov/pubmed/30698716
LDL cholesterol levels x alcohol consumption (drinkers vs non-drinkers) interaction (2df)	rs13108218	4e-09	www.ncbi.nlm.nih.gov/pubmed/30698716
LDL cholesterol levels x alcohol consumption (drinkers vs non-drinkers) interaction (2df)	rs7528419	6e-34	www.ncbi.nlm.nih.gov/pubmed/30698716
LDL cholesterol levels x alcohol consumption (drinkers vs non-drinkers) interaction (2df)	rs143020224	3e-12	www.ncbi.nlm.nih.gov/pubmed/30698716
LDL cholesterol levels x alcohol consumption (drinkers vs non-drinkers) interaction (2df)	rs581411	6e-11	www.ncbi.nlm.nih.gov/pubmed/30698716
LDL cholesterol levels x alcohol consumption (drinkers vs non-drinkers) interaction (2df)	rs73729083	3e-10	www.ncbi.nlm.nih.gov/pubmed/30698716
LDL cholesterol levels x alcohol consumption (drinkers vs non-drinkers) interaction (2df)	rs143528679	6e-09	www.ncbi.nlm.nih.gov/pubmed/30698716
LDL cholesterol levels x alcohol consumption (drinkers vs non-drinkers) interaction (2df)	rs7528419	7e-51	www.ncbi.nlm.nih.gov/pubmed/30698716
LDL cholesterol levels x alcohol consumption (drinkers vs non-drinkers) interaction (2df)	rs2050058	4e-46	www.ncbi.nlm.nih.gov/pubmed/30698716
LDL cholesterol levels x alcohol consumption (drinkers vs non-drinkers) interaction (2df)	rs2954021	5e-15	www.ncbi.nlm.nih.gov/pubmed/30698716
LDL cholesterol levels x alcohol consumption (drinkers vs non-drinkers) interaction (2df)	rs581411	1e-14	www.ncbi.nlm.nih.gov/pubmed/30698716
LDL cholesterol levels x alcohol consumption (drinkers vs non-drinkers) interaction (2df)	rs143020224	4e-13	www.ncbi.nlm.nih.gov/pubmed/30698716
LDL cholesterol levels x alcohol consumption (drinkers vs non-drinkers) interaction (2df)	rs3794695	2e-12	www.ncbi.nlm.nih.gov/pubmed/30698716
LDL cholesterol levels x alcohol consumption (drinkers vs non-drinkers) interaction (2df)	rs7528419	5e-50	www.ncbi.nlm.nih.gov/pubmed/30698716
LDL cholesterol levels x alcohol consumption (drinkers vs non-drinkers) interaction (2df)	rs581411	3e-23	www.ncbi.nlm.nih.gov/pubmed/30698716
LDL cholesterol levels x alcohol consumption (drinkers vs non-drinkers) interaction (2df)	rs143020224	5e-19	www.ncbi.nlm.nih.gov/pubmed/30698716
LDL cholesterol levels x alcohol consumption (drinkers vs non-drinkers) interaction (2df)	rs4299376	2e-10	www.ncbi.nlm.nih.gov/pubmed/30698716
LDL cholesterol levels x alcohol consumption (drinkers vs non-drinkers) interaction (2df)	rs495828	8e-09	www.ncbi.nlm.nih.gov/pubmed/30698716
LDL cholesterol levels x alcohol consumption (drinkers vs non-drinkers) interaction (2df)	rs509728	1e-12	www.ncbi.nlm.nih.gov/pubmed/30698716
LDL cholesterol levels x alcohol consumption (drinkers vs non-drinkers) interaction (2df)	rs7310615	2e-12	www.ncbi.nlm.nih.gov/pubmed/30698716
LDL cholesterol levels x alcohol consumption (drinkers vs non-drinkers) interaction (2df)	rs1800961	2e-12	www.ncbi.nlm.nih.gov/pubmed/30698716
LDL cholesterol levels x alcohol consumption (drinkers vs non-drinkers) interaction (2df)	rs2763981	7e-12	www.ncbi.nlm.nih.gov/pubmed/30698716
LDL cholesterol levels x alcohol consumption (drinkers vs non-drinkers) interaction (2df)	rs4418728	6e-11	www.ncbi.nlm.nih.gov/pubmed/30698716
LDL cholesterol levels x alcohol consumption (drinkers vs non-drinkers) interaction (2df)	rs2911971	8e-11	www.ncbi.nlm.nih.gov/pubmed/30698716
LDL cholesterol levels x alcohol consumption (drinkers vs non-drinkers) interaction (2df)	rs10832961	2e-10	www.ncbi.nlm.nih.gov/pubmed/30698716
LDL cholesterol levels x alcohol consumption (drinkers vs non-drinkers) interaction (2df)	rs13284665	3e-10	www.ncbi.nlm.nih.gov/pubmed/30698716
LDL cholesterol levels x alcohol consumption (drinkers vs non-drinkers) interaction (2df)	rs13108218	8e-10	www.ncbi.nlm.nih.gov/pubmed/30698716
LDL cholesterol levels x alcohol consumption (drinkers vs non-drinkers) interaction (2df)	rs6907508	3e-09	www.ncbi.nlm.nih.gov/pubmed/30698716
LDL cholesterol levels x alcohol consumption (drinkers vs non-drinkers) interaction (2df)	rs201445483	5e-09	www.ncbi.nlm.nih.gov/pubmed/30698716
LDL cholesterol levels x alcohol consumption (drinkers vs non-drinkers) interaction (2df)	rs9496567	8e-09	www.ncbi.nlm.nih.gov/pubmed/30698716
LDL cholesterol levels x alcohol consumption (drinkers vs non-drinkers) interaction (2df)	rs7035578	9e-09	www.ncbi.nlm.nih.gov/pubmed/30698716
LDL cholesterol levels x alcohol consumption (regular vs non-regular drinkers) interaction (2df)	rs4665972	2e-15	www.ncbi.nlm.nih.gov/pubmed/30698716
LDL cholesterol levels x alcohol consumption (regular vs non-regular drinkers) interaction (2df)	rs2050058	2e-15	www.ncbi.nlm.nih.gov/pubmed/30698716
LDL cholesterol levels x alcohol consumption (regular vs non-regular drinkers) interaction (2df)	rs8178824	1e-14	www.ncbi.nlm.nih.gov/pubmed/30698716
LDL cholesterol levels x alcohol consumption (drinkers vs non-drinkers) interaction (2df)	rs7528419	2e-273	www.ncbi.nlm.nih.gov/pubmed/30698716
LDL cholesterol levels x alcohol consumption (drinkers vs non-drinkers) interaction (2df)	rs143020224	2e-273	www.ncbi.nlm.nih.gov/pubmed/30698716
LDL cholesterol levels x alcohol consumption (drinkers vs non-drinkers) interaction (2df)	rs1531517	2e-273	www.ncbi.nlm.nih.gov/pubmed/30698716
LDL cholesterol levels x alcohol consumption (drinkers vs non-drinkers) interaction (2df)	rs581411	2e-249	www.ncbi.nlm.nih.gov/pubmed/30698716
LDL cholesterol levels x alcohol consumption (drinkers vs non-drinkers) interaction (2df)	rs5014650	2e-178	www.ncbi.nlm.nih.gov/pubmed/30698716
LDL cholesterol levels x alcohol consumption (drinkers vs non-drinkers) interaction (2df)	rs11591147	6e-169	www.ncbi.nlm.nih.gov/pubmed/30698716
LDL cholesterol levels x alcohol consumption (drinkers vs non-drinkers) interaction (2df)	rs2954021	1e-98	www.ncbi.nlm.nih.gov/pubmed/30698716
LDL cholesterol levels x alcohol consumption (drinkers vs non-drinkers) interaction (2df)	rs4299376	2e-89	www.ncbi.nlm.nih.gov/pubmed/30698716
LDL cholesterol levels x alcohol consumption (drinkers vs non-drinkers) interaction (2df)	rs495828	4e-86	www.ncbi.nlm.nih.gov/pubmed/30698716
LDL cholesterol levels x alcohol consumption (drinkers vs non-drinkers) interaction (2df)	rs2328223	7e-77	www.ncbi.nlm.nih.gov/pubmed/30698716
LDL cholesterol levels x alcohol consumption (drinkers vs non-drinkers) interaction (2df)	rs4495740	8e-63	www.ncbi.nlm.nih.gov/pubmed/30698716
LDL cholesterol levels x alcohol consumption (drinkers vs non-drinkers) interaction (2df)	rs3794695	2e-59	www.ncbi.nlm.nih.gov/pubmed/30698716
LDL cholesterol levels x alcohol consumption (drinkers vs non-drinkers) interaction (2df)	rs174566	4e-51	www.ncbi.nlm.nih.gov/pubmed/30698716
LDL cholesterol levels x alcohol consumption (drinkers vs non-drinkers) interaction (2df)	rs4841132	2e-48	www.ncbi.nlm.nih.gov/pubmed/30698716
LDL cholesterol levels x alcohol consumption (drinkers vs non-drinkers) interaction (2df)	rs2050058	4e-46	www.ncbi.nlm.nih.gov/pubmed/30698716
LDL cholesterol levels x alcohol consumption (drinkers vs non-drinkers) interaction (2df)	rs217381	2e-38	www.ncbi.nlm.nih.gov/pubmed/30698716
LDL cholesterol levels x alcohol consumption (drinkers vs non-drinkers) interaction (2df)	rs486142	4e-36	www.ncbi.nlm.nih.gov/pubmed/30698716
LDL cholesterol levels x alcohol consumption (drinkers vs non-drinkers) interaction (2df)	rs117753190	5e-32	www.ncbi.nlm.nih.gov/pubmed/30698716
LDL cholesterol levels x alcohol consumption (drinkers vs non-drinkers) interaction (2df)	rs2304128	4e-31	www.ncbi.nlm.nih.gov/pubmed/30698716
LDL cholesterol levels x alcohol consumption (drinkers vs non-drinkers) interaction (2df)	rs10957054	2e-30	www.ncbi.nlm.nih.gov/pubmed/30698716
LDL cholesterol levels x alcohol consumption (drinkers vs non-drinkers) interaction (2df)	rs35866622	3e-30	www.ncbi.nlm.nih.gov/pubmed/30698716
LDL cholesterol levels x alcohol consumption (drinkers vs non-drinkers) interaction (2df)	rs66476925	5e-27	www.ncbi.nlm.nih.gov/pubmed/30698716
LDL cholesterol levels x alcohol consumption (drinkers vs non-drinkers) interaction (2df)	rs2235215	3e-26	www.ncbi.nlm.nih.gov/pubmed/30698716
LDL cholesterol levels x alcohol consumption (drinkers vs non-drinkers) interaction (2df)	rs2244608	1e-25	www.ncbi.nlm.nih.gov/pubmed/30698716
LDL cholesterol levels x alcohol consumption (drinkers vs non-drinkers) interaction (2df)	rs11870935	5e-24	www.ncbi.nlm.nih.gov/pubmed/30698716
LDL cholesterol levels x alcohol consumption (drinkers vs non-drinkers) interaction (2df)	rs76970536	6e-23	www.ncbi.nlm.nih.gov/pubmed/30698716
LDL cholesterol levels x alcohol consumption (drinkers vs non-drinkers) interaction (2df)	rs2642438	2e-22	www.ncbi.nlm.nih.gov/pubmed/30698716
LDL cholesterol levels x alcohol consumption (drinkers vs non-drinkers) interaction (2df)	rs6573778	6e-21	www.ncbi.nlm.nih.gov/pubmed/30698716
LDL cholesterol levels x alcohol consumption (drinkers vs non-drinkers) interaction (2df)	rs56204645	8e-20	www.ncbi.nlm.nih.gov/pubmed/30698716
LDL cholesterol levels x alcohol consumption (drinkers vs non-drinkers) interaction (2df)	rs9438905	9e-20	www.ncbi.nlm.nih.gov/pubmed/30698716
LDL cholesterol levels x alcohol consumption (drinkers vs non-drinkers) interaction (2df)	rs360804	1e-18	www.ncbi.nlm.nih.gov/pubmed/30698716
LDL cholesterol levels x alcohol consumption (drinkers vs non-drinkers) interaction (2df)	rs200174418	2e-18	www.ncbi.nlm.nih.gov/pubmed/30698716
LDL cholesterol levels x alcohol consumption (drinkers vs non-drinkers) interaction (2df)	rs4722551	2e-18	www.ncbi.nlm.nih.gov/pubmed/30698716
LDL cholesterol levels x alcohol consumption (drinkers vs non-drinkers) interaction (2df)	rs4665972	6e-18	www.ncbi.nlm.nih.gov/pubmed/30698716
LDL cholesterol levels x alcohol consumption (drinkers vs non-drinkers) interaction (2df)	rs55809639	5e-16	www.ncbi.nlm.nih.gov/pubmed/30698716
LDL cholesterol levels x alcohol consumption (drinkers vs non-drinkers) interaction (2df)	rs7904973	2e-15	www.ncbi.nlm.nih.gov/pubmed/30698716
LDL cholesterol levels x alcohol consumption (drinkers vs non-drinkers) interaction (2df)	rs8178824	2e-15	www.ncbi.nlm.nih.gov/pubmed/30698716
LDL cholesterol levels x alcohol consumption (drinkers vs non-drinkers) interaction (2df)	rs13210143	3e-15	www.ncbi.nlm.nih.gov/pubmed/30698716
LDL cholesterol levels x alcohol consumption (drinkers vs non-drinkers) interaction (2df)	rs9989419	6e-15	www.ncbi.nlm.nih.gov/pubmed/30698716
LDL cholesterol levels x alcohol consumption (drinkers vs non-drinkers) interaction (2df)	rs10176901	8e-15	www.ncbi.nlm.nih.gov/pubmed/30698716
LDL cholesterol levels x alcohol consumption (drinkers vs non-drinkers) interaction (2df)	rs73729083	8e-15	www.ncbi.nlm.nih.gov/pubmed/30698716
LDL cholesterol levels x alcohol consumption (drinkers vs non-drinkers) interaction (2df)	rs753833181	4e-14	www.ncbi.nlm.nih.gov/pubmed/30698716
LDL cholesterol levels x alcohol consumption (drinkers vs non-drinkers) interaction (2df)	rs7096937	7e-14	www.ncbi.nlm.nih.gov/pubmed/30698716
LDL cholesterol levels x alcohol consumption (drinkers vs non-drinkers) interaction (2df)	rs1584063	7e-14	www.ncbi.nlm.nih.gov/pubmed/30698716
LDL cholesterol levels x alcohol consumption (drinkers vs non-drinkers) interaction (2df)	rs7570971	1e-13	www.ncbi.nlm.nih.gov/pubmed/30698716
LDL cholesterol levels x alcohol consumption (drinkers vs non-drinkers) interaction (2df)	rs2575876	2e-13	www.ncbi.nlm.nih.gov/pubmed/30698716
LDL cholesterol levels x alcohol consumption (drinkers vs non-drinkers) interaction (2df)	rs114165349	4e-13	www.ncbi.nlm.nih.gov/pubmed/30698716
LDL cholesterol levels x alcohol consumption (drinkers vs non-drinkers) interaction (2df)	rs10066168	7e-13	www.ncbi.nlm.nih.gov/pubmed/30698716
LDL cholesterol levels x alcohol consumption (regular vs non-regular drinkers) interaction (2df)	rs7528419	2e-193	www.ncbi.nlm.nih.gov/pubmed/30698716
LDL cholesterol levels x alcohol consumption (regular vs non-regular drinkers) interaction (2df)	rs143020224	2e-193	www.ncbi.nlm.nih.gov/pubmed/30698716
LDL cholesterol levels x alcohol consumption (regular vs non-regular drinkers) interaction (2df)	rs2304128	2e-193	www.ncbi.nlm.nih.gov/pubmed/30698716
LDL cholesterol levels x alcohol consumption (regular vs non-regular drinkers) interaction (2df)	rs10066168	2e-193	www.ncbi.nlm.nih.gov/pubmed/30698716
LDL cholesterol levels x alcohol consumption (regular vs non-regular drinkers) interaction (2df)	rs581411	2e-193	www.ncbi.nlm.nih.gov/pubmed/30698716
LDL cholesterol levels x alcohol consumption (regular vs non-regular drinkers) interaction (2df)	rs1531517	2e-177	www.ncbi.nlm.nih.gov/pubmed/30698716
LDL cholesterol levels x alcohol consumption (regular vs non-regular drinkers) interaction (2df)	rs11591147	3e-176	www.ncbi.nlm.nih.gov/pubmed/30698716
LDL cholesterol levels x alcohol consumption (regular vs non-regular drinkers) interaction (2df)	rs495828	4e-103	www.ncbi.nlm.nih.gov/pubmed/30698716
LDL cholesterol levels x alcohol consumption (regular vs non-regular drinkers) interaction (2df)	rs2954021	3e-78	www.ncbi.nlm.nih.gov/pubmed/30698716
LDL cholesterol levels x alcohol consumption (regular vs non-regular drinkers) interaction (2df)	rs4299376	4e-74	www.ncbi.nlm.nih.gov/pubmed/30698716
LDL cholesterol levels x alcohol consumption (regular vs non-regular drinkers) interaction (2df)	rs4495740	1e-54	www.ncbi.nlm.nih.gov/pubmed/30698716
LDL cholesterol levels x alcohol consumption (regular vs non-regular drinkers) interaction (2df)	rs174566	3e-47	www.ncbi.nlm.nih.gov/pubmed/30698716
LDL cholesterol levels x alcohol consumption (regular vs non-regular drinkers) interaction (2df)	rs3794695	3e-43	www.ncbi.nlm.nih.gov/pubmed/30698716
LDL cholesterol levels x alcohol consumption (regular vs non-regular drinkers) interaction (2df)	rs117753190	9e-33	www.ncbi.nlm.nih.gov/pubmed/30698716
LDL cholesterol levels x alcohol consumption (regular vs non-regular drinkers) interaction (2df)	rs4841132	2e-32	www.ncbi.nlm.nih.gov/pubmed/30698716
LDL cholesterol levels x alcohol consumption (regular vs non-regular drinkers) interaction (2df)	rs2235215	2e-29	www.ncbi.nlm.nih.gov/pubmed/30698716
LDL cholesterol levels x alcohol consumption (regular vs non-regular drinkers) interaction (2df)	rs217381	7e-27	www.ncbi.nlm.nih.gov/pubmed/30698716
LDL cholesterol levels x alcohol consumption (regular vs non-regular drinkers) interaction (2df)	rs486142	1e-26	www.ncbi.nlm.nih.gov/pubmed/30698716
LDL cholesterol levels x alcohol consumption (regular vs non-regular drinkers) interaction (2df)	rs2244608	3e-26	www.ncbi.nlm.nih.gov/pubmed/30698716
LDL cholesterol levels x alcohol consumption (regular vs non-regular drinkers) interaction (2df)	rs76970536	7e-25	www.ncbi.nlm.nih.gov/pubmed/30698716
LDL cholesterol levels x alcohol consumption (regular vs non-regular drinkers) interaction (2df)	rs10957054	2e-23	www.ncbi.nlm.nih.gov/pubmed/30698716
LDL cholesterol levels x alcohol consumption (regular vs non-regular drinkers) interaction (2df)	rs66476925	6e-23	www.ncbi.nlm.nih.gov/pubmed/30698716
LDL cholesterol levels x alcohol consumption (regular vs non-regular drinkers) interaction (2df)	rs35866622	2e-20	www.ncbi.nlm.nih.gov/pubmed/30698716
LDL cholesterol levels x alcohol consumption (regular vs non-regular drinkers) interaction (2df)	rs56204645	1e-18	www.ncbi.nlm.nih.gov/pubmed/30698716
LDL cholesterol levels x alcohol consumption (regular vs non-regular drinkers) interaction (2df)	rs200174418	2e-18	www.ncbi.nlm.nih.gov/pubmed/30698716
LDL cholesterol levels x alcohol consumption (regular vs non-regular drinkers) interaction (2df)	rs1128249	6e-17	www.ncbi.nlm.nih.gov/pubmed/30698716
LDL cholesterol levels x alcohol consumption (regular vs non-regular drinkers) interaction (2df)	rs11870935	3e-16	www.ncbi.nlm.nih.gov/pubmed/30698716
LDL cholesterol levels x alcohol consumption (regular vs non-regular drinkers) interaction (2df)	rs9438905	8e-16	www.ncbi.nlm.nih.gov/pubmed/30698716
LDL cholesterol levels x alcohol consumption (regular vs non-regular drinkers) interaction (2df)	rs2642438	3e-15	www.ncbi.nlm.nih.gov/pubmed/30698716
LDL cholesterol levels x alcohol consumption (regular vs non-regular drinkers) interaction (2df)	rs114165349	4e-15	www.ncbi.nlm.nih.gov/pubmed/30698716
LDL cholesterol levels x alcohol consumption (regular vs non-regular drinkers) interaction (2df)	rs6573778	2e-13	www.ncbi.nlm.nih.gov/pubmed/30698716
LDL cholesterol levels x alcohol consumption (regular vs non-regular drinkers) interaction (2df)	rs8178824	3e-13	www.ncbi.nlm.nih.gov/pubmed/30698716
LDL cholesterol levels x alcohol consumption (regular vs non-regular drinkers) interaction (2df)	rs2328223	9e-13	www.ncbi.nlm.nih.gov/pubmed/30698716
LDL cholesterol levels x alcohol consumption (regular vs non-regular drinkers) interaction (2df)	rs4722551	2e-12	www.ncbi.nlm.nih.gov/pubmed/30698716
LDL cholesterol levels x alcohol consumption (regular vs non-regular drinkers) interaction (2df)	rs4665972	2e-12	www.ncbi.nlm.nih.gov/pubmed/30698716
LDL cholesterol levels x alcohol consumption (regular vs non-regular drinkers) interaction (2df)	rs360804	2e-12	www.ncbi.nlm.nih.gov/pubmed/30698716
LDL cholesterol levels x alcohol consumption (regular vs non-regular drinkers) interaction (2df)	rs509728	3e-12	www.ncbi.nlm.nih.gov/pubmed/30698716
LDL cholesterol levels x alcohol consumption (regular vs non-regular drinkers) interaction (2df)	rs55809639	4e-12	www.ncbi.nlm.nih.gov/pubmed/30698716
LDL cholesterol levels x alcohol consumption (regular vs non-regular drinkers) interaction (2df)	rs13210143	8e-12	www.ncbi.nlm.nih.gov/pubmed/30698716
LDL cholesterol levels x alcohol consumption (regular vs non-regular drinkers) interaction (2df)	rs10176901	2e-11	www.ncbi.nlm.nih.gov/pubmed/30698716
LDL cholesterol levels x alcohol consumption (regular vs non-regular drinkers) interaction (2df)	rs2763981	3e-11	www.ncbi.nlm.nih.gov/pubmed/30698716
LDL cholesterol levels x alcohol consumption (regular vs non-regular drinkers) interaction (2df)	rs10832961	5e-11	www.ncbi.nlm.nih.gov/pubmed/30698716
LDL cholesterol levels x alcohol consumption (regular vs non-regular drinkers) interaction (2df)	rs9496567	9e-11	www.ncbi.nlm.nih.gov/pubmed/30698716
LDL cholesterol levels x alcohol consumption (regular vs non-regular drinkers) interaction (2df)	rs9989419	2e-10	www.ncbi.nlm.nih.gov/pubmed/30698716
LDL cholesterol levels x alcohol consumption (regular vs non-regular drinkers) interaction (2df)	rs2575876	6e-10	www.ncbi.nlm.nih.gov/pubmed/30698716
LDL cholesterol levels x alcohol consumption (regular vs non-regular drinkers) interaction (2df)	rs7570971	7e-10	www.ncbi.nlm.nih.gov/pubmed/30698716
LDL cholesterol levels x alcohol consumption (regular vs non-regular drinkers) interaction (2df)	rs7904973	8e-10	www.ncbi.nlm.nih.gov/pubmed/30698716
LDL cholesterol levels x alcohol consumption (regular vs non-regular drinkers) interaction (2df)	rs1800961	1e-09	www.ncbi.nlm.nih.gov/pubmed/30698716
LDL cholesterol levels x alcohol consumption (regular vs non-regular drinkers) interaction (2df)	rs753833181	1e-09	www.ncbi.nlm.nih.gov/pubmed/30698716
LDL cholesterol levels x alcohol consumption (regular vs non-regular drinkers) interaction (2df)	rs2050058	1e-09	www.ncbi.nlm.nih.gov/pubmed/30698716
LDL cholesterol levels x alcohol consumption (regular vs non-regular drinkers) interaction (2df)	rs1584063	4e-09	www.ncbi.nlm.nih.gov/pubmed/30698716
LDL cholesterol levels x alcohol consumption (regular vs non-regular drinkers) interaction (2df)	rs7035578	6e-09	www.ncbi.nlm.nih.gov/pubmed/30698716
LDL cholesterol levels x alcohol consumption (regular vs non-regular drinkers) interaction (2df)	rs7528419	9e-35	www.ncbi.nlm.nih.gov/pubmed/30698716
LDL cholesterol levels x alcohol consumption (regular vs non-regular drinkers) interaction (2df)	rs581411	2e-11	www.ncbi.nlm.nih.gov/pubmed/30698716
LDL cholesterol levels x alcohol consumption (regular vs non-regular drinkers) interaction (2df)	rs143020224	3e-09	www.ncbi.nlm.nih.gov/pubmed/30698716
LDL cholesterol levels x alcohol consumption (regular vs non-regular drinkers) interaction (2df)	rs7528419	1e-45	www.ncbi.nlm.nih.gov/pubmed/30698716
LDL cholesterol levels x alcohol consumption (regular vs non-regular drinkers) interaction (2df)	rs581411	4e-13	www.ncbi.nlm.nih.gov/pubmed/30698716
LDL cholesterol levels x alcohol consumption (regular vs non-regular drinkers) interaction (2df)	rs143020224	4e-11	www.ncbi.nlm.nih.gov/pubmed/30698716
LDL cholesterol levels x alcohol consumption (regular vs non-regular drinkers) interaction (2df)	rs3794695	3e-10	www.ncbi.nlm.nih.gov/pubmed/30698716
LDL cholesterol levels x alcohol consumption (regular vs non-regular drinkers) interaction (2df)	rs2954021	6e-10	www.ncbi.nlm.nih.gov/pubmed/30698716
LDL cholesterol levels x alcohol consumption (regular vs non-regular drinkers) interaction (2df)	rs7528419	6e-49	www.ncbi.nlm.nih.gov/pubmed/30698716
LDL cholesterol levels x alcohol consumption (regular vs non-regular drinkers) interaction (2df)	rs581411	2e-22	www.ncbi.nlm.nih.gov/pubmed/30698716
LDL cholesterol levels x alcohol consumption (regular vs non-regular drinkers) interaction (2df)	rs143020224	7e-19	www.ncbi.nlm.nih.gov/pubmed/30698716
LDL cholesterol levels x alcohol consumption (regular vs non-regular drinkers) interaction (2df)	rs4299376	1e-09	www.ncbi.nlm.nih.gov/pubmed/30698716
LDL cholesterol levels x alcohol consumption (regular vs non-regular drinkers) interaction (2df)	rs7528419	5e-226	www.ncbi.nlm.nih.gov/pubmed/30698716
LDL cholesterol levels x alcohol consumption (regular vs non-regular drinkers) interaction (2df)	rs143020224	5e-226	www.ncbi.nlm.nih.gov/pubmed/30698716
LDL cholesterol levels x alcohol consumption (regular vs non-regular drinkers) interaction (2df)	rs2304128	5e-226	www.ncbi.nlm.nih.gov/pubmed/30698716
LDL cholesterol levels x alcohol consumption (regular vs non-regular drinkers) interaction (2df)	rs10066168	5e-226	www.ncbi.nlm.nih.gov/pubmed/30698716
LDL cholesterol levels x alcohol consumption (regular vs non-regular drinkers) interaction (2df)	rs581411	5e-226	www.ncbi.nlm.nih.gov/pubmed/30698716
LDL cholesterol levels x alcohol consumption (regular vs non-regular drinkers) interaction (2df)	rs11591147	4e-171	www.ncbi.nlm.nih.gov/pubmed/30698716
LDL cholesterol levels x alcohol consumption (regular vs non-regular drinkers) interaction (2df)	rs495828	1e-114	www.ncbi.nlm.nih.gov/pubmed/30698716
LDL cholesterol levels x alcohol consumption (regular vs non-regular drinkers) interaction (2df)	rs114165349	2e-14	www.ncbi.nlm.nih.gov/pubmed/30698716
LDL cholesterol levels x alcohol consumption (regular vs non-regular drinkers) interaction (2df)	rs1584063	1e-13	www.ncbi.nlm.nih.gov/pubmed/30698716
LDL cholesterol levels x alcohol consumption (regular vs non-regular drinkers) interaction (2df)	rs13210143	1e-13	www.ncbi.nlm.nih.gov/pubmed/30698716
LDL cholesterol levels x alcohol consumption (regular vs non-regular drinkers) interaction (2df)	rs2575876	3e-13	www.ncbi.nlm.nih.gov/pubmed/30698716
LDL cholesterol levels x alcohol consumption (regular vs non-regular drinkers) interaction (2df)	rs7904973	4e-13	www.ncbi.nlm.nih.gov/pubmed/30698716
LDL cholesterol levels x alcohol consumption (regular vs non-regular drinkers) interaction (2df)	rs7570971	6e-13	www.ncbi.nlm.nih.gov/pubmed/30698716
LDL cholesterol levels x alcohol consumption (regular vs non-regular drinkers) interaction (2df)	rs7096937	7e-13	www.ncbi.nlm.nih.gov/pubmed/30698716
LDL cholesterol levels x alcohol consumption (regular vs non-regular drinkers) interaction (2df)	rs10176901	9e-13	www.ncbi.nlm.nih.gov/pubmed/30698716
LDL cholesterol levels x alcohol consumption (regular vs non-regular drinkers) interaction (2df)	rs753833181	1e-12	www.ncbi.nlm.nih.gov/pubmed/30698716
LDL cholesterol levels x alcohol consumption (regular vs non-regular drinkers) interaction (2df)	rs55809639	2e-12	www.ncbi.nlm.nih.gov/pubmed/30698716
LDL cholesterol levels x alcohol consumption (regular vs non-regular drinkers) interaction (2df)	rs1800961	3e-12	www.ncbi.nlm.nih.gov/pubmed/30698716
LDL cholesterol levels x alcohol consumption (regular vs non-regular drinkers) interaction (2df)	rs509728	1e-11	www.ncbi.nlm.nih.gov/pubmed/30698716
LDL cholesterol levels x alcohol consumption (regular vs non-regular drinkers) interaction (2df)	rs7310615	2e-11	www.ncbi.nlm.nih.gov/pubmed/30698716
LDL cholesterol levels x alcohol consumption (regular vs non-regular drinkers) interaction (2df)	rs5014650	4e-11	www.ncbi.nlm.nih.gov/pubmed/30698716
LDL cholesterol levels x alcohol consumption (regular vs non-regular drinkers) interaction (2df)	rs2763981	5e-11	www.ncbi.nlm.nih.gov/pubmed/30698716
LDL cholesterol levels x alcohol consumption (regular vs non-regular drinkers) interaction (2df)	rs2328223	8e-11	www.ncbi.nlm.nih.gov/pubmed/30698716
LDL cholesterol levels x alcohol consumption (regular vs non-regular drinkers) interaction (2df)	rs9496567	1e-09	www.ncbi.nlm.nih.gov/pubmed/30698716
LDL cholesterol levels x alcohol consumption (regular vs non-regular drinkers) interaction (2df)	rs73729083	2e-09	www.ncbi.nlm.nih.gov/pubmed/30698716
LDL cholesterol levels x alcohol consumption (regular vs non-regular drinkers) interaction (2df)	rs2911971	4e-09	www.ncbi.nlm.nih.gov/pubmed/30698716
LDL cholesterol levels x alcohol consumption (regular vs non-regular drinkers) interaction (2df)	rs13108218	6e-09	www.ncbi.nlm.nih.gov/pubmed/30698716
LDL cholesterol levels x alcohol consumption (regular vs non-regular drinkers) interaction (2df)	rs4299376	6e-86	www.ncbi.nlm.nih.gov/pubmed/30698716
LDL cholesterol levels x alcohol consumption (regular vs non-regular drinkers) interaction (2df)	rs2954021	1e-85	www.ncbi.nlm.nih.gov/pubmed/30698716
LDL cholesterol levels x alcohol consumption (regular vs non-regular drinkers) interaction (2df)	rs1531517	1e-83	www.ncbi.nlm.nih.gov/pubmed/30698716
LDL cholesterol levels x alcohol consumption (regular vs non-regular drinkers) interaction (2df)	rs4495740	2e-57	www.ncbi.nlm.nih.gov/pubmed/30698716
LDL cholesterol levels x alcohol consumption (regular vs non-regular drinkers) interaction (2df)	rs3794695	8e-54	www.ncbi.nlm.nih.gov/pubmed/30698716
LDL cholesterol levels x alcohol consumption (regular vs non-regular drinkers) interaction (2df)	rs174566	8e-49	www.ncbi.nlm.nih.gov/pubmed/30698716
LDL cholesterol levels x alcohol consumption (regular vs non-regular drinkers) interaction (2df)	rs4841132	7e-42	www.ncbi.nlm.nih.gov/pubmed/30698716
LDL cholesterol levels x alcohol consumption (regular vs non-regular drinkers) interaction (2df)	rs117753190	6e-32	www.ncbi.nlm.nih.gov/pubmed/30698716
LDL cholesterol levels x alcohol consumption (regular vs non-regular drinkers) interaction (2df)	rs486142	1e-31	www.ncbi.nlm.nih.gov/pubmed/30698716
LDL cholesterol levels x alcohol consumption (regular vs non-regular drinkers) interaction (2df)	rs217381	3e-29	www.ncbi.nlm.nih.gov/pubmed/30698716
LDL cholesterol levels x alcohol consumption (regular vs non-regular drinkers) interaction (2df)	rs10957054	3e-27	www.ncbi.nlm.nih.gov/pubmed/30698716
LDL cholesterol levels x alcohol consumption (regular vs non-regular drinkers) interaction (2df)	rs35866622	2e-26	www.ncbi.nlm.nih.gov/pubmed/30698716
LDL cholesterol levels x alcohol consumption (regular vs non-regular drinkers) interaction (2df)	rs2244608	2e-25	www.ncbi.nlm.nih.gov/pubmed/30698716
LDL cholesterol levels x alcohol consumption (regular vs non-regular drinkers) interaction (2df)	rs2235215	8e-25	www.ncbi.nlm.nih.gov/pubmed/30698716
LDL cholesterol levels x alcohol consumption (regular vs non-regular drinkers) interaction (2df)	rs66476925	3e-24	www.ncbi.nlm.nih.gov/pubmed/30698716
LDL cholesterol levels x alcohol consumption (regular vs non-regular drinkers) interaction (2df)	rs76970536	3e-22	www.ncbi.nlm.nih.gov/pubmed/30698716
LDL cholesterol levels x alcohol consumption (regular vs non-regular drinkers) interaction (2df)	rs11870935	6e-22	www.ncbi.nlm.nih.gov/pubmed/30698716
LDL cholesterol levels x alcohol consumption (regular vs non-regular drinkers) interaction (2df)	rs2642438	6e-22	www.ncbi.nlm.nih.gov/pubmed/30698716
LDL cholesterol levels x alcohol consumption (regular vs non-regular drinkers) interaction (2df)	rs9438905	9e-21	www.ncbi.nlm.nih.gov/pubmed/30698716
LDL cholesterol levels x alcohol consumption (regular vs non-regular drinkers) interaction (2df)	rs6573778	2e-19	www.ncbi.nlm.nih.gov/pubmed/30698716
LDL cholesterol levels x alcohol consumption (regular vs non-regular drinkers) interaction (2df)	rs360804	6e-19	www.ncbi.nlm.nih.gov/pubmed/30698716
LDL cholesterol levels x alcohol consumption (regular vs non-regular drinkers) interaction (2df)	rs200174418	1e-18	www.ncbi.nlm.nih.gov/pubmed/30698716
LDL cholesterol levels x alcohol consumption (regular vs non-regular drinkers) interaction (2df)	rs56204645	1e-17	www.ncbi.nlm.nih.gov/pubmed/30698716
LDL cholesterol levels x alcohol consumption (regular vs non-regular drinkers) interaction (2df)	rs1128249	1e-16	www.ncbi.nlm.nih.gov/pubmed/30698716
LDL cholesterol levels x alcohol consumption (regular vs non-regular drinkers) interaction (2df)	rs4722551	9e-16	www.ncbi.nlm.nih.gov/pubmed/30698716
LDL cholesterol levels	rs7528419	1e-98	www.ncbi.nlm.nih.gov/pubmed/30698716
LDL cholesterol levels	rs143020224	1e-96	www.ncbi.nlm.nih.gov/pubmed/30698716
LDL cholesterol levels	rs581411	9e-57	www.ncbi.nlm.nih.gov/pubmed/30698716
LDL cholesterol levels	rs11591147	7e-52	www.ncbi.nlm.nih.gov/pubmed/30698716
LDL cholesterol levels	rs1531517	2e-49	www.ncbi.nlm.nih.gov/pubmed/30698716
LDL cholesterol levels	rs4299376	3e-19	www.ncbi.nlm.nih.gov/pubmed/30698716
LDL cholesterol levels	rs2954021	7e-19	www.ncbi.nlm.nih.gov/pubmed/30698716
LDL cholesterol levels	rs495828	4e-18	www.ncbi.nlm.nih.gov/pubmed/30698716
LDL cholesterol levels	rs174566	1e-17	www.ncbi.nlm.nih.gov/pubmed/30698716
LDL cholesterol levels	rs4495740	2e-16	www.ncbi.nlm.nih.gov/pubmed/30698716
LDL cholesterol levels	rs2304128	6e-12	www.ncbi.nlm.nih.gov/pubmed/30698716
LDL cholesterol levels	rs2244608	3e-11	www.ncbi.nlm.nih.gov/pubmed/30698716
LDL cholesterol levels	rs3794695	4e-11	www.ncbi.nlm.nih.gov/pubmed/30698716
LDL cholesterol levels	rs56204645	6e-11	www.ncbi.nlm.nih.gov/pubmed/30698716
LDL cholesterol levels	rs2235215	1e-10	www.ncbi.nlm.nih.gov/pubmed/30698716
LDL cholesterol levels	rs76970536	5e-10	www.ncbi.nlm.nih.gov/pubmed/30698716
LDL cholesterol levels	rs55809639	1e-09	www.ncbi.nlm.nih.gov/pubmed/30698716
LDL cholesterol levels	rs10957054	7e-09	www.ncbi.nlm.nih.gov/pubmed/30698716
Type 2 diabetes	rs8050136	7e-14	www.ncbi.nlm.nih.gov/pubmed/17463249
Type 2 diabetes	rs4402960	9e-16	www.ncbi.nlm.nih.gov/pubmed/17463249
Type 2 diabetes	rs7901695	1e-48	www.ncbi.nlm.nih.gov/pubmed/17463249
Type 2 diabetes	rs5215	5e-11	www.ncbi.nlm.nih.gov/pubmed/17463249
Fasting plasma glucose	rs10830963	1e-12	www.ncbi.nlm.nih.gov/pubmed/22508271
HDL cholesterol	rs17482753	3e-11	www.ncbi.nlm.nih.gov/pubmed/20031538
HDL cholesterol	rs7240405	5e-10	www.ncbi.nlm.nih.gov/pubmed/20031538
HDL cholesterol	rs9989419	9e-27	www.ncbi.nlm.nih.gov/pubmed/20031538
Type 1 diabetes	rs2292239	2e-25	www.ncbi.nlm.nih.gov/pubmed/19430480
Type 1 diabetes	rs3184504	3e-27	www.ncbi.nlm.nih.gov/pubmed/19430480
Type 1 diabetes	rs1893217	4e-15	www.ncbi.nlm.nih.gov/pubmed/19430480
Type 1 diabetes	rs11203203	2e-09	www.ncbi.nlm.nih.gov/pubmed/19430480
Type 1 diabetes	rs3024505	2e-09	www.ncbi.nlm.nih.gov/pubmed/19430480
Type 1 diabetes	rs9388489	4e-13	www.ncbi.nlm.nih.gov/pubmed/19430480
Type 1 diabetes	rs10509540	1e-28	www.ncbi.nlm.nih.gov/pubmed/19430480
Type 1 diabetes	rs4763879	2e-11	www.ncbi.nlm.nih.gov/pubmed/19430480
Type 1 diabetes	rs4900384	4e-09	www.ncbi.nlm.nih.gov/pubmed/19430480
Type 1 diabetes	rs7202877	3e-15	www.ncbi.nlm.nih.gov/pubmed/19430480
Type 1 diabetes	rs2281808	1e-11	www.ncbi.nlm.nih.gov/pubmed/19430480
Type 1 diabetes	rs5753037	3e-16	www.ncbi.nlm.nih.gov/pubmed/19430480
Type 1 diabetes	rs9268645	1e-100	www.ncbi.nlm.nih.gov/pubmed/19430480
Type 1 diabetes	rs2476601	9e-85	www.ncbi.nlm.nih.gov/pubmed/19430480
Type 1 diabetes	rs1990760	7e-09	www.ncbi.nlm.nih.gov/pubmed/19430480
Type 1 diabetes	rs4505848	5e-13	www.ncbi.nlm.nih.gov/pubmed/19430480
Type 1 diabetes	rs2290400	6e-13	www.ncbi.nlm.nih.gov/pubmed/19430480
Type 1 diabetes	rs3087243	1e-15	www.ncbi.nlm.nih.gov/pubmed/19430480
Type 1 diabetes	rs7804356	5e-09	www.ncbi.nlm.nih.gov/pubmed/19430480
Type 1 diabetes	rs425105	3e-11	www.ncbi.nlm.nih.gov/pubmed/19430480
Type 1 diabetes	rs7221109	1e-09	www.ncbi.nlm.nih.gov/pubmed/19430480
Type 1 diabetes	rs2664170	8e-09	www.ncbi.nlm.nih.gov/pubmed/19430480
Type 1 diabetes	rs12251307	1e-13	www.ncbi.nlm.nih.gov/pubmed/19430480
Type 1 diabetes	rs7111341	4e-48	www.ncbi.nlm.nih.gov/pubmed/19430480
Type 1 diabetes	rs12708716	2e-16	www.ncbi.nlm.nih.gov/pubmed/19430480
Type 1 diabetes	rs10517086	5e-10	www.ncbi.nlm.nih.gov/pubmed/19430480
Type 1 diabetes	rs7020673	5e-12	www.ncbi.nlm.nih.gov/pubmed/19430480
Type 1 diabetes	rs1465788	2e-12	www.ncbi.nlm.nih.gov/pubmed/19430480
Type 1 diabetes	rs4788084	3e-13	www.ncbi.nlm.nih.gov/pubmed/19430480
Lipid metabolism phenotypes	rs17610395	8e-12	www.ncbi.nlm.nih.gov/pubmed/22286219
Lipid metabolism phenotypes	rs72669744	1e-19	www.ncbi.nlm.nih.gov/pubmed/22286219
Lipid metabolism phenotypes	rs1168029	3e-13	www.ncbi.nlm.nih.gov/pubmed/22286219
Lipid metabolism phenotypes	rs13247874	8e-14	www.ncbi.nlm.nih.gov/pubmed/22286219
Lipid metabolism phenotypes	rs115849089	4e-15	www.ncbi.nlm.nih.gov/pubmed/22286219
Lipid metabolism phenotypes	rs2575876	2e-11	www.ncbi.nlm.nih.gov/pubmed/22286219
Lipid metabolism phenotypes	rs174547	8e-262	www.ncbi.nlm.nih.gov/pubmed/22286219
Lipid metabolism phenotypes	rs651821	8e-20	www.ncbi.nlm.nih.gov/pubmed/22286219
Lipid metabolism phenotypes	rs35853021	7e-76	www.ncbi.nlm.nih.gov/pubmed/22286219
Lipid metabolism phenotypes	rs11075253	5e-15	www.ncbi.nlm.nih.gov/pubmed/22286219
Lipid metabolism phenotypes	rs3764261	1e-36	www.ncbi.nlm.nih.gov/pubmed/22286219
Lipid metabolism phenotypes	rs7228085	7e-11	www.ncbi.nlm.nih.gov/pubmed/22286219
Lipid metabolism phenotypes	rs55791371	8e-17	www.ncbi.nlm.nih.gov/pubmed/22286219
Lipid metabolism phenotypes	rs7412	3e-58	www.ncbi.nlm.nih.gov/pubmed/22286219
Lipid metabolism phenotypes	rs6065904	2e-31	www.ncbi.nlm.nih.gov/pubmed/22286219
Lipid metabolism phenotypes	rs67418890	1e-10	www.ncbi.nlm.nih.gov/pubmed/22286219
Lipid metabolism phenotypes	rs115136538	5e-18	www.ncbi.nlm.nih.gov/pubmed/22286219
Lipid metabolism phenotypes	rs6917603	3e-29	www.ncbi.nlm.nih.gov/pubmed/22286219
Type 1 diabetes	rs1701704	9e-10	www.ncbi.nlm.nih.gov/pubmed/18198356
Obesity	rs11624704	3e-09	www.ncbi.nlm.nih.gov/pubmed/21552555
Obesity	rs17817449	2e-12	www.ncbi.nlm.nih.gov/pubmed/21552555
Type 2 diabetes	rs10811661	8e-15	www.ncbi.nlm.nih.gov/pubmed/17463246
Type 2 diabetes	rs5219	7e-11	www.ncbi.nlm.nih.gov/pubmed/17463246
Type 2 diabetes	rs1111875	6e-10	www.ncbi.nlm.nih.gov/pubmed/17463246
Type 2 diabetes	rs7754840	4e-11	www.ncbi.nlm.nih.gov/pubmed/17463246
Type 2 diabetes	rs4402960	9e-16	www.ncbi.nlm.nih.gov/pubmed/17463246
Type 2 diabetes	rs7903146	1e-48	www.ncbi.nlm.nih.gov/pubmed/17463246
HDL cholesterol levels	rs1800775	3e-13	www.ncbi.nlm.nih.gov/pubmed/17463246
LDL cholesterol levels	rs4420638	3e-13	www.ncbi.nlm.nih.gov/pubmed/17463246
Type 2 diabetes	rs5219	7e-11	www.ncbi.nlm.nih.gov/pubmed/17463248
Type 2 diabetes	rs4402960	9e-16	www.ncbi.nlm.nih.gov/pubmed/17463248
Type 2 diabetes	rs8050136	1e-12	www.ncbi.nlm.nih.gov/pubmed/17463248
Type 2 diabetes	rs1111875	6e-10	www.ncbi.nlm.nih.gov/pubmed/17463248
Type 2 diabetes	rs10811661	8e-15	www.ncbi.nlm.nih.gov/pubmed/17463248
Type 2 diabetes	rs7754840	4e-11	www.ncbi.nlm.nih.gov/pubmed/17463248
Type 1 diabetes	rs1004446	4e-09	www.ncbi.nlm.nih.gov/pubmed/17632545
Type 1 diabetes	rs2903692	7e-11	www.ncbi.nlm.nih.gov/pubmed/17632545
Type 1 diabetes	rs2647044	1e-16	www.ncbi.nlm.nih.gov/pubmed/17632545
Type 2 diabetes	rs2943641	9e-12	www.ncbi.nlm.nih.gov/pubmed/19734900
Type 2 diabetes	rs4712523	2e-12	www.ncbi.nlm.nih.gov/pubmed/19734900
Type 2 diabetes	rs7903146	1e-30	www.ncbi.nlm.nih.gov/pubmed/19734900
Obesity (early onset extreme)	rs1421085	3e-28	www.ncbi.nlm.nih.gov/pubmed/23563609
Obesity (early onset extreme)	rs12463617	2e-13	www.ncbi.nlm.nih.gov/pubmed/23563609
Obesity (early onset extreme)	rs1993709	5e-13	www.ncbi.nlm.nih.gov/pubmed/23563609
Obesity (early onset extreme)	rs1957894	3e-10	www.ncbi.nlm.nih.gov/pubmed/23563609
Obesity (early onset extreme)	rs11208659	2e-09	www.ncbi.nlm.nih.gov/pubmed/23563609
Obesity (early onset extreme)	rs11109072	4e-09	www.ncbi.nlm.nih.gov/pubmed/23563609
Obesity (early onset extreme)	rs476828	9e-14	www.ncbi.nlm.nih.gov/pubmed/23563609
Obesity (early onset extreme)	rs564343	2e-09	www.ncbi.nlm.nih.gov/pubmed/23563609
Triglycerides	rs328	1e-09	www.ncbi.nlm.nih.gov/pubmed/22171074
Triglycerides	rs651821	9e-26	www.ncbi.nlm.nih.gov/pubmed/22171074
Type 2 diabetes	rs7903146	2e-15	www.ncbi.nlm.nih.gov/pubmed/22101970
LDL cholesterol	rs4971516	2e-40	www.ncbi.nlm.nih.gov/pubmed/21059979
LDL cholesterol	rs4971516	2e-52	www.ncbi.nlm.nih.gov/pubmed/21059979
Fasting plasma glucose	rs2166706	2e-09	www.ncbi.nlm.nih.gov/pubmed/19651812
Type 2 diabetes	rs7903146	1e-35	www.ncbi.nlm.nih.gov/pubmed/23209189
Triglycerides	rs7350481	1e-49	www.ncbi.nlm.nih.gov/pubmed/20139978
Triglycerides	rs1260326	1e-11	www.ncbi.nlm.nih.gov/pubmed/20139978
Triglycerides	rs10889353	2e-09	www.ncbi.nlm.nih.gov/pubmed/20139978
Triglycerides	rs10096633	9e-14	www.ncbi.nlm.nih.gov/pubmed/20139978
Triglycerides	rs10503669	7e-39	www.ncbi.nlm.nih.gov/pubmed/21909109
Triglycerides	rs2001945	1e-20	www.ncbi.nlm.nih.gov/pubmed/21909109
Triglycerides	rs603446	2e-86	www.ncbi.nlm.nih.gov/pubmed/21909109
Triglycerides	rs780092	5e-27	www.ncbi.nlm.nih.gov/pubmed/21909109
Triglycerides	rs2286276	1e-15	www.ncbi.nlm.nih.gov/pubmed/21909109
HDL cholesterol	rs12229654	3e-23	www.ncbi.nlm.nih.gov/pubmed/21909109
HDL cholesterol	rs12686004	2e-18	www.ncbi.nlm.nih.gov/pubmed/21909109
HDL cholesterol	rs11216126	3e-34	www.ncbi.nlm.nih.gov/pubmed/21909109
HDL cholesterol	rs12708980	2e-28	www.ncbi.nlm.nih.gov/pubmed/21909109
HDL cholesterol	rs2074356	7e-37	www.ncbi.nlm.nih.gov/pubmed/21909109
HDL cholesterol	rs519113	8e-11	www.ncbi.nlm.nih.gov/pubmed/21909109
HDL cholesterol	rs10503669	8e-43	www.ncbi.nlm.nih.gov/pubmed/21909109
HDL cholesterol	rs16940212	1e-24	www.ncbi.nlm.nih.gov/pubmed/21909109
Type 1 diabetes	rs61839660	5e-09	www.ncbi.nlm.nih.gov/pubmed/22293688
Type 1 diabetes	rs1265564	1e-16	www.ncbi.nlm.nih.gov/pubmed/22293688
HDL cholesterol	rs3764261	3e-12	www.ncbi.nlm.nih.gov/pubmed/19359809
Lipid traits	rs6448771	5e-09	www.ncbi.nlm.nih.gov/pubmed/22028671
Obesity	rs633715	4e-19	www.ncbi.nlm.nih.gov/pubmed/23563607
Obesity	rs7138803	1e-20	www.ncbi.nlm.nih.gov/pubmed/23563607
Obesity	rs7138803	1e-16	www.ncbi.nlm.nih.gov/pubmed/23563607
Obesity	rs7141420	1e-17	www.ncbi.nlm.nih.gov/pubmed/23563607
Obesity	rs7531118	2e-17	www.ncbi.nlm.nih.gov/pubmed/23563607
Obesity	rs1800437	3e-14	www.ncbi.nlm.nih.gov/pubmed/23563607
Obesity	rs1412239	2e-10	www.ncbi.nlm.nih.gov/pubmed/23563607
Obesity	rs9568867	2e-09	www.ncbi.nlm.nih.gov/pubmed/23563607
Obesity	rs1516725	3e-09	www.ncbi.nlm.nih.gov/pubmed/23563607
Obesity	rs2112347	4e-09	www.ncbi.nlm.nih.gov/pubmed/23563607
Obesity	rs11639988	4e-09	www.ncbi.nlm.nih.gov/pubmed/23563607
Obesity	rs887912	6e-09	www.ncbi.nlm.nih.gov/pubmed/23563607
Obesity	rs7184597	7e-09	www.ncbi.nlm.nih.gov/pubmed/23563607
Obesity	rs1421085	6e-39	www.ncbi.nlm.nih.gov/pubmed/23563607
Obesity	rs17024258	9e-12	www.ncbi.nlm.nih.gov/pubmed/23563607
Obesity	rs4735692	2e-09	www.ncbi.nlm.nih.gov/pubmed/23563607
Obesity	rs8043757	5e-110	www.ncbi.nlm.nih.gov/pubmed/23563607
Obesity	rs6711012	3e-40	www.ncbi.nlm.nih.gov/pubmed/23563607
Obesity	rs538656	2e-36	www.ncbi.nlm.nih.gov/pubmed/23563607
Obesity	rs10938397	3e-34	www.ncbi.nlm.nih.gov/pubmed/23563607
Obesity	rs633715	9e-23	www.ncbi.nlm.nih.gov/pubmed/23563607
Obesity	rs2030323	3e-22	www.ncbi.nlm.nih.gov/pubmed/23563607
Obesity	rs2206277	5e-22	www.ncbi.nlm.nih.gov/pubmed/23563607
Obesity	rs13130484	3e-18	www.ncbi.nlm.nih.gov/pubmed/23563607
Obesity	rs10182181	1e-17	www.ncbi.nlm.nih.gov/pubmed/23563607
Obesity	rs3101336	1e-13	www.ncbi.nlm.nih.gov/pubmed/23563607
Obesity	rs10423928	4e-13	www.ncbi.nlm.nih.gov/pubmed/23563607
Obesity	rs2030323	6e-11	www.ncbi.nlm.nih.gov/pubmed/23563607
Obesity	rs7498665	3e-13	www.ncbi.nlm.nih.gov/pubmed/23563607
Obesity	rs8028313	6e-13	www.ncbi.nlm.nih.gov/pubmed/23563607
Obesity	rs2307111	3e-12	www.ncbi.nlm.nih.gov/pubmed/23563607
Obesity	rs887912	1e-10	www.ncbi.nlm.nih.gov/pubmed/23563607
Obesity	rs12446632	2e-10	www.ncbi.nlm.nih.gov/pubmed/23563607
Obesity	rs7185735	1e-79	www.ncbi.nlm.nih.gov/pubmed/23563607
Obesity	rs10189761	6e-24	www.ncbi.nlm.nih.gov/pubmed/23563607
Obesity	rs2207139	3e-19	www.ncbi.nlm.nih.gov/pubmed/23563607
Obesity	rs9816226	2e-13	www.ncbi.nlm.nih.gov/pubmed/23563607
Obesity	rs11042023	1e-11	www.ncbi.nlm.nih.gov/pubmed/23563607
Obesity	rs1514177	5e-09	www.ncbi.nlm.nih.gov/pubmed/23563607
Obesity	rs11152213	3e-22	www.ncbi.nlm.nih.gov/pubmed/23563607
Obesity	rs4735692	4e-10	www.ncbi.nlm.nih.gov/pubmed/23563607
Obesity	rs1558902	2e-81	www.ncbi.nlm.nih.gov/pubmed/23563607
Obesity	rs6711012	6e-35	www.ncbi.nlm.nih.gov/pubmed/23563607
Obesity	rs13130484	4e-28	www.ncbi.nlm.nih.gov/pubmed/23563607
Obesity	rs10871777	2e-27	www.ncbi.nlm.nih.gov/pubmed/23563607
Obesity	rs633715	7e-20	www.ncbi.nlm.nih.gov/pubmed/23563607
Obesity	rs2030323	5e-17	www.ncbi.nlm.nih.gov/pubmed/23563607
Obesity	rs2568958	4e-16	www.ncbi.nlm.nih.gov/pubmed/23563607
Obesity	rs2206277	7e-16	www.ncbi.nlm.nih.gov/pubmed/23563607
Obesity	rs9816226	2e-14	www.ncbi.nlm.nih.gov/pubmed/23563607
Obesity	rs10182181	3e-14	www.ncbi.nlm.nih.gov/pubmed/23563607
Obesity	rs12446554	4e-12	www.ncbi.nlm.nih.gov/pubmed/23563607
Obesity	rs7498665	5e-12	www.ncbi.nlm.nih.gov/pubmed/23563607
Obesity	rs8028313	1e-11	www.ncbi.nlm.nih.gov/pubmed/23563607
Obesity	rs13078807	3e-11	www.ncbi.nlm.nih.gov/pubmed/23563607
Obesity	rs10875976	2e-10	www.ncbi.nlm.nih.gov/pubmed/23563607
Obesity	rs6731302	2e-09	www.ncbi.nlm.nih.gov/pubmed/23563607
Obesity	rs2370983	3e-09	www.ncbi.nlm.nih.gov/pubmed/23563607
Two-hour glucose challenge	rs2877716	7e-16	www.ncbi.nlm.nih.gov/pubmed/20081857
Two-hour glucose challenge	rs1260326	3e-10	www.ncbi.nlm.nih.gov/pubmed/20081857
Two-hour glucose challenge	rs10423928	3e-12	www.ncbi.nlm.nih.gov/pubmed/20081857
Type 2 diabetes	rs7903146	3e-19	www.ncbi.nlm.nih.gov/pubmed/23300278
Type 2 diabetes	rs7903146	6e-22	www.ncbi.nlm.nih.gov/pubmed/23300278
Type 2 diabetes	rs7903146	3e-35	www.ncbi.nlm.nih.gov/pubmed/23300278
Type 2 diabetes	rs1470579	4e-09	www.ncbi.nlm.nih.gov/pubmed/23300278
Type 2 diabetes	rs7903146	2e-38	www.ncbi.nlm.nih.gov/pubmed/23300278
Type 2 diabetes	rs1470579	2e-13	www.ncbi.nlm.nih.gov/pubmed/23300278
Type 2 diabetes	rs7903146	9e-75	www.ncbi.nlm.nih.gov/pubmed/23300278
Type 2 diabetes	rs1470579	2e-19	www.ncbi.nlm.nih.gov/pubmed/23300278
Triglycerides	rs326	5e-12	www.ncbi.nlm.nih.gov/pubmed/18193046
Triglycerides	rs3812316	1e-10	www.ncbi.nlm.nih.gov/pubmed/18193046
Triglycerides	rs1558861	2e-26	www.ncbi.nlm.nih.gov/pubmed/18193046
HDL cholesterol	rs2156552	6e-12	www.ncbi.nlm.nih.gov/pubmed/18193043
HDL cholesterol	rs9989419	3e-31	www.ncbi.nlm.nih.gov/pubmed/18193043
HDL cholesterol	rs3764261	2e-57	www.ncbi.nlm.nih.gov/pubmed/18193043
HDL cholesterol	rs4775041	3e-20	www.ncbi.nlm.nih.gov/pubmed/18193043
HDL cholesterol	rs2144300	3e-14	www.ncbi.nlm.nih.gov/pubmed/18193043
HDL cholesterol	rs4149268	1e-10	www.ncbi.nlm.nih.gov/pubmed/18193043
HDL cholesterol	rs10503669	4e-19	www.ncbi.nlm.nih.gov/pubmed/18193043
HDL cholesterol	rs1864163	7e-39	www.ncbi.nlm.nih.gov/pubmed/18193043
LDL cholesterol	rs11206510	4e-11	www.ncbi.nlm.nih.gov/pubmed/18193043
LDL cholesterol	rs4420638	3e-43	www.ncbi.nlm.nih.gov/pubmed/18193043
LDL cholesterol	rs16996148	3e-09	www.ncbi.nlm.nih.gov/pubmed/18193043
LDL cholesterol	rs562338	6e-22	www.ncbi.nlm.nih.gov/pubmed/18193043
LDL cholesterol	rs6511720	4e-26	www.ncbi.nlm.nih.gov/pubmed/18193043
LDL cholesterol	rs599839	6e-33	www.ncbi.nlm.nih.gov/pubmed/18193043
Triglycerides	rs12286037	1e-26	www.ncbi.nlm.nih.gov/pubmed/18193043
Triglycerides	rs10503669	4e-22	www.ncbi.nlm.nih.gov/pubmed/18193043
Triglycerides	rs780094	6e-32	www.ncbi.nlm.nih.gov/pubmed/18193043
Triglycerides	rs17321515	7e-13	www.ncbi.nlm.nih.gov/pubmed/18193043
Triglycerides	rs17145738	2e-12	www.ncbi.nlm.nih.gov/pubmed/18193043
Triglycerides	rs1748195	2e-10	www.ncbi.nlm.nih.gov/pubmed/18193043
Triglycerides	rs16996148	3e-09	www.ncbi.nlm.nih.gov/pubmed/18193043
LDL cholesterol	rs6589566	3e-11	www.ncbi.nlm.nih.gov/pubmed/18179892
Type 2 diabetes	rs1359790	6e-09	www.ncbi.nlm.nih.gov/pubmed/20862305
Triglycerides	rs1260333	2e-19	www.ncbi.nlm.nih.gov/pubmed/20864672
Triglycerides	rs2954029	2e-11	www.ncbi.nlm.nih.gov/pubmed/20864672
Triglycerides	rs10105606	4e-26	www.ncbi.nlm.nih.gov/pubmed/20864672
Triglycerides	rs442177	3e-10	www.ncbi.nlm.nih.gov/pubmed/20864672
Triglycerides	rs174548	5e-14	www.ncbi.nlm.nih.gov/pubmed/20864672
Triglycerides	rs1178979	2e-12	www.ncbi.nlm.nih.gov/pubmed/20864672
Triglycerides	rs4938303	4e-21	www.ncbi.nlm.nih.gov/pubmed/20864672
LDL cholesterol	rs660240	1e-26	www.ncbi.nlm.nih.gov/pubmed/20864672
LDL cholesterol	rs11206510	1e-10	www.ncbi.nlm.nih.gov/pubmed/20864672
LDL cholesterol	rs515135	2e-20	www.ncbi.nlm.nih.gov/pubmed/20864672
LDL cholesterol	rs12916	1e-11	www.ncbi.nlm.nih.gov/pubmed/20864672
LDL cholesterol	rs4420638	2e-40	www.ncbi.nlm.nih.gov/pubmed/20864672
LDL cholesterol	rs2126259	7e-12	www.ncbi.nlm.nih.gov/pubmed/20864672
LDL cholesterol	rs10401969	1e-11	www.ncbi.nlm.nih.gov/pubmed/20864672
HDL cholesterol	rs261334	5e-22	www.ncbi.nlm.nih.gov/pubmed/20864672
HDL cholesterol	rs2156552	2e-12	www.ncbi.nlm.nih.gov/pubmed/20864672
HDL cholesterol	rs10489615	4e-09	www.ncbi.nlm.nih.gov/pubmed/20864672
HDL cholesterol	rs964184	2e-11	www.ncbi.nlm.nih.gov/pubmed/20864672
HDL cholesterol	rs9989419	1e-32	www.ncbi.nlm.nih.gov/pubmed/20864672
HDL cholesterol	rs174548	1e-12	www.ncbi.nlm.nih.gov/pubmed/20864672
HDL cholesterol	rs325	8e-26	www.ncbi.nlm.nih.gov/pubmed/20864672
HDL cholesterol	rs643531	7e-09	www.ncbi.nlm.nih.gov/pubmed/20864672
Nonalcoholic fatty liver disease	rs738409	4e-34	www.ncbi.nlm.nih.gov/pubmed/21423719
Triglycerides	rs17145738	7e-22	www.ncbi.nlm.nih.gov/pubmed/18193044
Triglycerides	rs17321515	4e-17	www.ncbi.nlm.nih.gov/pubmed/18193044
Triglycerides	rs4846914	7e-15	www.ncbi.nlm.nih.gov/pubmed/18193044
Triglycerides	rs28927680	2e-17	www.ncbi.nlm.nih.gov/pubmed/18193044
Triglycerides	rs328	2e-28	www.ncbi.nlm.nih.gov/pubmed/18193044
Triglycerides	rs780094	3e-14	www.ncbi.nlm.nih.gov/pubmed/18193044
Triglycerides	rs16996148	4e-09	www.ncbi.nlm.nih.gov/pubmed/18193044
LDL cholesterol	rs646776	3e-29	www.ncbi.nlm.nih.gov/pubmed/18193044
LDL cholesterol	rs4420638	1e-60	www.ncbi.nlm.nih.gov/pubmed/18193044
LDL cholesterol	rs6511720	2e-51	www.ncbi.nlm.nih.gov/pubmed/18193044
LDL cholesterol	rs11591147	2e-44	www.ncbi.nlm.nih.gov/pubmed/18193044
LDL cholesterol	rs12654264	1e-20	www.ncbi.nlm.nih.gov/pubmed/18193044
LDL cholesterol	rs693	1e-21	www.ncbi.nlm.nih.gov/pubmed/18193044
HDL cholesterol	rs4846914	2e-13	www.ncbi.nlm.nih.gov/pubmed/18193044
HDL cholesterol	rs3890182	3e-10	www.ncbi.nlm.nih.gov/pubmed/18193044
HDL cholesterol	rs1800775	1e-73	www.ncbi.nlm.nih.gov/pubmed/18193044
HDL cholesterol	rs328	9e-23	www.ncbi.nlm.nih.gov/pubmed/18193044
HDL cholesterol	rs1800588	2e-32	www.ncbi.nlm.nih.gov/pubmed/18193044
Type 1 diabetes	rs17696736	2e-14	www.ncbi.nlm.nih.gov/pubmed/17554300
Type 1 diabetes	rs6679677	5e-26	www.ncbi.nlm.nih.gov/pubmed/17554300
Type 1 diabetes	rs11171739	1e-11	www.ncbi.nlm.nih.gov/pubmed/17554300
Type 1 diabetes	rs9272346	5e-134	www.ncbi.nlm.nih.gov/pubmed/17554300
Type 2 diabetes	rs4506565	5e-12	www.ncbi.nlm.nih.gov/pubmed/17554300
Waist Circumference - Triglycerides (WC-TG)	rs1919128	2e-09	www.ncbi.nlm.nih.gov/pubmed/21386085
HDL Cholesterol - Triglycerides (HDLC-TG)	rs13702	1e-16	www.ncbi.nlm.nih.gov/pubmed/21386085
HDL Cholesterol - Triglycerides (HDLC-TG)	rs2954026	8e-09	www.ncbi.nlm.nih.gov/pubmed/21386085
Triglycerides-Blood Pressure (TG-BP)	rs11825181	3e-09	www.ncbi.nlm.nih.gov/pubmed/21386085
Waist Circumference - Triglycerides (WC-TG)	rs780093	2e-12	www.ncbi.nlm.nih.gov/pubmed/21386085
Waist Circumference - Triglycerides (WC-TG)	rs3749147	1e-09	www.ncbi.nlm.nih.gov/pubmed/21386085
Waist Circumference - Triglycerides (WC-TG)	rs2266788	2e-16	www.ncbi.nlm.nih.gov/pubmed/21386085
Waist Circumference - Triglycerides (WC-TG)	rs13022873	5e-09	www.ncbi.nlm.nih.gov/pubmed/21386085
Waist Circumference - Triglycerides (WC-TG)	rs10790162	7e-16	www.ncbi.nlm.nih.gov/pubmed/21386085
Waist Circumference - Triglycerides (WC-TG)	rs2075290	1e-16	www.ncbi.nlm.nih.gov/pubmed/21386085
HDL Cholesterol - Triglycerides (HDLC-TG)	rs173539	5e-16	www.ncbi.nlm.nih.gov/pubmed/21386085
HDL Cholesterol - Triglycerides (HDLC-TG)	rs2266788	5e-13	www.ncbi.nlm.nih.gov/pubmed/21386085
HDL Cholesterol - Triglycerides (HDLC-TG)	rs10790162	3e-15	www.ncbi.nlm.nih.gov/pubmed/21386085
HDL Cholesterol - Triglycerides (HDLC-TG)	rs2075290	2e-14	www.ncbi.nlm.nih.gov/pubmed/21386085
Triglycerides-Blood Pressure (TG-BP)	rs15285	1e-10	www.ncbi.nlm.nih.gov/pubmed/21386085
Triglycerides-Blood Pressure (TG-BP)	rs11823543	3e-09	www.ncbi.nlm.nih.gov/pubmed/21386085
Triglycerides-Blood Pressure (TG-BP)	rs2954033	9e-09	www.ncbi.nlm.nih.gov/pubmed/21386085
Triglycerides-Blood Pressure (TG-BP)	rs780093	3e-10	www.ncbi.nlm.nih.gov/pubmed/21386085
Type 1 diabetes	rs11755527	5e-12	www.ncbi.nlm.nih.gov/pubmed/18978792
Type 1 diabetes	rs947474	4e-09	www.ncbi.nlm.nih.gov/pubmed/18978792
Type 1 diabetes	rs3825932	3e-15	www.ncbi.nlm.nih.gov/pubmed/18978792
Type 1 diabetes	rs6679677	1e-40	www.ncbi.nlm.nih.gov/pubmed/18978792
Type 1 diabetes	rs3087243	8e-11	www.ncbi.nlm.nih.gov/pubmed/18978792
Type 1 diabetes	rs17696736	6e-18	www.ncbi.nlm.nih.gov/pubmed/18978792
Type 1 diabetes	rs2292239	3e-16	www.ncbi.nlm.nih.gov/pubmed/18978792
Type 1 diabetes	rs9272346	6e-129	www.ncbi.nlm.nih.gov/pubmed/18978792
Type 1 diabetes	rs12708716	7e-13	www.ncbi.nlm.nih.gov/pubmed/18978792
LDL cholesterol	rs599839	1e-33	www.ncbi.nlm.nih.gov/pubmed/18262040
LDL cholesterol	rs4420638	1e-20	www.ncbi.nlm.nih.gov/pubmed/18262040
LDL cholesterol	rs562338	1e-09	www.ncbi.nlm.nih.gov/pubmed/18262040
Diabetes (gestational)	rs10830962	2e-13	www.ncbi.nlm.nih.gov/pubmed/22233651
Diabetes (gestational)	rs7754840	7e-16	www.ncbi.nlm.nih.gov/pubmed/22233651
Obesity-related traits	rs16933812	9e-09	www.ncbi.nlm.nih.gov/pubmed/22013104
Obesity	rs1421085	1e-28	www.ncbi.nlm.nih.gov/pubmed/19151714
Obesity	rs1421085	7e-18	www.ncbi.nlm.nih.gov/pubmed/19151714
Obesity	rs1421085	5e-13	www.ncbi.nlm.nih.gov/pubmed/19151714
Obesity	rs1424233	4e-13	www.ncbi.nlm.nih.gov/pubmed/19151714
Obesity	rs17782313	5e-15	www.ncbi.nlm.nih.gov/pubmed/19151714
Obesity	rs17782313	4e-09	www.ncbi.nlm.nih.gov/pubmed/19151714
Type 2 diabetes	rs864745	5e-14	www.ncbi.nlm.nih.gov/pubmed/18372903
Type 2 diabetes	rs12779790	1e-10	www.ncbi.nlm.nih.gov/pubmed/18372903
Type 2 diabetes	rs7961581	1e-09	www.ncbi.nlm.nih.gov/pubmed/18372903
Type 2 diabetes	rs7578597	1e-09	www.ncbi.nlm.nih.gov/pubmed/18372903
Type 2 diabetes	rs7903146	3e-23	www.ncbi.nlm.nih.gov/pubmed/18372903
Type 2 diabetes	rs6931514	1e-11	www.ncbi.nlm.nih.gov/pubmed/18372903
HDL cholesterol	rs3729639	2e-11	www.ncbi.nlm.nih.gov/pubmed/21347282
HDL cholesterol	rs6601299	6e-09	www.ncbi.nlm.nih.gov/pubmed/21347282
HDL cholesterol	rs3764261	9e-18	www.ncbi.nlm.nih.gov/pubmed/21347282
HDL cholesterol	rs8034802	1e-09	www.ncbi.nlm.nih.gov/pubmed/21347282
HDL cholesterol	rs10096633	2e-09	www.ncbi.nlm.nih.gov/pubmed/21347282
LDL cholesterol	rs12740374	9e-29	www.ncbi.nlm.nih.gov/pubmed/21347282
LDL cholesterol	rs503662	3e-09	www.ncbi.nlm.nih.gov/pubmed/21347282
Sphingolipid levels	rs10938494	8e-19	www.ncbi.nlm.nih.gov/pubmed/19798445
Sphingolipid levels	rs1000778	7e-13	www.ncbi.nlm.nih.gov/pubmed/19798445
Sphingolipid levels	rs7157785	9e-66	www.ncbi.nlm.nih.gov/pubmed/19798445
Sphingolipid levels	rs680379	8e-15	www.ncbi.nlm.nih.gov/pubmed/19798445
Sphingolipid levels	rs7258249	2e-27	www.ncbi.nlm.nih.gov/pubmed/19798445
HDL cholesterol	rs12678919	2e-34	www.ncbi.nlm.nih.gov/pubmed/19060906
HDL cholesterol	rs4939883	7e-15	www.ncbi.nlm.nih.gov/pubmed/19060906
HDL cholesterol	rs964184	1e-12	www.ncbi.nlm.nih.gov/pubmed/19060906
HDL cholesterol	rs1883025	1e-09	www.ncbi.nlm.nih.gov/pubmed/19060906
HDL cholesterol	rs174547	2e-12	www.ncbi.nlm.nih.gov/pubmed/19060906
HDL cholesterol	rs471364	3e-10	www.ncbi.nlm.nih.gov/pubmed/19060906
HDL cholesterol	rs1800961	8e-10	www.ncbi.nlm.nih.gov/pubmed/19060906
HDL cholesterol	rs7679	4e-09	www.ncbi.nlm.nih.gov/pubmed/19060906
HDL cholesterol	rs2338104	1e-10	www.ncbi.nlm.nih.gov/pubmed/19060906
HDL cholesterol	rs10468017	8e-23	www.ncbi.nlm.nih.gov/pubmed/19060906
HDL cholesterol	rs2271293	9e-13	www.ncbi.nlm.nih.gov/pubmed/19060906
HDL cholesterol	rs173539	4e-75	www.ncbi.nlm.nih.gov/pubmed/19060906
LDL cholesterol	rs515135	5e-29	www.ncbi.nlm.nih.gov/pubmed/19060906
LDL cholesterol	rs6511720	2e-26	www.ncbi.nlm.nih.gov/pubmed/19060906
LDL cholesterol	rs3846663	8e-12	www.ncbi.nlm.nih.gov/pubmed/19060906
LDL cholesterol	rs6544713	2e-20	www.ncbi.nlm.nih.gov/pubmed/19060906
LDL cholesterol	rs6102059	4e-09	www.ncbi.nlm.nih.gov/pubmed/19060906
LDL cholesterol	rs12740374	2e-42	www.ncbi.nlm.nih.gov/pubmed/19060906
LDL cholesterol	rs4420638	4e-27	www.ncbi.nlm.nih.gov/pubmed/19060906
LDL cholesterol	rs1501908	1e-11	www.ncbi.nlm.nih.gov/pubmed/19060906
Triglycerides	rs12678919	2e-41	www.ncbi.nlm.nih.gov/pubmed/19060906
Triglycerides	rs2954029	3e-19	www.ncbi.nlm.nih.gov/pubmed/19060906
Triglycerides	rs714052	3e-15	www.ncbi.nlm.nih.gov/pubmed/19060906
Triglycerides	rs7679	7e-11	www.ncbi.nlm.nih.gov/pubmed/19060906
Triglycerides	rs964184	4e-62	www.ncbi.nlm.nih.gov/pubmed/19060906
Triglycerides	rs7557067	9e-12	www.ncbi.nlm.nih.gov/pubmed/19060906
Triglycerides	rs174547	2e-14	www.ncbi.nlm.nih.gov/pubmed/19060906
Triglycerides	rs1260326	2e-31	www.ncbi.nlm.nih.gov/pubmed/19060906
Triglycerides	rs17216525	4e-11	www.ncbi.nlm.nih.gov/pubmed/19060906
Type 2 diabetes	rs17584499	9e-10	www.ncbi.nlm.nih.gov/pubmed/20174558
Type 2 diabetes	rs2237895	1e-09	www.ncbi.nlm.nih.gov/pubmed/20174558
Type 2 diabetes	rs391300	3e-09	www.ncbi.nlm.nih.gov/pubmed/20174558
Insulin-like growth factors	rs1065656	1e-11	www.ncbi.nlm.nih.gov/pubmed/21216879
Insulin-like growth factors	rs11977526	3e-101	www.ncbi.nlm.nih.gov/pubmed/21216879
Insulin-like growth factors	rs4234798	5e-10	www.ncbi.nlm.nih.gov/pubmed/21216879
Insulin-like growth factors	rs700752	4e-21	www.ncbi.nlm.nih.gov/pubmed/21216879
Insulin-like growth factors	rs700752	5e-09	www.ncbi.nlm.nih.gov/pubmed/21216879
Triglycerides	rs10195252	2e-10	www.ncbi.nlm.nih.gov/pubmed/20686565
Cholesterol, total	rs1367117	4e-96	www.ncbi.nlm.nih.gov/pubmed/20686565
Cholesterol, total	rs514230	5e-14	www.ncbi.nlm.nih.gov/pubmed/20686565
Cholesterol, total	rs2081687	9e-13	www.ncbi.nlm.nih.gov/pubmed/20686565
Cholesterol, total	rs12027135	4e-11	www.ncbi.nlm.nih.gov/pubmed/20686565
Cholesterol, total	rs9488822	2e-10	www.ncbi.nlm.nih.gov/pubmed/20686565
Cholesterol, total	rs12670798	7e-10	www.ncbi.nlm.nih.gov/pubmed/20686565
Cholesterol, total	rs581080	3e-09	www.ncbi.nlm.nih.gov/pubmed/20686565
Cholesterol, total	rs629301	6e-131	www.ncbi.nlm.nih.gov/pubmed/20686565
Cholesterol, total	rs4420638	5e-111	www.ncbi.nlm.nih.gov/pubmed/20686565
Cholesterol, total	rs6511720	7e-97	www.ncbi.nlm.nih.gov/pubmed/20686565
Cholesterol, total	rs964184	6e-57	www.ncbi.nlm.nih.gov/pubmed/20686565
Cholesterol, total	rs12916	9e-47	www.ncbi.nlm.nih.gov/pubmed/20686565
Cholesterol, total	rs4299376	4e-45	www.ncbi.nlm.nih.gov/pubmed/20686565
Cholesterol, total	rs2131925	5e-41	www.ncbi.nlm.nih.gov/pubmed/20686565
Cholesterol, total	rs10401969	3e-38	www.ncbi.nlm.nih.gov/pubmed/20686565
Cholesterol, total	rs2954029	5e-36	www.ncbi.nlm.nih.gov/pubmed/20686565
Cholesterol, total	rs6882076	7e-28	www.ncbi.nlm.nih.gov/pubmed/20686565
Cholesterol, total	rs1883025	3e-27	www.ncbi.nlm.nih.gov/pubmed/20686565
Triglycerides	rs964184	7e-240	www.ncbi.nlm.nih.gov/pubmed/20686565
Triglycerides	rs1260326	6e-133	www.ncbi.nlm.nih.gov/pubmed/20686565
Triglycerides	rs17145738	9e-59	www.ncbi.nlm.nih.gov/pubmed/20686565
Triglycerides	rs2954029	3e-55	www.ncbi.nlm.nih.gov/pubmed/20686565
Triglycerides	rs1042034	1e-45	www.ncbi.nlm.nih.gov/pubmed/20686565
Triglycerides	rs439401	1e-30	www.ncbi.nlm.nih.gov/pubmed/20686565
Triglycerides	rs10401969	2e-29	www.ncbi.nlm.nih.gov/pubmed/20686565
Triglycerides	rs174546	5e-24	www.ncbi.nlm.nih.gov/pubmed/20686565
Triglycerides	rs2247056	2e-15	www.ncbi.nlm.nih.gov/pubmed/20686565
Triglycerides	rs4846914	2e-14	www.ncbi.nlm.nih.gov/pubmed/20686565
Triglycerides	rs1532085	2e-13	www.ncbi.nlm.nih.gov/pubmed/20686565
Triglycerides	rs3764261	1e-12	www.ncbi.nlm.nih.gov/pubmed/20686565
Triglycerides	rs10761731	3e-12	www.ncbi.nlm.nih.gov/pubmed/20686565
Triglycerides	rs442177	9e-12	www.ncbi.nlm.nih.gov/pubmed/20686565
Triglycerides	rs2929282	2e-11	www.ncbi.nlm.nih.gov/pubmed/20686565
Triglycerides	rs9686661	1e-10	www.ncbi.nlm.nih.gov/pubmed/20686565
Triglycerides	rs11613352	4e-10	www.ncbi.nlm.nih.gov/pubmed/20686565
Triglycerides	rs13238203	1e-09	www.ncbi.nlm.nih.gov/pubmed/20686565
Triglycerides	rs12678919	2e-115	www.ncbi.nlm.nih.gov/pubmed/20686565
Triglycerides	rs2131925	9e-43	www.ncbi.nlm.nih.gov/pubmed/20686565
Triglycerides	rs6065906	5e-18	www.ncbi.nlm.nih.gov/pubmed/20686565
Triglycerides	rs1495741	4e-14	www.ncbi.nlm.nih.gov/pubmed/20686565
Triglycerides	rs6882076	4e-12	www.ncbi.nlm.nih.gov/pubmed/20686565
LDL cholesterol	rs3764261	9e-13	www.ncbi.nlm.nih.gov/pubmed/20686565
LDL cholesterol	rs514230	9e-12	www.ncbi.nlm.nih.gov/pubmed/20686565
LDL cholesterol	rs2072183	4e-11	www.ncbi.nlm.nih.gov/pubmed/20686565
LDL cholesterol	rs8017377	4e-11	www.ncbi.nlm.nih.gov/pubmed/20686565
LDL cholesterol	rs2642442	6e-11	www.ncbi.nlm.nih.gov/pubmed/20686565
LDL cholesterol	rs1800562	6e-10	www.ncbi.nlm.nih.gov/pubmed/20686565
LDL cholesterol	rs12670798	7e-10	www.ncbi.nlm.nih.gov/pubmed/20686565
LDL cholesterol	rs11065987	2e-09	www.ncbi.nlm.nih.gov/pubmed/20686565
LDL cholesterol	rs9488822	3e-09	www.ncbi.nlm.nih.gov/pubmed/20686565
LDL cholesterol	rs2081687	4e-09	www.ncbi.nlm.nih.gov/pubmed/20686565
LDL cholesterol	rs7206971	4e-09	www.ncbi.nlm.nih.gov/pubmed/20686565
LDL cholesterol	rs3757354	1e-11	www.ncbi.nlm.nih.gov/pubmed/20686565
LDL cholesterol	rs2000999	2e-22	www.ncbi.nlm.nih.gov/pubmed/20686565
LDL cholesterol	rs6882076	2e-22	www.ncbi.nlm.nih.gov/pubmed/20686565
LDL cholesterol	rs10401969	7e-22	www.ncbi.nlm.nih.gov/pubmed/20686565
LDL cholesterol	rs635634	8e-22	www.ncbi.nlm.nih.gov/pubmed/20686565
LDL cholesterol	rs174546	1e-21	www.ncbi.nlm.nih.gov/pubmed/20686565
LDL cholesterol	rs6029526	3e-19	www.ncbi.nlm.nih.gov/pubmed/20686565
LDL cholesterol	rs2131925	3e-18	www.ncbi.nlm.nih.gov/pubmed/20686565
LDL cholesterol	rs1564348	2e-17	www.ncbi.nlm.nih.gov/pubmed/20686565
LDL cholesterol	rs1169288	1e-15	www.ncbi.nlm.nih.gov/pubmed/20686565
HDL cholesterol	rs964184	5e-47	www.ncbi.nlm.nih.gov/pubmed/20686565
HDL cholesterol	rs174546	2e-22	www.ncbi.nlm.nih.gov/pubmed/20686565
HDL cholesterol	rs2954029	6e-19	www.ncbi.nlm.nih.gov/pubmed/20686565
HDL cholesterol	rs1800961	1e-15	www.ncbi.nlm.nih.gov/pubmed/20686565
Cholesterol, total	rs492602	2e-10	www.ncbi.nlm.nih.gov/pubmed/20686565
Cholesterol, total	rs2255141	2e-10	www.ncbi.nlm.nih.gov/pubmed/20686565
Cholesterol, total	rs2277862	4e-10	www.ncbi.nlm.nih.gov/pubmed/20686565
Cholesterol, total	rs11136341	9e-10	www.ncbi.nlm.nih.gov/pubmed/20686565
Cholesterol, total	rs1495741	2e-09	www.ncbi.nlm.nih.gov/pubmed/20686565
Cholesterol, total	rs3757354	3e-09	www.ncbi.nlm.nih.gov/pubmed/20686565
Cholesterol, total	rs2290159	4e-09	www.ncbi.nlm.nih.gov/pubmed/20686565
LDL cholesterol	rs9987289	7e-15	www.ncbi.nlm.nih.gov/pubmed/20686565
LDL cholesterol	rs629301	1e-170	www.ncbi.nlm.nih.gov/pubmed/20686565
LDL cholesterol	rs4420638	9e-147	www.ncbi.nlm.nih.gov/pubmed/20686565
LDL cholesterol	rs6511720	4e-117	www.ncbi.nlm.nih.gov/pubmed/20686565
LDL cholesterol	rs1367117	4e-114	www.ncbi.nlm.nih.gov/pubmed/20686565
LDL cholesterol	rs4299376	2e-47	www.ncbi.nlm.nih.gov/pubmed/20686565
LDL cholesterol	rs12916	5e-45	www.ncbi.nlm.nih.gov/pubmed/20686565
LDL cholesterol	rs2954029	3e-29	www.ncbi.nlm.nih.gov/pubmed/20686565
LDL cholesterol	rs2479409	2e-28	www.ncbi.nlm.nih.gov/pubmed/20686565
LDL cholesterol	rs964184	1e-26	www.ncbi.nlm.nih.gov/pubmed/20686565
LDL cholesterol	rs12027135	1e-10	www.ncbi.nlm.nih.gov/pubmed/20686565
LDL cholesterol	rs2255141	2e-09	www.ncbi.nlm.nih.gov/pubmed/20686565
LDL cholesterol	rs11220462	1e-15	www.ncbi.nlm.nih.gov/pubmed/20686565
LDL cholesterol	rs3177928	2e-15	www.ncbi.nlm.nih.gov/pubmed/20686565
LDL cholesterol	rs11136341	4e-13	www.ncbi.nlm.nih.gov/pubmed/20686565
Cholesterol, total	rs1260326	7e-27	www.ncbi.nlm.nih.gov/pubmed/20686565
Cholesterol, total	rs2000999	3e-24	www.ncbi.nlm.nih.gov/pubmed/20686565
Cholesterol, total	rs2479409	4e-24	www.ncbi.nlm.nih.gov/pubmed/20686565
Cholesterol, total	rs9987289	9e-24	www.ncbi.nlm.nih.gov/pubmed/20686565
Cholesterol, total	rs174546	2e-22	www.ncbi.nlm.nih.gov/pubmed/20686565
Cholesterol, total	rs635634	9e-21	www.ncbi.nlm.nih.gov/pubmed/20686565
Cholesterol, total	rs1532085	9e-20	www.ncbi.nlm.nih.gov/pubmed/20686565
Cholesterol, total	rs7241918	2e-19	www.ncbi.nlm.nih.gov/pubmed/20686565
Cholesterol, total	rs3177928	4e-19	www.ncbi.nlm.nih.gov/pubmed/20686565
Cholesterol, total	rs4297946	3e-17	www.ncbi.nlm.nih.gov/pubmed/20686565
Cholesterol, total	rs1564348	1e-16	www.ncbi.nlm.nih.gov/pubmed/20686565
Cholesterol, total	rs1169288	1e-14	www.ncbi.nlm.nih.gov/pubmed/20686565
Cholesterol, total	rs3764261	7e-14	www.ncbi.nlm.nih.gov/pubmed/20686565
Cholesterol, total	rs2642442	5e-13	www.ncbi.nlm.nih.gov/pubmed/20686565
Cholesterol, total	rs1800961	6e-13	www.ncbi.nlm.nih.gov/pubmed/20686565
Cholesterol, total	rs11065987	7e-12	www.ncbi.nlm.nih.gov/pubmed/20686565
Cholesterol, total	rs11220462	2e-11	www.ncbi.nlm.nih.gov/pubmed/20686565
Cholesterol, total	rs2072183	3e-11	www.ncbi.nlm.nih.gov/pubmed/20686565
Cholesterol, total	rs2814982	5e-11	www.ncbi.nlm.nih.gov/pubmed/20686565
Cholesterol, total	rs2902940	6e-11	www.ncbi.nlm.nih.gov/pubmed/20686565
Cholesterol, total	rs7941030	2e-10	www.ncbi.nlm.nih.gov/pubmed/20686565
HDL cholesterol	rs11869286	3e-14	www.ncbi.nlm.nih.gov/pubmed/20686565
HDL cholesterol	rs13107325	7e-11	www.ncbi.nlm.nih.gov/pubmed/20686565
HDL cholesterol	rs1689800	3e-10	www.ncbi.nlm.nih.gov/pubmed/20686565
HDL cholesterol	rs3764261	0	www.ncbi.nlm.nih.gov/pubmed/20686565
HDL cholesterol	rs4759375	8e-09	www.ncbi.nlm.nih.gov/pubmed/20686565
HDL cholesterol	rs2652834	9e-09	www.ncbi.nlm.nih.gov/pubmed/20686565
HDL cholesterol	rs4660293	4e-10	www.ncbi.nlm.nih.gov/pubmed/20686565
HDL cholesterol	rs17145738	1e-09	www.ncbi.nlm.nih.gov/pubmed/20686565
HDL cholesterol	rs2972146	2e-09	www.ncbi.nlm.nih.gov/pubmed/20686565
HDL cholesterol	rs737337	3e-09	www.ncbi.nlm.nih.gov/pubmed/20686565
HDL cholesterol	rs2814944	4e-09	www.ncbi.nlm.nih.gov/pubmed/20686565
HDL cholesterol	rs4129767	5e-09	www.ncbi.nlm.nih.gov/pubmed/20686565
HDL cholesterol	rs12967135	7e-09	www.ncbi.nlm.nih.gov/pubmed/20686565
HDL cholesterol	rs12678919	1e-97	www.ncbi.nlm.nih.gov/pubmed/20686565
HDL cholesterol	rs1532085	3e-96	www.ncbi.nlm.nih.gov/pubmed/20686565
HDL cholesterol	rs7241918	3e-49	www.ncbi.nlm.nih.gov/pubmed/20686565
HDL cholesterol	rs1883025	2e-33	www.ncbi.nlm.nih.gov/pubmed/20686565
HDL cholesterol	rs16942887	8e-33	www.ncbi.nlm.nih.gov/pubmed/20686565
HDL cholesterol	rs1042034	1e-30	www.ncbi.nlm.nih.gov/pubmed/20686565
HDL cholesterol	rs9987289	6e-25	www.ncbi.nlm.nih.gov/pubmed/20686565
HDL cholesterol	rs6065906	2e-22	www.ncbi.nlm.nih.gov/pubmed/20686565
HDL cholesterol	rs4846914	4e-21	www.ncbi.nlm.nih.gov/pubmed/20686565
HDL cholesterol	rs4420638	4e-21	www.ncbi.nlm.nih.gov/pubmed/20686565
HDL cholesterol	rs3136441	3e-18	www.ncbi.nlm.nih.gov/pubmed/20686565
HDL cholesterol	rs386000	4e-16	www.ncbi.nlm.nih.gov/pubmed/20686565
HDL cholesterol	rs4731702	1e-15	www.ncbi.nlm.nih.gov/pubmed/20686565
HDL cholesterol	rs7134594	7e-15	www.ncbi.nlm.nih.gov/pubmed/20686565
HDL cholesterol	rs838880	3e-14	www.ncbi.nlm.nih.gov/pubmed/20686565
HDL cholesterol	rs581080	1e-13	www.ncbi.nlm.nih.gov/pubmed/20686565
HDL cholesterol	rs2925979	2e-11	www.ncbi.nlm.nih.gov/pubmed/20686565
HDL cholesterol	rs2293889	6e-11	www.ncbi.nlm.nih.gov/pubmed/20686565
HDL cholesterol	rs4148008	2e-10	www.ncbi.nlm.nih.gov/pubmed/20686565
HDL cholesterol	rs12328675	3e-10	www.ncbi.nlm.nih.gov/pubmed/20686565
HDL cholesterol	rs4765127	3e-10	www.ncbi.nlm.nih.gov/pubmed/20686565
Type 2 diabetes	rs2237892	2e-42	www.ncbi.nlm.nih.gov/pubmed/18711367
Type 1 diabetes	rs17696736	2e-16	www.ncbi.nlm.nih.gov/pubmed/17554260
Type 1 diabetes	rs2292239	2e-20	www.ncbi.nlm.nih.gov/pubmed/17554260
Type 1 diabetes	rs12708716	3e-18	www.ncbi.nlm.nih.gov/pubmed/17554260
Type 1 diabetes	rs2542151	1e-14	www.ncbi.nlm.nih.gov/pubmed/17554260
Type 1 diabetes	rs2476601	2e-80	www.ncbi.nlm.nih.gov/pubmed/17554260
Type 1 diabetes	rs6679677	8e-24	www.ncbi.nlm.nih.gov/pubmed/17554260
Type 1 diabetes	rs1990760	2e-11	www.ncbi.nlm.nih.gov/pubmed/17554260
Type 2 diabetes	rs4712523	7e-20	www.ncbi.nlm.nih.gov/pubmed/19401414
Type 2 diabetes	rs2383208	2e-29	www.ncbi.nlm.nih.gov/pubmed/19401414
Type 2 diabetes	rs2237892	1e-26	www.ncbi.nlm.nih.gov/pubmed/19401414
Type 2 diabetes	rs13266634	2e-14	www.ncbi.nlm.nih.gov/pubmed/19401414
Type 2 diabetes	rs1111875	7e-12	www.ncbi.nlm.nih.gov/pubmed/19401414
Type 2 diabetes	rs7903146	8e-12	www.ncbi.nlm.nih.gov/pubmed/19401414
Triglycerides	rs10892151	3e-29	www.ncbi.nlm.nih.gov/pubmed/19074352
Cholesterol, total	rs3846662	3e-19	www.ncbi.nlm.nih.gov/pubmed/19060911
LDL cholesterol	rs646776	8e-23	www.ncbi.nlm.nih.gov/pubmed/19060911
Cholesterol, total	rs2228671	9e-24	www.ncbi.nlm.nih.gov/pubmed/19060911
Triglycerides	rs10096633	2e-18	www.ncbi.nlm.nih.gov/pubmed/19060911
Cholesterol, total	rs2075650	3e-19	www.ncbi.nlm.nih.gov/pubmed/19060911
Triglycerides	rs1167998	2e-12	www.ncbi.nlm.nih.gov/pubmed/19060911
Cholesterol, total	rs10903129	5e-10	www.ncbi.nlm.nih.gov/pubmed/19060911
Triglycerides	rs12272004	5e-13	www.ncbi.nlm.nih.gov/pubmed/19060911
Cholesterol, total	rs10889353	4e-12	www.ncbi.nlm.nih.gov/pubmed/19060911
Triglycerides	rs2240466	1e-12	www.ncbi.nlm.nih.gov/pubmed/19060911
Cholesterol, total	rs2304130	2e-15	www.ncbi.nlm.nih.gov/pubmed/19060911
HDL cholesterol	rs1532085	1e-35	www.ncbi.nlm.nih.gov/pubmed/19060911
Cholesterol, total	rs6987702	3e-09	www.ncbi.nlm.nih.gov/pubmed/19060911
LDL cholesterol	rs12670798	6e-09	www.ncbi.nlm.nih.gov/pubmed/19060911
LDL cholesterol	rs3846662	2e-11	www.ncbi.nlm.nih.gov/pubmed/19060911
HDL cholesterol	rs3905000	9e-13	www.ncbi.nlm.nih.gov/pubmed/19060911
HDL cholesterol	rs2083637	6e-18	www.ncbi.nlm.nih.gov/pubmed/19060911
HDL cholesterol	rs2271293	8e-16	www.ncbi.nlm.nih.gov/pubmed/19060911
LDL cholesterol	rs12272004	5e-13	www.ncbi.nlm.nih.gov/pubmed/19060911
Cholesterol, total	rs4939883	2e-11	www.ncbi.nlm.nih.gov/pubmed/19060911
Triglycerides	rs439401	2e-09	www.ncbi.nlm.nih.gov/pubmed/19060911
Cholesterol, total	rs174570	2e-10	www.ncbi.nlm.nih.gov/pubmed/19060911
Cholesterol, total	rs6756629	2e-11	www.ncbi.nlm.nih.gov/pubmed/19060911
Triglycerides	rs780094	3e-20	www.ncbi.nlm.nih.gov/pubmed/19060911
Cholesterol, total	rs693	9e-23	www.ncbi.nlm.nih.gov/pubmed/19060911
Cholesterol, total	rs646776	9e-22	www.ncbi.nlm.nih.gov/pubmed/19060911
HDL cholesterol	rs4939883	2e-11	www.ncbi.nlm.nih.gov/pubmed/19060911
HDL cholesterol	rs1532624	9e-94	www.ncbi.nlm.nih.gov/pubmed/19060911
LDL cholesterol	rs174570	4e-13	www.ncbi.nlm.nih.gov/pubmed/19060911
HDL cholesterol	rs7395662	6e-11	www.ncbi.nlm.nih.gov/pubmed/19060911
LDL cholesterol	rs2228671	4e-14	www.ncbi.nlm.nih.gov/pubmed/19060911
LDL cholesterol	rs157580	2e-19	www.ncbi.nlm.nih.gov/pubmed/19060911
LDL cholesterol	rs6756629	3e-10	www.ncbi.nlm.nih.gov/pubmed/19060911
LDL cholesterol	rs693	4e-17	www.ncbi.nlm.nih.gov/pubmed/19060911
Response to metformin in type 2 diabetes (glycemic)	rs11212617	3e-09	www.ncbi.nlm.nih.gov/pubmed/21186350
Type 2 diabetes	rs2237897	1e-16	www.ncbi.nlm.nih.gov/pubmed/18711366
Type 2 diabetes	rs4712524	3e-10	www.ncbi.nlm.nih.gov/pubmed/18711366
Type 2 diabetes	rs6769511	1e-09	www.ncbi.nlm.nih.gov/pubmed/18711366
Fasting blood insulin	rs780094	4e-20	www.ncbi.nlm.nih.gov/pubmed/20081858
Fasting blood glucose	rs560887	9e-218	www.ncbi.nlm.nih.gov/pubmed/20081858
Fasting blood glucose	rs11558471	3e-11	www.ncbi.nlm.nih.gov/pubmed/20081858
Fasting blood glucose	rs4607517	7e-92	www.ncbi.nlm.nih.gov/pubmed/20081858
Fasting blood glucose	rs11920090	8e-13	www.ncbi.nlm.nih.gov/pubmed/20081858
Fasting blood glucose	rs2191349	3e-44	www.ncbi.nlm.nih.gov/pubmed/20081858
Fasting blood glucose	rs780094	6e-38	www.ncbi.nlm.nih.gov/pubmed/20081858
Fasting blood glucose	rs11708067	7e-22	www.ncbi.nlm.nih.gov/pubmed/20081858
Fasting blood glucose	rs7944584	2e-18	www.ncbi.nlm.nih.gov/pubmed/20081858
Fasting blood glucose	rs10885122	3e-16	www.ncbi.nlm.nih.gov/pubmed/20081858
Fasting blood glucose	rs174550	2e-15	www.ncbi.nlm.nih.gov/pubmed/20081858
Fasting blood glucose	rs7034200	1e-12	www.ncbi.nlm.nih.gov/pubmed/20081858
Fasting blood glucose	rs340874	7e-12	www.ncbi.nlm.nih.gov/pubmed/20081858
Fasting blood glucose	rs10830963	6e-175	www.ncbi.nlm.nih.gov/pubmed/20081858
Fasting blood glucose	rs11605924	1e-14	www.ncbi.nlm.nih.gov/pubmed/20081858
Homeostasis model assessment of insulin resistance	rs780094	3e-24	www.ncbi.nlm.nih.gov/pubmed/20081858
Homeostasis model assessment of insulin resistance	rs35767	2e-09	www.ncbi.nlm.nih.gov/pubmed/20081858
HDL cholesterol	rs3764261	7e-29	www.ncbi.nlm.nih.gov/pubmed/19060910
HDL cholesterol	rs1532085	2e-10	www.ncbi.nlm.nih.gov/pubmed/19060910
LDL cholesterol	rs646776	2e-12	www.ncbi.nlm.nih.gov/pubmed/19060910
LDL cholesterol	rs693	3e-11	www.ncbi.nlm.nih.gov/pubmed/19060910
Type 2 diabetes	rs4457053	3e-12	www.ncbi.nlm.nih.gov/pubmed/20581827
Type 2 diabetes	rs972283	2e-10	www.ncbi.nlm.nih.gov/pubmed/20581827
Type 2 diabetes	rs896854	1e-09	www.ncbi.nlm.nih.gov/pubmed/20581827
Type 2 diabetes	rs1552224	1e-22	www.ncbi.nlm.nih.gov/pubmed/20581827
Type 2 diabetes	rs5945326	3e-10	www.ncbi.nlm.nih.gov/pubmed/20581827
Type 2 diabetes	rs243021	3e-15	www.ncbi.nlm.nih.gov/pubmed/20581827
Type 2 diabetes	rs7578326	5e-20	www.ncbi.nlm.nih.gov/pubmed/20581827
Type 2 diabetes	rs11634397	2e-09	www.ncbi.nlm.nih.gov/pubmed/20581827
Type 2 diabetes	rs231362	3e-13	www.ncbi.nlm.nih.gov/pubmed/20581827
Type 2 diabetes	rs1531343	4e-09	www.ncbi.nlm.nih.gov/pubmed/20581827
Type 2 diabetes	rs8042680	2e-10	www.ncbi.nlm.nih.gov/pubmed/20581827
Type 2 diabetes	rs1387153	8e-15	www.ncbi.nlm.nih.gov/pubmed/20581827
Type 2 diabetes	rs1470579	2e-09	www.ncbi.nlm.nih.gov/pubmed/20581827
Type 2 diabetes	rs849134	3e-09	www.ncbi.nlm.nih.gov/pubmed/20581827
Type 2 diabetes	rs5015480	1e-15	www.ncbi.nlm.nih.gov/pubmed/20581827
Type 2 diabetes	rs10440833	2e-22	www.ncbi.nlm.nih.gov/pubmed/20581827
Type 2 diabetes	rs10965250	1e-10	www.ncbi.nlm.nih.gov/pubmed/20581827
Type 2 diabetes	rs7903146	2e-51	www.ncbi.nlm.nih.gov/pubmed/20581827
Obesity (extreme)	rs9941349	6e-12	www.ncbi.nlm.nih.gov/pubmed/19553259
Fasting plasma glucose	rs560887	4e-23	www.ncbi.nlm.nih.gov/pubmed/18451265
Type 2 diabetes	rs163182	2e-17	www.ncbi.nlm.nih.gov/pubmed/21799836
Pediatric non-alcoholic fatty liver disease activity score	rs2896019	2e-20	www.ncbi.nlm.nih.gov/pubmed/23535911
Obesity-related traits	rs12075	1e-21	www.ncbi.nlm.nih.gov/pubmed/23251661
Obesity-related traits	rs12636651	7e-09	www.ncbi.nlm.nih.gov/pubmed/23251661
Obesity-related traits	rs1443438	1e-09	www.ncbi.nlm.nih.gov/pubmed/23251661
Type 1 diabetes nephropathy	rs12437854	2e-09	www.ncbi.nlm.nih.gov/pubmed/23028342
Fasting plasma glucose	rs1209523	2e-11	www.ncbi.nlm.nih.gov/pubmed/20152958
Type 1 diabetes	rs3024505	5e-10	www.ncbi.nlm.nih.gov/pubmed/21829393
Type 1 diabetes	rs1990760	2e-14	www.ncbi.nlm.nih.gov/pubmed/21829393
Type 1 diabetes	rs12722495	1e-38	www.ncbi.nlm.nih.gov/pubmed/21829393
Type 1 diabetes	rs1004446	3e-23	www.ncbi.nlm.nih.gov/pubmed/21829393
Type 1 diabetes	rs2292239	3e-27	www.ncbi.nlm.nih.gov/pubmed/21829393
Type 1 diabetes	rs12708716	5e-14	www.ncbi.nlm.nih.gov/pubmed/21829393
Type 1 diabetes	rs3087243	2e-17	www.ncbi.nlm.nih.gov/pubmed/21829393
Type 1 diabetes	rs763361	1e-09	www.ncbi.nlm.nih.gov/pubmed/21829393
Type 1 diabetes	rs2304256	1e-10	www.ncbi.nlm.nih.gov/pubmed/21829393
Type 1 diabetes	rs2476601	2e-111	www.ncbi.nlm.nih.gov/pubmed/21829393
Type 1 diabetes	rs3184504	2e-38	www.ncbi.nlm.nih.gov/pubmed/21829393
Type 1 diabetes	rs1701704	5e-18	www.ncbi.nlm.nih.gov/pubmed/21829393
Type 1 diabetes	rs689	5e-196	www.ncbi.nlm.nih.gov/pubmed/21829393
Type 1 diabetes	rs2542151	4e-13	www.ncbi.nlm.nih.gov/pubmed/21829393
Insulinoma-associated antigen 2 autoantibody levels in type 1 diabetes	rs7528684	8e-09	www.ncbi.nlm.nih.gov/pubmed/21829393
Gastric parietal cell autoantibody levels in type 1 diabetes	rs657152	1e-13	www.ncbi.nlm.nih.gov/pubmed/21829393
Lipid levels in hepatitis C treatment	rs12980275	5e-17	www.ncbi.nlm.nih.gov/pubmed/22497812
Lipid traits	rs7412	3e-53	www.ncbi.nlm.nih.gov/pubmed/24023260
Lipid traits	rs7412	2e-30	www.ncbi.nlm.nih.gov/pubmed/24023260
Lipid traits	rs662799	6e-24	www.ncbi.nlm.nih.gov/pubmed/24023260
Lipid traits	rs780092	2e-09	www.ncbi.nlm.nih.gov/pubmed/24023260
Lipid traits	rs1800775	3e-09	www.ncbi.nlm.nih.gov/pubmed/24023260
Lipid traits	rs588136	2e-12	www.ncbi.nlm.nih.gov/pubmed/24023260
Obesity	rs9568856	2e-09	www.ncbi.nlm.nih.gov/pubmed/22484627
Obesity	rs9299	4e-09	www.ncbi.nlm.nih.gov/pubmed/22484627
Type 2 diabetes	rs7560163	7e-09	www.ncbi.nlm.nih.gov/pubmed/22238593
Hypertriglyceridemia	rs964184	5e-35	www.ncbi.nlm.nih.gov/pubmed/23505323
Hypertriglyceridemia	rs1260326	2e-13	www.ncbi.nlm.nih.gov/pubmed/23505323
Hypertriglyceridemia	rs9644568	4e-11	www.ncbi.nlm.nih.gov/pubmed/23505323
HDL cholesterol	rs1077835	2e-14	www.ncbi.nlm.nih.gov/pubmed/23505323
HDL cholesterol	rs1532624	1e-24	www.ncbi.nlm.nih.gov/pubmed/23505323
HDL cholesterol	rs9282541	6e-26	www.ncbi.nlm.nih.gov/pubmed/23505323
HDL cholesterol	rs2278426	3e-09	www.ncbi.nlm.nih.gov/pubmed/23505323
LDL cholesterol	rs17111684	2e-17	www.ncbi.nlm.nih.gov/pubmed/23726366
LDL cholesterol	rs4245791	1e-09	www.ncbi.nlm.nih.gov/pubmed/23726366
LDL cholesterol	rs17249141	2e-17	www.ncbi.nlm.nih.gov/pubmed/23726366
LDL cholesterol	rs1160985	2e-21	www.ncbi.nlm.nih.gov/pubmed/23726366
Triglycerides	rs964184	4e-33	www.ncbi.nlm.nih.gov/pubmed/23726366
Triglycerides	rs6589566	5e-14	www.ncbi.nlm.nih.gov/pubmed/23726366
Triglycerides	rs12721054	3e-19	www.ncbi.nlm.nih.gov/pubmed/23726366
Triglycerides	rs780094	7e-09	www.ncbi.nlm.nih.gov/pubmed/23726366
Triglycerides	rs17410962	7e-09	www.ncbi.nlm.nih.gov/pubmed/23726366
HDL cholesterol	chr11:116799496	1e-12	www.ncbi.nlm.nih.gov/pubmed/23726366
HDL cholesterol	rs2366858	6e-10	www.ncbi.nlm.nih.gov/pubmed/23726366
HDL cholesterol	rs1461729	7e-09	www.ncbi.nlm.nih.gov/pubmed/23726366
HDL cholesterol	rs247617	1e-44	www.ncbi.nlm.nih.gov/pubmed/23726366
HDL cholesterol	rs12979813	2e-09	www.ncbi.nlm.nih.gov/pubmed/23726366
HDL cholesterol	rs964184	3e-12	www.ncbi.nlm.nih.gov/pubmed/23726366
HDL cholesterol	rs247617	3e-16	www.ncbi.nlm.nih.gov/pubmed/23726366
Phospholipid levels (plasma)	rs17606561	1e-11	www.ncbi.nlm.nih.gov/pubmed/22359512
Phospholipid levels (plasma)	rs4500751	6e-23	www.ncbi.nlm.nih.gov/pubmed/22359512
Phospholipid levels (plasma)	rs102275	1e-203	www.ncbi.nlm.nih.gov/pubmed/22359512
Phospholipid levels (plasma)	rs10404486	9e-09	www.ncbi.nlm.nih.gov/pubmed/22359512
Phospholipid levels (plasma)	rs4666002	7e-11	www.ncbi.nlm.nih.gov/pubmed/22359512
Phospholipid levels (plasma)	rs603424	6e-14	www.ncbi.nlm.nih.gov/pubmed/22359512
Phospholipid levels (plasma)	rs964184	2e-10	www.ncbi.nlm.nih.gov/pubmed/22359512
Phospholipid levels (plasma)	rs9832727	6e-29	www.ncbi.nlm.nih.gov/pubmed/22359512
Phospholipid levels (plasma)	rs10468017	7e-43	www.ncbi.nlm.nih.gov/pubmed/22359512
Phospholipid levels (plasma)	rs1061808	8e-10	www.ncbi.nlm.nih.gov/pubmed/22359512
Phospholipid levels (plasma)	rs1077989	9e-18	www.ncbi.nlm.nih.gov/pubmed/22359512
Phospholipid levels (plasma)	rs10885997	8e-09	www.ncbi.nlm.nih.gov/pubmed/22359512
Sphingolipid levels	rs17101394	3e-57	www.ncbi.nlm.nih.gov/pubmed/22359512
Sphingolipid levels	rs174479	2e-14	www.ncbi.nlm.nih.gov/pubmed/22359512
Sphingolipid levels	rs2304130	6e-09	www.ncbi.nlm.nih.gov/pubmed/22359512
Sphingolipid levels	rs680379	2e-16	www.ncbi.nlm.nih.gov/pubmed/22359512
Sphingolipid levels	rs7258249	1e-34	www.ncbi.nlm.nih.gov/pubmed/22359512
Sphingolipid levels	rs7259004	5e-10	www.ncbi.nlm.nih.gov/pubmed/22359512
Sphingolipid levels	rs12051548	1e-09	www.ncbi.nlm.nih.gov/pubmed/22359512
Sphingolipid levels	rs13106975	2e-19	www.ncbi.nlm.nih.gov/pubmed/22359512
Pericardial fat	rs10198628	5e-14	www.ncbi.nlm.nih.gov/pubmed/22589742
Type 2 diabetes	rs8090011	8e-09	www.ncbi.nlm.nih.gov/pubmed/22693455
Type 2 diabetes	rs7903146	4e-21	www.ncbi.nlm.nih.gov/pubmed/22693455
Type 2 diabetes	rs9939609	1e-20	www.ncbi.nlm.nih.gov/pubmed/22693455
Type 2 diabetes	rs7766070	6e-11	www.ncbi.nlm.nih.gov/pubmed/22693455
Type 2 diabetes	rs5015480	2e-09	www.ncbi.nlm.nih.gov/pubmed/22693455
Type 2 diabetes	rs4402960	3e-09	www.ncbi.nlm.nih.gov/pubmed/22693455
Type 2 diabetes	rs7903146	2e-40	www.ncbi.nlm.nih.gov/pubmed/22693455
Type 2 diabetes	rs7766070	7e-10	www.ncbi.nlm.nih.gov/pubmed/22693455
Type 2 diabetes	rs7178572	7e-11	www.ncbi.nlm.nih.gov/pubmed/21874001
Type 2 diabetes	rs2028299	2e-11	www.ncbi.nlm.nih.gov/pubmed/21874001
Type 2 diabetes	rs4812829	3e-10	www.ncbi.nlm.nih.gov/pubmed/21874001
Fasting insulin (dietary factor interaction)	rs16891077	9e-10	www.ncbi.nlm.nih.gov/pubmed/24204828
Homeostasis model assessment of insulin resistance (dietary factor interaction)	rs16891077	1e-09	www.ncbi.nlm.nih.gov/pubmed/24204828
Hypertriglyceridemia	rs964184	5e-24	www.ncbi.nlm.nih.gov/pubmed/20657596
Hypertriglyceridemia	rs1260326	7e-09	www.ncbi.nlm.nih.gov/pubmed/20657596
Plasma omega-3 polyunsaturated fatty acid levels (docosahexaenoic acid)	rs2236212	1e-15	www.ncbi.nlm.nih.gov/pubmed/21829377
Plasma omega-3 polyunsaturated fatty acid levels (docosahexaenoic acid)	rs4713103	8e-14	www.ncbi.nlm.nih.gov/pubmed/21829377
Plasma omega-3 polyunsaturated fatty acid levels (docosahexaenoic acid)	rs4711171	5e-13	www.ncbi.nlm.nih.gov/pubmed/21829377
Plasma omega-3 polyunsaturated fatty acid levels (docosapentaenoic acid)	rs102275	8e-153	www.ncbi.nlm.nih.gov/pubmed/21829377
Plasma omega-3 polyunsaturated fatty acid levels (docosapentaenoic acid)	rs174535	1e-151	www.ncbi.nlm.nih.gov/pubmed/21829377
Plasma omega-3 polyunsaturated fatty acid levels (docosapentaenoic acid)	rs4246215	1e-139	www.ncbi.nlm.nih.gov/pubmed/21829377
Plasma omega-3 polyunsaturated fatty acid levels (docosapentaenoic acid)	rs4713103	3e-36	www.ncbi.nlm.nih.gov/pubmed/21829377
Plasma omega-3 polyunsaturated fatty acid levels (docosapentaenoic acid)	rs780094	9e-09	www.ncbi.nlm.nih.gov/pubmed/21829377
Plasma omega-3 polyunsaturated fatty acid levels (docosapentaenoic acid)	rs3734398	1e-43	www.ncbi.nlm.nih.gov/pubmed/21829377
Plasma omega-3 polyunsaturated fatty acid levels (docosapentaenoic acid)	rs174448	3e-60	www.ncbi.nlm.nih.gov/pubmed/21829377
Plasma omega-3 polyunsaturated fatty acid levels (docosapentaenoic acid)	rs1321535	1e-38	www.ncbi.nlm.nih.gov/pubmed/21829377
Plasma omega-3 polyunsaturated fatty acid levels (docosapentaenoic acid)	rs2521572	2e-09	www.ncbi.nlm.nih.gov/pubmed/21829377
Plasma omega-3 polyunsaturated fatty acid levels (docosapentaenoic acid)	rs1535	3e-152	www.ncbi.nlm.nih.gov/pubmed/21829377
Plasma omega-3 polyunsaturated fatty acid levels (docosapentaenoic acid)	rs174547	4e-154	www.ncbi.nlm.nih.gov/pubmed/21829377
Plasma omega-3 polyunsaturated fatty acid levels (docosapentaenoic acid)	rs198426	3e-09	www.ncbi.nlm.nih.gov/pubmed/21829377
Plasma omega-3 polyunsaturated fatty acid levels (docosapentaenoic acid)	rs174468	3e-35	www.ncbi.nlm.nih.gov/pubmed/21829377
Plasma omega-3 polyunsaturated fatty acid levels (alphalinolenic acid)	rs102275	7e-64	www.ncbi.nlm.nih.gov/pubmed/21829377
Plasma omega-3 polyunsaturated fatty acid levels (alphalinolenic acid)	rs174468	1e-12	www.ncbi.nlm.nih.gov/pubmed/21829377
Plasma omega-3 polyunsaturated fatty acid levels (alphalinolenic acid)	rs174448	4e-25	www.ncbi.nlm.nih.gov/pubmed/21829377
Plasma omega-3 polyunsaturated fatty acid levels (alphalinolenic acid)	rs174536	1e-63	www.ncbi.nlm.nih.gov/pubmed/21829377
Plasma omega-3 polyunsaturated fatty acid levels (alphalinolenic acid)	rs1535	3e-63	www.ncbi.nlm.nih.gov/pubmed/21829377
Plasma omega-3 polyunsaturated fatty acid levels (alphalinolenic acid)	rs174547	3e-64	www.ncbi.nlm.nih.gov/pubmed/21829377
Plasma omega-3 polyunsaturated fatty acid levels (alphalinolenic acid)	rs4246215	9e-60	www.ncbi.nlm.nih.gov/pubmed/21829377
Plasma omega-3 polyunsaturated fatty acid level (eicosapentaenoic acid)	rs3798713	2e-12	www.ncbi.nlm.nih.gov/pubmed/21829377
Plasma omega-3 polyunsaturated fatty acid level (eicosapentaenoic acid)	rs174550	1e-57	www.ncbi.nlm.nih.gov/pubmed/21829377
Plasma omega-3 polyunsaturated fatty acid level (eicosapentaenoic acid)	rs174574	4e-55	www.ncbi.nlm.nih.gov/pubmed/21829377
Plasma omega-3 polyunsaturated fatty acid level (eicosapentaenoic acid)	rs174468	2e-17	www.ncbi.nlm.nih.gov/pubmed/21829377
Plasma omega-3 polyunsaturated fatty acid level (eicosapentaenoic acid)	rs174538	5e-58	www.ncbi.nlm.nih.gov/pubmed/21829377
Plasma omega-3 polyunsaturated fatty acid level (eicosapentaenoic acid)	rs174535	6e-58	www.ncbi.nlm.nih.gov/pubmed/21829377
Plasma omega-3 polyunsaturated fatty acid level (eicosapentaenoic acid)	rs174448	7e-28	www.ncbi.nlm.nih.gov/pubmed/21829377
Plasma omega-3 polyunsaturated fatty acid level (eicosapentaenoic acid)	rs4246215	6e-55	www.ncbi.nlm.nih.gov/pubmed/21829377
Plasma omega-3 polyunsaturated fatty acid level (eicosapentaenoic acid)	rs1321535	5e-11	www.ncbi.nlm.nih.gov/pubmed/21829377
Plasma omega-3 polyunsaturated fatty acid level (eicosapentaenoic acid)	rs1109748	5e-09	www.ncbi.nlm.nih.gov/pubmed/21829377
Type 1 diabetes	rs478222	4e-09	www.ncbi.nlm.nih.gov/pubmed/21980299
Type 1 diabetes	rs539514	6e-11	www.ncbi.nlm.nih.gov/pubmed/21980299
Type 1 diabetes	rs924043	8e-09	www.ncbi.nlm.nih.gov/pubmed/21980299
Fasting blood glucose (BMI interaction)	rs2293941	5e-10	www.ncbi.nlm.nih.gov/pubmed/22581228
Fasting blood glucose (BMI interaction)	rs4841132	8e-09	www.ncbi.nlm.nih.gov/pubmed/22581228
Fasting blood glucose (BMI interaction)	rs4607517	8e-56	www.ncbi.nlm.nih.gov/pubmed/22581228
Fasting blood glucose (BMI interaction)	rs2191349	3e-21	www.ncbi.nlm.nih.gov/pubmed/22581228
Fasting blood glucose (BMI interaction)	rs11558471	3e-20	www.ncbi.nlm.nih.gov/pubmed/22581228
Fasting blood glucose (BMI interaction)	rs11605924	4e-15	www.ncbi.nlm.nih.gov/pubmed/22581228
Fasting blood glucose (BMI interaction)	rs7903146	2e-14	www.ncbi.nlm.nih.gov/pubmed/22581228
Fasting blood glucose (BMI interaction)	rs12243326	7e-13	www.ncbi.nlm.nih.gov/pubmed/22581228
Fasting blood glucose (BMI interaction)	rs7944584	4e-12	www.ncbi.nlm.nih.gov/pubmed/22581228
Fasting blood glucose (BMI interaction)	rs7173964	6e-12	www.ncbi.nlm.nih.gov/pubmed/22581228
Fasting blood glucose (BMI interaction)	rs11708067	4e-10	www.ncbi.nlm.nih.gov/pubmed/22581228
Fasting blood glucose (BMI interaction)	rs340874	4e-09	www.ncbi.nlm.nih.gov/pubmed/22581228
Fasting blood glucose (BMI interaction)	rs11603334	2e-14	www.ncbi.nlm.nih.gov/pubmed/22581228
Fasting blood glucose (BMI interaction)	rs1371614	2e-12	www.ncbi.nlm.nih.gov/pubmed/22581228
Fasting blood glucose (BMI interaction)	rs13179048	2e-10	www.ncbi.nlm.nih.gov/pubmed/22581228
Fasting blood insulin	rs780094	3e-09	www.ncbi.nlm.nih.gov/pubmed/22581228
Fasting blood insulin	rs35747	9e-09	www.ncbi.nlm.nih.gov/pubmed/22581228
Fasting blood insulin	rs4841132	6e-15	www.ncbi.nlm.nih.gov/pubmed/22581228
Fasting blood glucose	rs3736594	2e-16	www.ncbi.nlm.nih.gov/pubmed/22581228
Fasting blood glucose	rs4841132	1e-13	www.ncbi.nlm.nih.gov/pubmed/22581228
Fasting blood glucose	rs1371614	3e-11	www.ncbi.nlm.nih.gov/pubmed/22581228
Fasting blood glucose	rs2293941	9e-10	www.ncbi.nlm.nih.gov/pubmed/22581228
Fasting blood glucose	rs1483121	2e-09	www.ncbi.nlm.nih.gov/pubmed/22581228
Fasting blood glucose	rs13179048	2e-09	www.ncbi.nlm.nih.gov/pubmed/22581228
Fasting blood glucose	rs11603334	2e-09	www.ncbi.nlm.nih.gov/pubmed/22581228
Fasting blood glucose	rs10248619	3e-09	www.ncbi.nlm.nih.gov/pubmed/22581228
Fasting blood glucose	rs6048205	6e-09	www.ncbi.nlm.nih.gov/pubmed/22581228
Fasting blood insulin (BMI interaction)	rs780094	3e-10	www.ncbi.nlm.nih.gov/pubmed/22581228
Fasting blood insulin (BMI interaction)	rs35747	1e-09	www.ncbi.nlm.nih.gov/pubmed/22581228
Fasting blood insulin (BMI interaction)	rs9552416	3e-24	www.ncbi.nlm.nih.gov/pubmed/22581228
Fasting blood insulin (BMI interaction)	rs7607980	4e-20	www.ncbi.nlm.nih.gov/pubmed/22581228
Fasting blood insulin (BMI interaction)	rs2943634	2e-14	www.ncbi.nlm.nih.gov/pubmed/22581228
Fasting blood insulin (BMI interaction)	rs4841132	2e-10	www.ncbi.nlm.nih.gov/pubmed/22581228
Fasting blood insulin (BMI interaction)	rs4691380	5e-09	www.ncbi.nlm.nih.gov/pubmed/22581228
Fasting blood insulin (BMI interaction)	rs9841287	7e-09	www.ncbi.nlm.nih.gov/pubmed/22581228
Fasting blood glucose (BMI interaction)	rs560887	2e-113	www.ncbi.nlm.nih.gov/pubmed/22581228
Fasting blood glucose (BMI interaction)	rs10830963	4e-105	www.ncbi.nlm.nih.gov/pubmed/22581228
Fasting blood glucose (BMI interaction)	rs780094	4e-24	www.ncbi.nlm.nih.gov/pubmed/22581228
Fasting blood glucose (BMI interaction)	rs11920090	8e-11	www.ncbi.nlm.nih.gov/pubmed/22581228
Fasting blood glucose (BMI interaction)	rs174550	2e-09	www.ncbi.nlm.nih.gov/pubmed/22581228
Fasting blood glucose (BMI interaction)	rs3736594	1e-15	www.ncbi.nlm.nih.gov/pubmed/22581228
Fasting blood glucose (BMI interaction)	rs6048205	2e-12	www.ncbi.nlm.nih.gov/pubmed/22581228
Fasting blood glucose	rs10830963	2e-100	www.ncbi.nlm.nih.gov/pubmed/22581228
Fasting blood glucose	rs560887	3e-99	www.ncbi.nlm.nih.gov/pubmed/22581228
Fasting blood glucose	rs4607517	6e-52	www.ncbi.nlm.nih.gov/pubmed/22581228
Fasting blood glucose	rs780094	3e-24	www.ncbi.nlm.nih.gov/pubmed/22581228
Fasting blood glucose	rs2191349	2e-20	www.ncbi.nlm.nih.gov/pubmed/22581228
Fasting blood glucose	rs11558471	7e-18	www.ncbi.nlm.nih.gov/pubmed/22581228
Fasting blood glucose	rs11605924	3e-13	www.ncbi.nlm.nih.gov/pubmed/22581228
Fasting blood glucose	rs7944584	4e-13	www.ncbi.nlm.nih.gov/pubmed/22581228
Fasting blood glucose	rs174550	2e-10	www.ncbi.nlm.nih.gov/pubmed/22581228
Fasting blood glucose	rs7903146	1e-09	www.ncbi.nlm.nih.gov/pubmed/22581228
Fasting blood glucose	rs11920090	2e-09	www.ncbi.nlm.nih.gov/pubmed/22581228
Fasting blood glucose	rs11708067	7e-09	www.ncbi.nlm.nih.gov/pubmed/22581228
Fasting blood glucose	rs7173964	1e-10	www.ncbi.nlm.nih.gov/pubmed/22581228
Response to statins (LDL cholesterol change)	rs11591147	5e-09	www.ncbi.nlm.nih.gov/pubmed/22331829
Response to statins (LDL cholesterol change)	rs10455872	5e-15	www.ncbi.nlm.nih.gov/pubmed/22331829
Response to statins (LDL cholesterol change)	rs1481012	2e-15	www.ncbi.nlm.nih.gov/pubmed/22331829
Response to statins (LDL cholesterol change)	rs7412	2e-47	www.ncbi.nlm.nih.gov/pubmed/22331829
Type 2 diabetes	rs149483638	6e-14	www.ncbi.nlm.nih.gov/pubmed/28838971
Coronary artery disease in diabetes	rs74617384	3e-12	www.ncbi.nlm.nih.gov/pubmed/30003307
Coronary artery disease in diabetes	rs10811652	6e-11	www.ncbi.nlm.nih.gov/pubmed/30003307
Circulating odd-numbered chain saturated fatty acid levels (C19:0)	rs12874278	7e-09	www.ncbi.nlm.nih.gov/pubmed/29738550
Circulating odd-numbered chain saturated fatty acid levels (C19:0)	rs17363566	7e-09	www.ncbi.nlm.nih.gov/pubmed/29738550
High density lipoprotein cholesterol levels	rs17482753	2e-41	www.ncbi.nlm.nih.gov/pubmed/29615537
High density lipoprotein cholesterol levels	rs17410962	8e-32	www.ncbi.nlm.nih.gov/pubmed/29615537
High density lipoprotein cholesterol levels	rs17489268	2e-44	www.ncbi.nlm.nih.gov/pubmed/29615537
High density lipoprotein cholesterol levels	rs174547	7e-15	www.ncbi.nlm.nih.gov/pubmed/29615537
High density lipoprotein cholesterol levels	rs261332	9e-21	www.ncbi.nlm.nih.gov/pubmed/29615537
High density lipoprotein cholesterol levels	rs261336	4e-14	www.ncbi.nlm.nih.gov/pubmed/29615537
Total cholesterol levels	rs780094	2e-13	www.ncbi.nlm.nih.gov/pubmed/29615537
Total cholesterol levels	rs174547	4e-09	www.ncbi.nlm.nih.gov/pubmed/29615537
Total cholesterol levels	rs6589567	3e-10	www.ncbi.nlm.nih.gov/pubmed/29615537
Triglyceride levels	rs780094	2e-41	www.ncbi.nlm.nih.gov/pubmed/29615537
Triglyceride levels	rs780092	1e-13	www.ncbi.nlm.nih.gov/pubmed/29615537
Triglyceride levels	rs2410616	4e-11	www.ncbi.nlm.nih.gov/pubmed/29615537
Triglyceride levels	rs17482753	6e-39	www.ncbi.nlm.nih.gov/pubmed/29615537
Triglyceride levels	rs17410962	5e-28	www.ncbi.nlm.nih.gov/pubmed/29615537
Triglyceride levels	rs17489268	2e-42	www.ncbi.nlm.nih.gov/pubmed/29615537
Triglyceride levels	rs2155216	9e-14	www.ncbi.nlm.nih.gov/pubmed/29615537
Triglyceride levels	rs6589567	5e-30	www.ncbi.nlm.nih.gov/pubmed/29615537
Triglyceride levels	rs7115242	7e-19	www.ncbi.nlm.nih.gov/pubmed/29615537
Delta-5 desaturase activity response to n3-polyunsaturated fat supplement	rs174566	1e-12	www.ncbi.nlm.nih.gov/pubmed/29246731
Delta-5 desaturase activity response to n3-polyunsaturated fat supplement	rs113832155	6e-09	www.ncbi.nlm.nih.gov/pubmed/29246731
Delta-5 desaturase activity response to n3-polyunsaturated fat supplement	rs12093443	9e-09	www.ncbi.nlm.nih.gov/pubmed/29246731
Delta-5 desaturase activity response to n3-polyunsaturated fat supplement	rs11932518	1e-09	www.ncbi.nlm.nih.gov/pubmed/29246731
Delta-5 desaturase activity response to n3-polyunsaturated fat supplement	rs58174579	1e-09	www.ncbi.nlm.nih.gov/pubmed/29246731
Delta-6 desaturase activity response to n3-polyunsaturated fat supplement	rs2280885	9e-09	www.ncbi.nlm.nih.gov/pubmed/29246731
Body fat distribution (trunk fat ratio)	rs28584580	2e-34	www.ncbi.nlm.nih.gov/pubmed/30664634
Body fat distribution (trunk fat ratio)	rs11614785	1e-18	www.ncbi.nlm.nih.gov/pubmed/30664634
Body fat distribution (trunk fat ratio)	rs180921974	6e-21	www.ncbi.nlm.nih.gov/pubmed/30664634
Body fat distribution (trunk fat ratio)	rs62621197	8e-46	www.ncbi.nlm.nih.gov/pubmed/30664634
Body fat distribution (trunk fat ratio)	rs34821335	3e-14	www.ncbi.nlm.nih.gov/pubmed/30664634
Body fat distribution (trunk fat ratio)	rs34716573	2e-12	www.ncbi.nlm.nih.gov/pubmed/30664634
Body fat distribution (trunk fat ratio)	rs71455793	8e-12	www.ncbi.nlm.nih.gov/pubmed/30664634
Body fat distribution (trunk fat ratio)	rs10962638	1e-09	www.ncbi.nlm.nih.gov/pubmed/30664634
Body fat distribution (trunk fat ratio)	rs79334166	1e-12	www.ncbi.nlm.nih.gov/pubmed/30664634
Body fat distribution (trunk fat ratio)	rs2492863	1e-16	www.ncbi.nlm.nih.gov/pubmed/30664634
Body fat distribution (trunk fat ratio)	rs4800148	2e-25	www.ncbi.nlm.nih.gov/pubmed/30664634
Body fat distribution (trunk fat ratio)	rs2273368	9e-19	www.ncbi.nlm.nih.gov/pubmed/30664634
Body fat distribution (trunk fat ratio)	rs11049566	7e-20	www.ncbi.nlm.nih.gov/pubmed/30664634
Body fat distribution (trunk fat ratio)	rs527582137	3e-19	www.ncbi.nlm.nih.gov/pubmed/30664634
Body fat distribution (trunk fat ratio)	rs2241069	4e-13	www.ncbi.nlm.nih.gov/pubmed/30664634
Body fat distribution (trunk fat ratio)	rs7236575	5e-10	www.ncbi.nlm.nih.gov/pubmed/30664634
Body fat distribution (trunk fat ratio)	rs3791679	8e-53	www.ncbi.nlm.nih.gov/pubmed/30664634
Body fat distribution (trunk fat ratio)	rs143384	4e-48	www.ncbi.nlm.nih.gov/pubmed/30664634
Body fat distribution (trunk fat ratio)	rs2982708	1e-14	www.ncbi.nlm.nih.gov/pubmed/30664634
Body fat distribution (leg fat ratio)	rs9853018	2e-28	www.ncbi.nlm.nih.gov/pubmed/30664634
Body fat distribution (leg fat ratio)	rs3812049	7e-16	www.ncbi.nlm.nih.gov/pubmed/30664634
Body fat distribution (leg fat ratio)	rs35874463	6e-16	www.ncbi.nlm.nih.gov/pubmed/30664634
Body fat distribution (leg fat ratio)	rs5779197	2e-13	www.ncbi.nlm.nih.gov/pubmed/30664634
Body fat distribution (leg fat ratio)	rs2071167	2e-10	www.ncbi.nlm.nih.gov/pubmed/30664634
[truncated: 23,200 more rows]
