# Supplementary material for: The functionally conserved human lncRNA motif GULF lowers glucose and lipid levels in obese mice
Source: J Clin Invest. 2025 Sep 16;135(18):e186355. doi: 10.1172/JCI186355 (PMC12435843; doi:10.1172/JCI186355)
Supplement: Supplemental table 2 [file jci-135-186355-s159.xlsx]

## Sheet: LncRNAs associated with SNPs
	rsID	GWAS_P	DISEASE.TRAIT	gene	gene_type	snps	FDR	statistic	pvalue	beta	type	POS
1	rs553427	1e-09	Low density lipoprotein cholesterol levels	chr1:234716000	lncRNA	chr1_234717013_C_T_b38	2.39e-08	-7.07484	2.49e-11	-5.86898	cis	chr1:234717013
2	rs28537499	2e-10	Low density lipoprotein cholesterol levels	chr1:629000	lncRNA	chr7_25975772_A_C_b38	0.00403786	5.34234	2.5e-07	302.399	trans	chr7:25975772
3	rs79105258	3e-20	Low density lipoprotein cholesterol levels	ENSG00000285006.1	lncRNA	chr12_111280427_C_A_b38	8.91e-07	7.17969	1.36e-11	2.03351	trans	chr12:111280427
4	rs79105258	2e-80	High density lipoprotein cholesterol levels	ENSG00000285006.1	lncRNA	chr12_111280427_C_A_b38	8.91e-07	7.17969	1.36e-11	2.03351	trans	chr12:111280427
5	rs56303487	3e-19	High density lipoprotein cholesterol levels	ENSG00000282885.2	lncRNA	chr16_67995836_C_T_b38	0.0470166	4.62689	6.68e-06	9.24314	trans	chr16:67995836
6	rs11082764	6e-51	High density lipoprotein cholesterol levels	ENSG00000262902.1	lncRNA	chr18_49593209_A_G_b38	3.84e-11	8.97174	2.18e-16	228.691	trans	chr18:49593209
7	rs76083992	4e-14	High density lipoprotein cholesterol levels	chr7:99755000	lncRNA	chr20_45916159_C_T_b38	0.000543521	5.83169	2.19e-08	1.03605	trans	chr20:45916159
8	rs77780456	6e-39	High density lipoprotein cholesterol levels	ENSG00000282885.2	lncRNA	chr16_56815202_A_G_b38	0.0391854	4.68737	5.13e-06	19.5046	trans	chr16:56815202
9	rs73959590	1e-21	High density lipoprotein cholesterol levels	chr14:23611000	lncRNA	chr18_49629818_G_A_b38	8.37e-05	6.25418	2.4e-09	2.65142	trans	chr18:49629818
10	rs1367117	2e-10	Low density lipoprotein cholesterol levels	chr2:21044000	lncRNA	chr2_21041028_G_A_b38	5.13e-42	18.9207	2.35e-46	12.405	cis	chr2:21041028
11	rs79105258	1e-12	Pulse pressure	ENSG00000285006.1	lncRNA	chr12_111280427_C_A_b38	8.91e-07	7.17969	1.36e-11	2.03351	trans	chr12:111280427
12	rs79105258	2e-42	Systolic blood pressure	ENSG00000285006.1	lncRNA	chr12_111280427_C_A_b38	8.91e-07	7.17969	1.36e-11	2.03351	trans	chr12:111280427
13	rs79105258	3e-39	Diastolic blood pressure	ENSG00000285006.1	lncRNA	chr12_111280427_C_A_b38	8.91e-07	7.17969	1.36e-11	2.03351	trans	chr12:111280427
14	rs79105258	9e-47	Mean arterial pressure	ENSG00000285006.1	lncRNA	chr12_111280427_C_A_b38	8.91e-07	7.17969	1.36e-11	2.03351	trans	chr12:111280427
15	rs34536443	2e-14	Multiple sclerosis	chr18:31943000	lncRNA	chr19_10352442_G_C_b38	0.0126298	5.02847	1.1e-06	0.667212	trans	chr19:10352442
16	rs79105258	1e-09	Sodium levels	ENSG00000285006.1	lncRNA	chr12_111280427_C_A_b38	8.91e-07	7.17969	1.36e-11	2.03351	trans	chr12:111280427
17	rs79105258	4e-14	Chloride levels	ENSG00000285006.1	lncRNA	chr12_111280427_C_A_b38	8.91e-07	7.17969	1.36e-11	2.03351	trans	chr12:111280427
18	rs79105258	8e-51	Serum uric acid levels	ENSG00000285006.1	lncRNA	chr12_111280427_C_A_b38	8.91e-07	7.17969	1.36e-11	2.03351	trans	chr12:111280427
19	rs79105258	4e-22	Glomerular filtration rate	ENSG00000285006.1	lncRNA	chr12_111280427_C_A_b38	8.91e-07	7.17969	1.36e-11	2.03351	trans	chr12:111280427
20	rs174560	3e-10	Serum metabolite concentrations in chronic kidney disease	ENSG00000221968.9	lncRNA	chr11_61814292_T_C_b38	0.0169065	-4.02973	7.95e-05	-6.01172	cis	chr11:61814292
21	rs3786247	5e-30	Total cholesterol levels	ENSG00000262902.1	lncRNA	chr18_49592553_T_G_b38	3.84e-11	8.97174	2.18e-16	228.691	trans	chr18:49592553
22	rs557933	2e-11	Total cholesterol levels	chr1:234716000	lncRNA	chr1_234717521_A_C_b38	8.85e-09	-7.26271	8.38e-12	-6.07539	cis	chr1:234717521
23	rs75759936	8e-47	Non-albumin protein levels	chr17:44004000	lncRNA	chr4_78698045_C_A_b38	0.00564552	5.25338	3.83e-07	2.91587	trans	chr4:78698045
24	rs75759936	8e-13	Serum total protein level	chr17:44004000	lncRNA	chr4_78698045_C_A_b38	0.00564552	5.25338	3.83e-07	2.91587	trans	chr4:78698045
25	rs79105258	1e-99	Gamma glutamyl transferase levels	ENSG00000285006.1	lncRNA	chr12_111280427_C_A_b38	8.91e-07	7.17969	1.36e-11	2.03351	trans	chr12:111280427
26	rs13289095	8e-10	Gamma glutamyl transferase levels	chrX:115518000	lncRNA	chr9_128704210_G_T_b38	0.032264	4.74842	3.92e-06	0.308345	trans	chr9:128704210
27	rs79105258	1e-10	Blood sugar levels	ENSG00000285006.1	lncRNA	chr12_111280427_C_A_b38	8.91e-07	7.17969	1.36e-11	2.03351	trans	chr12:111280427
28	rs79105258	1e-26	Aspartate aminotransferase levels	ENSG00000285006.1	lncRNA	chr12_111280427_C_A_b38	8.91e-07	7.17969	1.36e-11	2.03351	trans	chr12:111280427
29	rs79105258	1e-30	Alanine transaminase levels	ENSG00000285006.1	lncRNA	chr12_111280427_C_A_b38	8.91e-07	7.17969	1.36e-11	2.03351	trans	chr12:111280427
30	rs651821	0	Triglyceride levels	ENSG00000226328.7	lncRNA	chr11_116791863_C_T_b38	0.0146286	-4.98729	1.33e-06	-5.50776	trans	chr11:116791863
31	rs76083992	1e-14	Triglyceride levels	chr7:99755000	lncRNA	chr20_45916159_C_T_b38	0.000543521	5.83169	2.19e-08	1.03605	trans	chr20:45916159
32	rs2232326	3e-16	Blood sugar levels	chr20:63626000	lncRNA	chr2_168907981_T_C_b38	7.58e-09	8.06587	6.71e-14	26.2682	trans	chr2:168907981
33	rs651821	7e-13	Coronary artery disease	ENSG00000226328.7	lncRNA	chr11_116791863_C_T_b38	0.0146286	-4.98729	1.33e-06	-5.50776	trans	chr11:116791863
34	rs11170516	3e-15	Mean corpuscular hemoglobin	chr12:53675000	lncRNA	chr12_53358908_G_A_b38	0.00479967	4.39129	1.83e-05	0.516782	cis	chr12:53358908
35	rs79105258	9e-58	Mean corpuscular volume	ENSG00000285006.1	lncRNA	chr12_111280427_C_A_b38	8.91e-07	7.17969	1.36e-11	2.03351	trans	chr12:111280427
36	rs362307	9e-10	Worry too long after an embarrassing experience	ENSG00000279140.1	lncRNA	chr4_3240118_C_T_b38	0.0180715	4.92598	1.76e-06	0.488895	trans	chr4:3240118
37	rs1160984	2e-20	Alzheimer's disease or family history of Alzheimer's disease	chr7:155252000	lncRNA	chr19_44900667_C_T_b38	0.00763927	5.17068	5.66e-07	31.2387	trans	chr19:44900667
38	rs41290100	2e-15	Alzheimer's disease or family history of Alzheimer's disease	chr21:29178000	lncRNA	chr19_44867684_C_T_b38	3.68e-07	7.34463	5.19e-12	2.97638	trans	chr19:44867684
39	rs6859	1e-152	Alzheimer's disease or family history of Alzheimer's disease	ENSG00000229005.2	lncRNA	chr19_44878777_A_G_b38	0.0289213	-4.78253	3.36e-06	-0.0801524	trans	chr19:44878777
40	rs9375694	3e-15	Estimated glomerular filtration rate	ENSG00000100058.12	lncRNA	chr6_130035463_G_A_b38	0.0237998	-4.84063	2.59e-06	-2.73755	trans	chr6:130035463
41	rs5215	1e-11	Body mass index	chr12:55729000	lncRNA	chr11_17387083_C_T_b38	0.0346259	-4.72666	4.31e-06	-0.81874	trans	chr11:17387083
42	rs4721089	6e-13	Body mass index	ENSG00000286192.1	lncRNA	chr7_1833285_C_T_b38	0.0153946	-4.0567	7.14e-05	-1.79263	cis	chr7:1833285
43	rs6859	1e-155	Alzheimer's disease or family history of Alzheimer's disease	ENSG00000229005.2	lncRNA	chr19_44878777_A_G_b38	0.0289213	-4.78253	3.36e-06	-0.0801524	trans	chr19:44878777
44	rs28487964	3e-13	HDL cholesterol levels x alcohol consumption (drinkers vs non-drinkers) interaction (2df)	chr17:42916000	lncRNA	chr15_44492177_T_A_b38	0.000209035	6.05046	7.05e-09	40.5995	trans	chr15:44492177
45	rs4841132	6e-114	HDL cholesterol levels x alcohol consumption (drinkers vs non-drinkers) interaction (2df)	chr6:52787000	lncRNA	chr8_9326086_A_G_b38	0.0394158	-4.6854	5.17e-06	-3.42497	trans	chr8:9326086
46	rs4841132	3e-14	HDL cholesterol levels x alcohol consumption (drinkers vs non-drinkers) interaction (2df)	chr6:52787000	lncRNA	chr8_9326086_A_G_b38	0.0394158	-4.6854	5.17e-06	-3.42497	trans	chr8:9326086
47	rs4841132	7e-23	HDL cholesterol levels x alcohol consumption (drinkers vs non-drinkers) interaction (2df)	chr6:52787000	lncRNA	chr8_9326086_A_G_b38	0.0394158	-4.6854	5.17e-06	-3.42497	trans	chr8:9326086
48	rs57800857	3e-15	Body mass index	ENSG00000262902.1	lncRNA	chr4_139942211_A_C_b38	0.0105282	5.08092	8.62e-07	221.562	trans	chr4:139942211
49	rs12461964	8e-09	Parental longevity (father's attained age)	chr19:40839000	lncRNA	chr19_40835324_A_G_b38	0.0226482	3.94359	0.000111174	3.9883	cis	chr19:40835324
50	rs1800562	5e-14	Osteoarthritis (hip)	ENSG00000272462.3	lncRNA	chr6_26092913_G_A_b38	0.00464688	-4.40229	1.75e-05	-1.77454	cis	chr6:26092913
51	rs140201358	1e-22	Waist-to-hip ratio adjusted for BMI	chr1:166875000	lncRNA	chr11_823586_C_G_b38	0.0457174	4.63666	6.4e-06	0.508913	trans	chr11:823586
52	rs3749748	1e-14	Waist-to-hip ratio adjusted for BMI	ENSG00000245937.8	lncRNA	chr5_128014857_C_T_b38	5.23e-07	-6.46418	7.69e-10	-2.30815	cis	chr5:128014857
53	rs41277978	5e-10	Waist-to-hip ratio adjusted for BMI	chr16:57580000	lncRNA	chr10_70124080_C_A_b38	0.00202097	5.51633	1.07e-07	1.28223	trans	chr10:70124080
54	rs72813970	6e-09	Depressive symptom (fatigue) (ordinal trait)	chr9:101415000	lncRNA	chr2_58560666_G_A_b38	1.71e-06	7.05428	2.81e-11	30.4171	trans	chr2:58560666
55	rs56113850	3e-68	Smoking behaviour (cigarettes smoked per day)	chr19:40839000	lncRNA	chr19_40847202_T_C_b38	0.0120618	4.12889	5.36e-05	4.14054	cis	chr19:40847202
56	rs56113850	6e-25	Smoking behaviour (cigarette pack-years)	chr19:40839000	lncRNA	chr19_40847202_T_C_b38	0.0120618	4.12889	5.36e-05	4.14054	cis	chr19:40847202
57	rs2517601	4e-12	Estimated glomerular filtration rate in diabetes	chr1:67829000	lncRNA	chr6_30106295_G_C_b38	0.011332	5.06006	9.5e-07	0.55448	trans	chr6:30106295
58	rs10084572	1e-12	Estimated glomerular filtration rate in diabetes	ENSG00000285006.1	lncRNA	chr21_43992991_T_C_b38	3.21e-06	-6.93135	5.67e-11	-1.98098	trans	chr21:43992991
59	rs6676150	5e-11	Estimated glomerular filtration rate in non-diabetics	chr1:155127000	lncRNA	chr1_155151361_G_C_b38	0.0169075	4.02936	7.96e-05	15.2456	cis	chr1:155151361
60	rs811054	2e-16	Body mass index	chr16:72060000	lncRNA	chr16_72217233_C_T_b38	0.0409913	-3.74819	0.000233368	-0.0979156	cis	chr16:72217233
61	rs9388766	4e-20	Waist-to-hip ratio adjusted for BMI	ENSG00000251448.2	lncRNA	chr6_130033710_T_C_b38	0.0134296	-5.01163	1.19e-06	-1.53754	trans	chr6:130033710
62	rs140201358	8e-11	Waist-hip ratio	chr1:166875000	lncRNA	chr11_823586_C_G_b38	0.0457174	4.63666	6.4e-06	0.508913	trans	chr11:823586
63	rs296360	4e-12	DHEAS levels	chr19:47868000	lncRNA	chr19_47885401_T_C_b38	7.23e-34	16.1387	5.2e-38	62.6732	cis	chr19:47885401
64	rs57800857	3e-15	Body mass index	ENSG00000262902.1	lncRNA	chr4_139942211_A_C_b38	0.0105282	5.08092	8.62e-07	221.562	trans	chr4:139942211
65	rs6602909	5e-10	Red cell distribution width	chr13:113845000	lncRNA	chr13_113849020_T_C_b38	0.000255855	-5.12588	6.99e-07	-2.96464	cis	chr13:113849020
66	rs115849089	2e-19	Red cell distribution width	ENSG00000269893.8	lncRNA	chr8_20054859_G_A_b38	0.0172605	4.93972	1.65e-06	5.6756	trans	chr8:20054859
67	rs79105258	6e-15	Estimated glomerular filtration rate	ENSG00000285006.1	lncRNA	chr12_111280427_C_A_b38	8.91e-07	7.17969	1.36e-11	2.03351	trans	chr12:111280427
68	rs140201358	8e-11	Waist-hip ratio	chr1:166875000	lncRNA	chr11_823586_C_G_b38	0.0457174	4.63666	6.4e-06	0.508913	trans	chr11:823586
69	rs1020731	6e-11	Waist-hip ratio	chr2:160257000	lncRNA	chr2_160287544_G_A_b38	1.76e-12	-8.73113	1.03e-15	-0.203031	cis	chr2:160287544
70	rs6658424	1e-10	Waist-hip ratio	ENSG00000224273.2	lncRNA	chr1_200080174_T_A_b38	0.0261047	4.81398	2.92e-06	1.29674	trans	chr1:200080174
71	rs12692596	1e-12	Body mass index	chr2:160257000	lncRNA	chr2_160409399_C_T_b38	0.00168337	-4.67544	5.4e-06	-0.118184	cis	chr2:160409399
72	rs296360	1e-11	DHEAS levels	chr19:47868000	lncRNA	chr19_47885401_T_C_b38	7.23e-34	16.1387	5.2e-38	62.6732	cis	chr19:47885401
73	rs174560	1e-20	Phosphatidylinositol levels	ENSG00000221968.9	lncRNA	chr11_61814292_T_C_b38	0.0169065	-4.02973	7.95e-05	-6.01172	cis	chr11:61814292
74	rs61830291	1e-10	Estimated glomerular filtration rate	ENSG00000225630.1	lncRNA	chr1_220827800_A_C_b38	0.0406836	4.67517	5.41e-06	1102	trans	chr1:220827800
75	rs603424	2e-19	Fatty acid desaturase activity (adipose tissue)	ENSG00000284377.1	lncRNA	chr10_100315722_G_A_b38	0.00547415	5.26169	3.68e-07	0.430768	trans	chr10:100315722
76	rs79105258	1e-38	Systolic blood pressure	ENSG00000285006.1	lncRNA	chr12_111280427_C_A_b38	8.91e-07	7.17969	1.36e-11	2.03351	trans	chr12:111280427
77	rs79105258	9e-31	Hypertension	ENSG00000285006.1	lncRNA	chr12_111280427_C_A_b38	8.91e-07	7.17969	1.36e-11	2.03351	trans	chr12:111280427
78	rs12692596	1e-12	Body mass index	chr2:160257000	lncRNA	chr2_160409399_C_T_b38	0.00168337	-4.67544	5.4e-06	-0.118184	cis	chr2:160409399
79	rs3820897	7e-79	Blood protein levels	ENSG00000234171.3	lncRNA	chr2_3594771_T_C_b38	0.00657324	4.30484	2.62e-05	0.584133	cis	chr2:3594771
80	rs79105258	6e-39	Diastolic blood pressure	ENSG00000285006.1	lncRNA	chr12_111280427_C_A_b38	8.91e-07	7.17969	1.36e-11	2.03351	trans	chr12:111280427
81	rs79105258	1e-44	Mean arterial pressure	ENSG00000285006.1	lncRNA	chr12_111280427_C_A_b38	8.91e-07	7.17969	1.36e-11	2.03351	trans	chr12:111280427
82	rs79105258	1e-14	Pulse pressure	ENSG00000285006.1	lncRNA	chr12_111280427_C_A_b38	8.91e-07	7.17969	1.36e-11	2.03351	trans	chr12:111280427
83	rs4841132	2e-19	LDL cholesterol levels in current drinkers	chr6:52787000	lncRNA	chr8_9326086_A_G_b38	0.0394158	-4.6854	5.17e-06	-3.42497	trans	chr8:9326086
84	rs486142	1e-13	LDL cholesterol levels in current drinkers	chr1:234716000	lncRNA	chr1_234712862_G_A_b38	2.23e-08	-7.08779	2.32e-11	-5.85991	cis	chr1:234712862
85	rs4841132	5e-52	HDL cholesterol levels	chr6:52787000	lncRNA	chr8_9326086_A_G_b38	0.0394158	-4.6854	5.17e-06	-3.42497	trans	chr8:9326086
86	rs4841132	2e-31	HDL cholesterol levels	chr6:52787000	lncRNA	chr8_9326086_A_G_b38	0.0394158	-4.6854	5.17e-06	-3.42497	trans	chr8:9326086
87	rs4841132	1e-11	HDL cholesterol levels	chr6:52787000	lncRNA	chr8_9326086_A_G_b38	0.0394158	-4.6854	5.17e-06	-3.42497	trans	chr8:9326086
88	rs4841132	2e-14	HDL cholesterol levels in current drinkers	chr6:52787000	lncRNA	chr8_9326086_A_G_b38	0.0394158	-4.6854	5.17e-06	-3.42497	trans	chr8:9326086
89	rs4841132	7e-26	LDL cholesterol levels in current drinkers	chr6:52787000	lncRNA	chr8_9326086_A_G_b38	0.0394158	-4.6854	5.17e-06	-3.42497	trans	chr8:9326086
90	rs486142	6e-16	LDL cholesterol levels in current drinkers	chr1:234716000	lncRNA	chr1_234712862_G_A_b38	2.23e-08	-7.08779	2.32e-11	-5.85991	cis	chr1:234712862
91	rs7570971	7e-10	LDL cholesterol levels in current drinkers	chr1:629000	lncRNA	chr2_135080336_C_A_b38	0.0337971	4.73456	4.16e-06	236.988	trans	chr2:135080336
92	rs4841132	4e-74	HDL cholesterol levels in current drinkers	chr6:52787000	lncRNA	chr8_9326086_A_G_b38	0.0394158	-4.6854	5.17e-06	-3.42497	trans	chr8:9326086
93	rs4841132	7e-48	HDL cholesterol levels in current drinkers	chr6:52787000	lncRNA	chr8_9326086_A_G_b38	0.0394158	-4.6854	5.17e-06	-3.42497	trans	chr8:9326086
94	rs28487964	5e-11	HDL cholesterol levels in current drinkers	chr17:42916000	lncRNA	chr15_44492177_T_A_b38	0.000209035	6.05046	7.05e-09	40.5995	trans	chr15:44492177
95	rs28487964	8e-09	HDL cholesterol levels in current drinkers	chr17:42916000	lncRNA	chr15_44492177_T_A_b38	0.000209035	6.05046	7.05e-09	40.5995	trans	chr15:44492177
96	rs4841132	7e-79	HDL cholesterol levels x alcohol consumption (drinkers vs non-drinkers) interaction (2df)	chr6:52787000	lncRNA	chr8_9326086_A_G_b38	0.0394158	-4.6854	5.17e-06	-3.42497	trans	chr8:9326086
97	rs4841132	3e-13	HDL cholesterol levels in current drinkers	chr6:52787000	lncRNA	chr8_9326086_A_G_b38	0.0394158	-4.6854	5.17e-06	-3.42497	trans	chr8:9326086
98	rs28487964	2e-10	Triglyceride levels in current drinkers	chr17:42916000	lncRNA	chr15_44492177_T_A_b38	0.000209035	6.05046	7.05e-09	40.5995	trans	chr15:44492177
99	rs4841132	1e-14	Triglyceride levels in current drinkers	chr6:52787000	lncRNA	chr8_9326086_A_G_b38	0.0394158	-4.6854	5.17e-06	-3.42497	trans	chr8:9326086
100	rs28487964	4e-11	Triglyceride levels in current drinkers	chr17:42916000	lncRNA	chr15_44492177_T_A_b38	0.000209035	6.05046	7.05e-09	40.5995	trans	chr15:44492177
101	rs28487964	1e-17	HDL cholesterol levels x alcohol consumption (drinkers vs non-drinkers) interaction (2df)	chr17:42916000	lncRNA	chr15_44492177_T_A_b38	0.000209035	6.05046	7.05e-09	40.5995	trans	chr15:44492177
102	rs4841132	2e-15	Triglyceride levels x alcohol consumption (drinkers vs non-drinkers) interaction (2df)	chr6:52787000	lncRNA	chr8_9326086_A_G_b38	0.0394158	-4.6854	5.17e-06	-3.42497	trans	chr8:9326086
103	rs2749008	9e-14	Triglyceride levels x alcohol consumption (drinkers vs non-drinkers) interaction (2df)	chr6:52746000	lncRNA	chr6_52761322_C_T_b38	5.07e-10	-7.78325	3.78e-13	-34.2887	cis	chr6:52761322
104	rs28487964	2e-10	Triglyceride levels x alcohol consumption (drinkers vs non-drinkers) interaction (2df)	chr17:42916000	lncRNA	chr15_44492177_T_A_b38	0.000209035	6.05046	7.05e-09	40.5995	trans	chr15:44492177
105	rs2749008	6e-10	Triglyceride levels x alcohol consumption (drinkers vs non-drinkers) interaction (2df)	chr6:52746000	lncRNA	chr6_52761322_C_T_b38	5.07e-10	-7.78325	3.78e-13	-34.2887	cis	chr6:52761322
106	rs28487964	7e-12	Triglyceride levels x alcohol consumption (drinkers vs non-drinkers) interaction (2df)	chr17:42916000	lncRNA	chr15_44492177_T_A_b38	0.000209035	6.05046	7.05e-09	40.5995	trans	chr15:44492177
107	rs4841132	7e-36	LDL cholesterol levels x alcohol consumption (drinkers vs non-drinkers) interaction (2df)	chr6:52787000	lncRNA	chr8_9326086_A_G_b38	0.0394158	-4.6854	5.17e-06	-3.42497	trans	chr8:9326086
108	rs486142	1e-29	LDL cholesterol levels x alcohol consumption (drinkers vs non-drinkers) interaction (2df)	chr1:234716000	lncRNA	chr1_234712862_G_A_b38	2.23e-08	-7.08779	2.32e-11	-5.85991	cis	chr1:234712862
109	rs7570971	9e-10	LDL cholesterol levels x alcohol consumption (drinkers vs non-drinkers) interaction (2df)	chr1:629000	lncRNA	chr2_135080336_C_A_b38	0.0337971	4.73456	4.16e-06	236.988	trans	chr2:135080336
110	rs13284665	3e-10	LDL cholesterol levels x alcohol consumption (drinkers vs non-drinkers) interaction (2df)	chrX:115518000	lncRNA	chr9_128751091_A_G_b38	0.0423303	4.66158	5.74e-06	0.331935	trans	chr9:128751091
111	rs4841132	2e-48	LDL cholesterol levels x alcohol consumption (drinkers vs non-drinkers) interaction (2df)	chr6:52787000	lncRNA	chr8_9326086_A_G_b38	0.0394158	-4.6854	5.17e-06	-3.42497	trans	chr8:9326086
112	rs486142	4e-36	LDL cholesterol levels x alcohol consumption (drinkers vs non-drinkers) interaction (2df)	chr1:234716000	lncRNA	chr1_234712862_G_A_b38	2.23e-08	-7.08779	2.32e-11	-5.85991	cis	chr1:234712862
113	rs7570971	1e-13	LDL cholesterol levels x alcohol consumption (drinkers vs non-drinkers) interaction (2df)	chr1:629000	lncRNA	chr2_135080336_C_A_b38	0.0337971	4.73456	4.16e-06	236.988	trans	chr2:135080336
114	rs4841132	2e-32	LDL cholesterol levels x alcohol consumption (regular vs non-regular drinkers) interaction (2df)	chr6:52787000	lncRNA	chr8_9326086_A_G_b38	0.0394158	-4.6854	5.17e-06	-3.42497	trans	chr8:9326086
115	rs486142	1e-26	LDL cholesterol levels x alcohol consumption (regular vs non-regular drinkers) interaction (2df)	chr1:234716000	lncRNA	chr1_234712862_G_A_b38	2.23e-08	-7.08779	2.32e-11	-5.85991	cis	chr1:234712862
116	rs7570971	7e-10	LDL cholesterol levels x alcohol consumption (regular vs non-regular drinkers) interaction (2df)	chr1:629000	lncRNA	chr2_135080336_C_A_b38	0.0337971	4.73456	4.16e-06	236.988	trans	chr2:135080336
117	rs7570971	6e-13	LDL cholesterol levels x alcohol consumption (regular vs non-regular drinkers) interaction (2df)	chr1:629000	lncRNA	chr2_135080336_C_A_b38	0.0337971	4.73456	4.16e-06	236.988	trans	chr2:135080336
118	rs4841132	7e-42	LDL cholesterol levels x alcohol consumption (regular vs non-regular drinkers) interaction (2df)	chr6:52787000	lncRNA	chr8_9326086_A_G_b38	0.0394158	-4.6854	5.17e-06	-3.42497	trans	chr8:9326086
119	rs486142	1e-31	LDL cholesterol levels x alcohol consumption (regular vs non-regular drinkers) interaction (2df)	chr1:234716000	lncRNA	chr1_234712862_G_A_b38	2.23e-08	-7.08779	2.32e-11	-5.85991	cis	chr1:234712862
120	rs5215	5e-11	Type 2 diabetes	chr12:55729000	lncRNA	chr11_17387083_C_T_b38	0.0346259	-4.72666	4.31e-06	-0.81874	trans	chr11:17387083
121	rs1800562	2e-32	Alcohol consumption (transferrin glycosylation)	ENSG00000272462.3	lncRNA	chr6_26092913_G_A_b38	0.00464688	-4.40229	1.75e-05	-1.77454	cis	chr6:26092913
122	rs3798220	3e-11	Coronary heart disease	chr6:160136000	lncRNA	chr6_160540105_T_C_b38	1.11e-05	5.83785	2.12e-08	4.1181	cis	chr6:160540105
123	rs1800562	3e-20	Glycated hemoglobin levels	ENSG00000272462.3	lncRNA	chr6_26092913_G_A_b38	0.00464688	-4.40229	1.75e-05	-1.77454	cis	chr6:26092913
124	rs1800562	3e-09	Red blood cell traits	ENSG00000272462.3	lncRNA	chr6_26092913_G_A_b38	0.00464688	-4.40229	1.75e-05	-1.77454	cis	chr6:26092913
125	rs1050828	9e-09	Red blood cell traits	chr18:45800000	lncRNA	chrX_154536002_C_T_b38	4.48e-11	8.94532	2.59e-16	0.62192	trans	chrX:154536002
126	rs1050828	4e-13	Red blood cell traits	chr18:45800000	lncRNA	chrX_154536002_C_T_b38	4.48e-11	8.94532	2.59e-16	0.62192	trans	chrX:154536002
127	rs1050828	1e-14	Red blood cell traits	chr18:45800000	lncRNA	chrX_154536002_C_T_b38	4.48e-11	8.94532	2.59e-16	0.62192	trans	chrX:154536002
128	rs72669744	1e-19	Lipid metabolism phenotypes	chr17:8172000	lncRNA	chr1_55650832_C_T_b38	0.0433691	4.65383	5.94e-06	1.92863	trans	chr1:55650832
129	rs115849089	4e-15	Lipid metabolism phenotypes	ENSG00000269893.8	lncRNA	chr8_20054859_G_A_b38	0.0172605	4.93972	1.65e-06	5.6756	trans	chr8:20054859
130	rs651821	8e-20	Lipid metabolism phenotypes	ENSG00000226328.7	lncRNA	chr11_116791863_C_T_b38	0.0146286	-4.98729	1.33e-06	-5.50776	trans	chr11:116791863
131	rs11624704	3e-09	Obesity	chr8:27078000	lncRNA	chr14_78319734_A_C_b38	0.0162642	4.95691	1.53e-06	0.207879	trans	chr14:78319734
132	rs1800562	1e-23	Hematological parameters	ENSG00000272462.3	lncRNA	chr6_26092913_G_A_b38	0.00464688	-4.40229	1.75e-05	-1.77454	cis	chr6:26092913
133	rs5219	7e-11	Type 2 diabetes	chr12:55729000	lncRNA	chr11_17388025_T_C_b38	0.0399119	-4.68157	5.26e-06	-0.81076	trans	chr11:17388025
134	rs5219	7e-11	Type 2 diabetes	chr12:55729000	lncRNA	chr11_17388025_T_C_b38	0.0399119	-4.68157	5.26e-06	-0.81076	trans	chr11:17388025
135	rs1957894	3e-10	Obesity (early onset extreme)	chr1:629000	lncRNA	chr14_61441393_T_G_b38	9.49e-05	-6.22642	2.78e-09	-398.016	trans	chr14:61441393
136	rs651821	9e-26	Triglycerides	ENSG00000226328.7	lncRNA	chr11_116791863_C_T_b38	0.0146286	-4.98729	1.33e-06	-5.50776	trans	chr11:116791863
137	rs1800562	7e-09	Mean corpuscular hemoglobin	ENSG00000272462.3	lncRNA	chr6_26092913_G_A_b38	0.00464688	-4.40229	1.75e-05	-1.77454	cis	chr6:26092913
138	rs632057	1e-09	Mean corpuscular hemoglobin	ENSG00000222019.7	lncRNA	chr6_139512875_T_G_b38	0.0198102	-4.89741	2.01e-06	-2.99402	trans	chr6:139512875
139	rs632057	1e-09	Mean corpuscular volume	ENSG00000222019.7	lncRNA	chr6_139512875_T_G_b38	0.0198102	-4.89741	2.01e-06	-2.99402	trans	chr6:139512875
140	rs12654264	1e-20	Metabolite levels	chr3:126180000	lncRNA	chr5_75352778_A_T_b38	0.0259533	4.81555	2.9e-06	0.389913	trans	chr5:75352778
141	rs16856247	2e-15	Metabolite levels	ENSG00000262902.1	lncRNA	chr2_168927903_C_T_b38	0.0125441	5.03037	1.09e-06	215.841	trans	chr2:168927903
142	rs2247056	4e-12	Height	chr6:31356000	lncRNA	chr6_31297713_T_C_b38	9.77e-08	-6.80097	1.19e-10	-3.4569	cis	chr6:31297713
143	rs1800562	5e-12	Cardiovascular disease risk factors	ENSG00000272462.3	lncRNA	chr6_26092913_G_A_b38	0.00464688	-4.40229	1.75e-05	-1.77454	cis	chr6:26092913
144	rs676210	3e-47	LDL (oxidized)	chr2:21044000	lncRNA	chr2_21008652_G_A_b38	0.0082115	-4.23897	3.44e-05	-4.63394	cis	chr2:21008652
145	rs731839	8e-12	Adiponectin levels	ENSG00000239213.6	lncRNA	chr19_33408159_G_A_b38	0.0209371	-4.88091	2.16e-06	-0.31962	trans	chr19:33408159
146	rs1800562	6e-19	Hemoglobin	ENSG00000272462.3	lncRNA	chr6_26092913_G_A_b38	0.00464688	-4.40229	1.75e-05	-1.77454	cis	chr6:26092913
147	rs1800562	2e-09	Hematocrit	ENSG00000272462.3	lncRNA	chr6_26092913_G_A_b38	0.00464688	-4.40229	1.75e-05	-1.77454	cis	chr6:26092913
148	rs1800562	1e-46	Mean corpuscular volume	ENSG00000272462.3	lncRNA	chr6_26092913_G_A_b38	0.00464688	-4.40229	1.75e-05	-1.77454	cis	chr6:26092913
149	rs17321515	7e-13	Triglycerides	chr15:67005000	lncRNA	chr8_125474167_A_G_b38	0.0433365	4.65408	5.93e-06	0.191875	trans	chr8:125474167
150	rs4938303	4e-21	Triglycerides	chr1:146387000	lncRNA	chr11_116714271_C_T_b38	0.0207606	-4.88348	2.14e-06	-0.0631921	trans	chr11:116714271
151	rs17321515	4e-17	Triglycerides	chr15:67005000	lncRNA	chr8_125474167_A_G_b38	0.0433365	4.65408	5.93e-06	0.191875	trans	chr8:125474167
152	rs12654264	1e-20	LDL cholesterol	chr3:126180000	lncRNA	chr5_75352778_A_T_b38	0.0259533	4.81555	2.9e-06	0.389913	trans	chr5:75352778
153	rs693	1e-21	LDL cholesterol	chr2:21044000	lncRNA	chr2_21009323_G_A_b38	2.71e-08	7.04754	2.92e-11	6.21038	cis	chr2:21009323
154	rs295	2e-09	Metabolic syndrome	chr1:43447000	lncRNA	chr8_19958727_A_C_b38	0.00758435	5.17252	5.61e-07	1.11656	trans	chr8:19958727
155	rs3749147	1e-09	Waist Circumference - Triglycerides (WC-TG)	chr2:27427000	lncRNA	chr2_27629051_G_A_b38	0.045102	3.71631	0.000262666	0.0542059	cis	chr2:27629051
156	rs1800562	4e-11	Iron status biomarkers	ENSG00000272462.3	lncRNA	chr6_26092913_G_A_b38	0.00464688	-4.40229	1.75e-05	-1.77454	cis	chr6:26092913
157	rs1800562	1e-10	Iron status biomarkers	ENSG00000272462.3	lncRNA	chr6_26092913_G_A_b38	0.00464688	-4.40229	1.75e-05	-1.77454	cis	chr6:26092913
158	rs1800562	4e-15	Iron status biomarkers	ENSG00000272462.3	lncRNA	chr6_26092913_G_A_b38	0.00464688	-4.40229	1.75e-05	-1.77454	cis	chr6:26092913
159	rs1800562	6e-10	Iron status biomarkers	ENSG00000272462.3	lncRNA	chr6_26092913_G_A_b38	0.00464688	-4.40229	1.75e-05	-1.77454	cis	chr6:26092913
160	rs3729639	2e-11	HDL cholesterol	ENSG00000262902.1	lncRNA	chr16_67191598_C_T_b38	0.0133496	5.01323	1.18e-06	138.062	trans	chr16:67191598
161	rs3846663	8e-12	LDL cholesterol	chr3:126180000	lncRNA	chr5_75359901_C_T_b38	0.0447332	4.64394	6.2e-06	0.375178	trans	chr5:75359901
162	rs7557067	9e-12	Triglycerides	chr2:21044000	lncRNA	chr2_20985339_A_G_b38	0.00867536	-4.22283	3.67e-05	-4.50982	cis	chr2:20985339
163	rs1367117	4e-96	Cholesterol, total	chr2:21044000	lncRNA	chr2_21041028_G_A_b38	5.13e-42	18.9207	2.35e-46	12.405	cis	chr2:21041028
164	rs514230	5e-14	Cholesterol, total	chr1:234716000	lncRNA	chr1_234722850_A_T_b38	1.2e-07	-6.75729	1.52e-10	-5.6603	cis	chr1:234722850
165	rs1042034	1e-45	Triglycerides	chr2:21044000	lncRNA	chr2_21002409_C_T_b38	0.00862121	4.2255	3.63e-05	4.68755	cis	chr2:21002409
166	rs439401	1e-30	Triglycerides	ENSG00000214855.9	lncRNA	chr19_44911194_T_C_b38	0.0358172	-3.79748	0.000194078	-2.00845	cis	chr19:44911194
167	rs2247056	2e-15	Triglycerides	chr6:31356000	lncRNA	chr6_31297713_T_C_b38	9.77e-08	-6.80097	1.19e-10	-3.4569	cis	chr6:31297713
168	rs13238203	1e-09	Triglycerides	ENSG00000267649.1	lncRNA	chr7_72664689_C_T_b38	0.0246398	4.83044	2.71e-06	0.445087	trans	chr7:72664689
169	rs514230	9e-12	LDL cholesterol	chr1:234716000	lncRNA	chr1_234722850_A_T_b38	1.2e-07	-6.75729	1.52e-10	-5.6603	cis	chr1:234722850
170	rs1800562	6e-10	LDL cholesterol	ENSG00000272462.3	lncRNA	chr6_26092913_G_A_b38	0.00464688	-4.40229	1.75e-05	-1.77454	cis	chr6:26092913
171	rs9987289	7e-15	LDL cholesterol	chr1:161228000	lncRNA	chr8_9325848_A_G_b38	0.0374379	-4.70222	4.8e-06	-0.0703461	trans	chr8:9325848
172	rs1367117	4e-114	LDL cholesterol	chr2:21044000	lncRNA	chr2_21041028_G_A_b38	5.13e-42	18.9207	2.35e-46	12.405	cis	chr2:21041028
173	rs9987289	9e-24	Cholesterol, total	chr1:161228000	lncRNA	chr8_9325848_A_G_b38	0.0374379	-4.70222	4.8e-06	-0.0703461	trans	chr8:9325848
174	rs1042034	1e-30	HDL cholesterol	chr2:21044000	lncRNA	chr2_21002409_C_T_b38	0.00862121	4.2255	3.63e-05	4.68755	cis	chr2:21002409
175	rs9987289	6e-25	HDL cholesterol	chr1:161228000	lncRNA	chr8_9325848_A_G_b38	0.0374379	-4.70222	4.8e-06	-0.0703461	trans	chr8:9325848
176	rs6859	6e-14	Alzheimer's disease	ENSG00000229005.2	lncRNA	chr19_44878777_A_G_b38	0.0289213	-4.78253	3.36e-06	-0.0801524	trans	chr19:44878777
177	rs10892151	3e-29	Triglycerides	ENSG00000100058.12	lncRNA	chr11_117661016_C_T_b38	0.0011977	5.6433	5.68e-08	6.44847	trans	chr11:117661016
178	rs9987289	3e-13	C-reactive protein levels	chr1:161228000	lncRNA	chr8_9325848_A_G_b38	0.0374379	-4.70222	4.8e-06	-0.0703461	trans	chr8:9325848
179	rs3846662	3e-19	Cholesterol, total	chr1:234372000	lncRNA	chr5_75355259_A_G_b38	0.00963592	5.106	7.67e-07	0.243556	trans	chr5:75355259
180	rs6987702	3e-09	Cholesterol, total	chr1:629000	lncRNA	chr8_125492484_T_C_b38	0.00133035	5.61766	6.46e-08	303.093	trans	chr8:125492484
181	rs3846662	2e-11	LDL cholesterol	chr1:234372000	lncRNA	chr5_75355259_A_G_b38	0.00963592	5.106	7.67e-07	0.243556	trans	chr5:75355259
182	rs439401	2e-09	Triglycerides	ENSG00000214855.9	lncRNA	chr19_44911194_T_C_b38	0.0358172	-3.79748	0.000194078	-2.00845	cis	chr19:44911194
183	rs6756629	2e-11	Cholesterol, total	chr17:32141000	lncRNA	chr2_43837951_G_A_b38	0.0463328	4.63188	6.54e-06	0.490981	trans	chr2:43837951
184	rs693	9e-23	Cholesterol, total	chr2:21044000	lncRNA	chr2_21009323_G_A_b38	2.71e-08	7.04754	2.92e-11	6.21038	cis	chr2:21009323
185	rs6756629	3e-10	LDL cholesterol	chr17:32141000	lncRNA	chr2_43837951_G_A_b38	0.0463328	4.63188	6.54e-06	0.490981	trans	chr2:43837951
186	rs693	4e-17	LDL cholesterol	chr2:21044000	lncRNA	chr2_21009323_G_A_b38	2.71e-08	7.04754	2.92e-11	6.21038	cis	chr2:21009323
187	rs11605924	1e-14	Fasting blood glucose	ENSG00000205106.4	lncRNA	chr11_45851540_A_C_b38	0.000368103	-5.03926	1.05e-06	-0.645158	cis	chr11:45851540
188	rs41360247	6e-25	Phytosterol levels	chr17:32141000	lncRNA	chr2_43846517_T_C_b38	0.0317201	4.75416	3.82e-06	0.47964	trans	chr2:43846517
189	rs693	3e-11	LDL cholesterol	chr2:21044000	lncRNA	chr2_21009323_G_A_b38	2.71e-08	7.04754	2.92e-11	6.21038	cis	chr2:21009323
190	rs603424	6e-15	Palmitoleic acid (16:1n-7) levels	ENSG00000284377.1	lncRNA	chr10_100315722_G_A_b38	0.00547415	5.26169	3.68e-07	0.430768	trans	chr10:100315722
191	rs1209523	2e-11	Fasting plasma glucose	chr1:631000	lncRNA	chr20_22587304_C_T_b38	0.00427911	5.32726	2.68e-07	3887.91	trans	chr20:22587304
192	rs689	5e-196	Type 1 diabetes	ENSG00000100058.12	lncRNA	chr11_2160994_A_T_b38	0.0269865	-4.80367	3.06e-06	-2.7026	trans	chr11:2160994
193	rs673548	1e-10	Metabolic syndrome	chr2:21044000	lncRNA	chr2_21014672_G_A_b38	0.0116511	-4.14197	5.09e-05	-4.45241	cis	chr2:21014672
194	rs268	2e-12	Metabolic syndrome	ENSG00000225630.1	lncRNA	chr8_19956018_A_G_b38	0.000651752	5.78892	2.72e-08	4052.77	trans	chr8:19956018
195	rs603424	3e-57	Metabolic traits	ENSG00000284377.1	lncRNA	chr10_100315722_G_A_b38	0.00547415	5.26169	3.68e-07	0.430768	trans	chr10:100315722
196	rs17111684	2e-17	LDL cholesterol	chr21:8213000	lncRNA	chr1_55159875_C_T_b38	1.92e-13	9.84099	7.16e-19	74.9721	trans	chr1:55159875
197	rs4666002	7e-11	Phospholipid levels (plasma)	chr2:27427000	lncRNA	chr2_27617773_G_C_b38	0.0344593	3.81293	0.000183117	0.0517898	cis	chr2:27617773
198	rs603424	6e-14	Phospholipid levels (plasma)	ENSG00000284377.1	lncRNA	chr10_100315722_G_A_b38	0.00547415	5.26169	3.68e-07	0.430768	trans	chr10:100315722
199	rs12051548	1e-09	Sphingolipid levels	ENSG00000100014.20	lncRNA	chr17_4779740_G_C_b38	1.54e-06	7.07488	2.49e-11	44.6787	trans	chr17:4779740
200	rs4841132	8e-09	Fasting blood glucose (BMI interaction)	chr6:52787000	lncRNA	chr8_9326086_A_G_b38	0.0394158	-4.6854	5.17e-06	-3.42497	trans	chr8:9326086
201	rs11605924	4e-15	Fasting blood glucose (BMI interaction)	ENSG00000205106.4	lncRNA	chr11_45851540_A_C_b38	0.000368103	-5.03926	1.05e-06	-0.645158	cis	chr11:45851540
202	rs35747	9e-09	Fasting blood insulin	ENSG00000100058.12	lncRNA	chr12_102518780_G_A_b38	0.0181595	-4.92432	1.77e-06	-2.94101	trans	chr12:102518780
203	rs4841132	6e-15	Fasting blood insulin	chr6:52787000	lncRNA	chr8_9326086_A_G_b38	0.0394158	-4.6854	5.17e-06	-3.42497	trans	chr8:9326086
204	rs4841132	1e-13	Fasting blood glucose	chr6:52787000	lncRNA	chr8_9326086_A_G_b38	0.0394158	-4.6854	5.17e-06	-3.42497	trans	chr8:9326086
205	rs35747	1e-09	Fasting blood insulin (BMI interaction)	ENSG00000100058.12	lncRNA	chr12_102518780_G_A_b38	0.0181595	-4.92432	1.77e-06	-2.94101	trans	chr12:102518780
206	rs4841132	2e-10	Fasting blood insulin (BMI interaction)	chr6:52787000	lncRNA	chr8_9326086_A_G_b38	0.0394158	-4.6854	5.17e-06	-3.42497	trans	chr8:9326086
207	rs9841287	7e-09	Fasting blood insulin (BMI interaction)	ENSG00000275672.1	lncRNA	chr3_67310_A_G_b38	0.0282707	4.78965	3.26e-06	0.802976	trans	chr3:67310
208	rs11605924	3e-13	Fasting blood glucose	ENSG00000205106.4	lncRNA	chr11_45851540_A_C_b38	0.000368103	-5.03926	1.05e-06	-0.645158	cis	chr11:45851540
209	rs3735491	8e-15	Eosinophil counts	ENSG00000272768.1	lncRNA	chr7_45076869_C_A_b38	0.0274524	-3.88371	0.000139961	-0.117736	cis	chr7:45076869
210	rs925966	1e-14	Eosinophil counts	chr1:629000	lncRNA	chr2_136049389_C_G_b38	0.0145879	-4.98811	1.33e-06	-262.266	trans	chr2:136049389
211	rs6859	7e-39	Alzheimer's disease (onset between ages 58 and 79)	ENSG00000229005.2	lncRNA	chr19_44878777_A_G_b38	0.0289213	-4.78253	3.36e-06	-0.0801524	trans	chr19:44878777
212	rs3735491	6e-17	Eosinophil counts	ENSG00000272768.1	lncRNA	chr7_45076869_C_A_b38	0.0274524	-3.88371	0.000139961	-0.117736	cis	chr7:45076869
213	rs295	1e-11	Eosinophil counts	chr1:43447000	lncRNA	chr8_19958727_A_C_b38	0.00758435	5.17252	5.61e-07	1.11656	trans	chr8:19958727
214	rs9388766	5e-10	Spherical equivalent or myopia (age of diagnosis)	ENSG00000251448.2	lncRNA	chr6_130033710_T_C_b38	0.0134296	-5.01163	1.19e-06	-1.53754	trans	chr6:130033710
215	rs113832155	6e-09	Delta-5 desaturase activity response to n3-polyunsaturated fat supplement	chrX:111680000	lncRNA	chr19_4458534_G_A_b38	0.00210742	5.50579	1.13e-07	0.333517	trans	chr19:4458534
216	rs12093443	9e-09	Delta-5 desaturase activity response to n3-polyunsaturated fat supplement	chr10:108430000	lncRNA	chr1_69256218_G_A_b38	0.000613998	5.80311	2.53e-08	0.461823	trans	chr1:69256218
217	rs2393730	4e-12	Central corneal thickness	chr20:33992000	lncRNA	chr10_62077247_G_A_b38	0.0276836	-4.79595	3.17e-06	-0.312007	trans	chr10:62077247
218	rs56113850	7e-33	Smoking cessation	chr19:40839000	lncRNA	chr19_40847202_T_C_b38	0.0120618	4.12889	5.36e-05	4.14054	cis	chr19:40847202
219	rs11614785	1e-18	Body fat distribution (trunk fat ratio)	ENSG00000272368.2	lncRNA	chr12_50486639_C_G_b38	0.00460487	4.4057	1.72e-05	0.198829	cis	chr12:50486639
220	rs180921974	6e-21	Body fat distribution (trunk fat ratio)	chr16:78461000	lncRNA	chr1_155298340_T_G_b38	0.046755	4.62869	6.63e-06	1.41429	trans	chr1:155298340
221	rs35874463	6e-16	Body fat distribution (leg fat ratio)	chr2:170714000	lncRNA	chr15_67165360_A_G_b38	0.0164532	4.95361	1.55e-06	0.256025	trans	chr15:67165360
222	rs28394864	2e-10	Body fat distribution (leg fat ratio)	ENSG00000246523.8	lncRNA	chr17_49373413_G_A_b38	0.0498072	4.60803	7.25e-06	0.294552	trans	chr17:49373413
223	rs180921974	1e-28	Body fat distribution (leg fat ratio)	chr16:78461000	lncRNA	chr1_155298340_T_G_b38	0.046755	4.62869	6.63e-06	1.41429	trans	chr1:155298340
224	rs55750792	3e-10	Body fat distribution (leg fat ratio)	ENSG00000186301.8	lncRNA	chr1_16980375_G_A_b38	1.06e-05	5.85005	1.99e-08	215.797	cis	chr1:16980375
225	rs1800562	1e-11	Red blood cell traits (multivariate analysis)	ENSG00000272462.3	lncRNA	chr6_26092913_G_A_b38	0.00464688	-4.40229	1.75e-05	-1.77454	cis	chr6:26092913
226	rs1800562	1e-10	Red blood cell traits (multivariate analysis)	ENSG00000272462.3	lncRNA	chr6_26092913_G_A_b38	0.00464688	-4.40229	1.75e-05	-1.77454	cis	chr6:26092913
227	rs1800562	1e-17	Hematocrit	ENSG00000272462.3	lncRNA	chr6_26092913_G_A_b38	0.00464688	-4.40229	1.75e-05	-1.77454	cis	chr6:26092913
228	rs1800562	7e-15	Hematocrit	ENSG00000272462.3	lncRNA	chr6_26092913_G_A_b38	0.00464688	-4.40229	1.75e-05	-1.77454	cis	chr6:26092913
229	rs1800562	4e-29	Hemoglobin concentration	ENSG00000272462.3	lncRNA	chr6_26092913_G_A_b38	0.00464688	-4.40229	1.75e-05	-1.77454	cis	chr6:26092913
230	rs3749748	2e-33	Red cell distribution width	ENSG00000245937.8	lncRNA	chr5_128014857_C_T_b38	5.23e-07	-6.46418	7.69e-10	-2.30815	cis	chr5:128014857
231	rs1800562	1e-14	Red cell distribution width	ENSG00000272462.3	lncRNA	chr6_26092913_G_A_b38	0.00464688	-4.40229	1.75e-05	-1.77454	cis	chr6:26092913
232	rs28832309	1e-11	Red cell distribution width	chr21:8213000	lncRNA	chr7_80690622_G_C_b38	1.36e-12	9.51746	6.16e-18	74.9307	trans	chr7:80690622
233	rs4841132	2e-63	HDL cholesterol x physical activity interaction (2df test)	chr6:52787000	lncRNA	chr8_9326086_A_G_b38	0.0394158	-4.6854	5.17e-06	-3.42497	trans	chr8:9326086
234	rs112535818	9e-15	HDL cholesterol x physical activity interaction (2df test)	ENSG00000288046.1	lncRNA	chr1_26795661_C_G_b38	0.0137383	5.00495	1.23e-06	0.451167	trans	chr1:26795661
235	rs925966	6e-09	LDL cholesterol x physical activity interaction (2df test)	chr1:629000	lncRNA	chr2_136049389_C_G_b38	0.0145879	-4.98811	1.33e-06	-262.266	trans	chr2:136049389
236	rs28832309	2e-21	HDL cholesterol x physical activity interaction (2df test)	chr21:8213000	lncRNA	chr7_80690622_G_C_b38	1.36e-12	9.51746	6.16e-18	74.9307	trans	chr7:80690622
237	rs30351	7e-21	Triglyceride levels	chr1:629000	lncRNA	chr5_56498805_G_A_b38	0.00695548	-5.1964	5.01e-07	-286.286	trans	chr5:56498805
238	rs30351	2e-17	High density lipoprotein cholesterol levels	chr1:629000	lncRNA	chr5_56498805_G_A_b38	0.00695548	-5.1964	5.01e-07	-286.286	trans	chr5:56498805
239	rs7947951	6e-14	Triglyceride levels	ENSG00000271198.1	lncRNA	chr11_13334483_A_G_b38	0.0419045	-4.66547	5.64e-06	-0.0554044	trans	chr11:13334483
240	rs1800562	1e-16	Mean corpuscular hemoglobin concentration	ENSG00000272462.3	lncRNA	chr6_26092913_G_A_b38	0.00464688	-4.40229	1.75e-05	-1.77454	cis	chr6:26092913
241	rs1800562	4e-15	Mean corpuscular hemoglobin concentration	ENSG00000272462.3	lncRNA	chr6_26092913_G_A_b38	0.00464688	-4.40229	1.75e-05	-1.77454	cis	chr6:26092913
242	rs1800562	2e-22	Mean corpuscular volume	ENSG00000272462.3	lncRNA	chr6_26092913_G_A_b38	0.00464688	-4.40229	1.75e-05	-1.77454	cis	chr6:26092913
243	rs1800562	1e-20	Mean corpuscular volume	ENSG00000272462.3	lncRNA	chr6_26092913_G_A_b38	0.00464688	-4.40229	1.75e-05	-1.77454	cis	chr6:26092913
244	rs556107	1e-21	LDL cholesterol x physical activity interaction (2df test)	chr1:234716000	lncRNA	chr1_234717312_C_T_b38	3.74e-08	-6.98801	4.11e-11	-5.75098	cis	chr1:234717312
245	rs79220007	7e-16	LDL cholesterol x physical activity interaction (2df test)	ENSG00000272462.3	lncRNA	chr6_26098246_T_C_b38	0.00464688	-4.40229	1.75e-05	-1.77454	cis	chr6:26098246
246	rs1138714	7e-11	Body fat distribution (arm fat ratio)	ENSG00000255284.2	lncRNA	chr11_825110_A_G_b38	0.0142955	4.08007	6.51e-05	0.301886	cis	chr11:825110
247	rs72654472	1e-34	C-reactive protein levels	chr15:84980000	lncRNA	chr19_44911135_G_T_b38	0.0104943	5.08173	8.59e-07	3.01672	trans	chr19:44911135
248	rs56113850	3e-09	Non-small cell lung cancer	chr19:40839000	lncRNA	chr19_40847202_T_C_b38	0.0120618	4.12889	5.36e-05	4.14054	cis	chr19:40847202
249	rs1800562	1e-24	Hemoglobin concentration	ENSG00000272462.3	lncRNA	chr6_26092913_G_A_b38	0.00464688	-4.40229	1.75e-05	-1.77454	cis	chr6:26092913
250	rs3749748	3e-16	Red cell distribution width	ENSG00000245937.8	lncRNA	chr5_128014857_C_T_b38	5.23e-07	-6.46418	7.69e-10	-2.30815	cis	chr5:128014857
251	rs7371606	2e-12	Eosinophil counts	chr1:629000	lncRNA	chr2_136049204_G_A_b38	0.0190358	-4.90977	1.9e-06	-257.669	trans	chr2:136049204
252	rs186021206	7e-89	Serum alkaline phosphatase levels	chr10:50623000	lncRNA	chr17_7166093_G_A_b38	0.0180555	4.92637	1.76e-06	0.846603	trans	chr17:7166093
253	rs5112	2e-16	Serum alkaline phosphatase levels	ENSG00000214855.9	lncRNA	chr19_44927023_C_G_b38	1.96e-05	-5.71501	3.96e-08	-2.60549	cis	chr19:44927023
254	rs79287178	3e-15	Hematocrit	ENSG00000225630.1	lncRNA	chr3_172576710_G_A_b38	0.000253075	6.00563	8.91e-09	2995.03	trans	chr3:172576710
255	rs34536443	3e-11	Multiple sclerosis	chr18:31943000	lncRNA	chr19_10352442_G_C_b38	0.0126298	5.02847	1.1e-06	0.667212	trans	chr19:10352442
256	rs4240624	1e-09	Eosinophil percentage of white cells	chr1:161228000	lncRNA	chr8_9326721_G_A_b38	0.0374379	-4.70222	4.8e-06	-0.0703461	trans	chr8:9326721
257	rs4240624	7e-21	Hematocrit	chr1:161228000	lncRNA	chr8_9326721_G_A_b38	0.0374379	-4.70222	4.8e-06	-0.0703461	trans	chr8:9326721
258	rs79220007	1e-267	Hematocrit	ENSG00000272462.3	lncRNA	chr6_26098246_T_C_b38	0.00464688	-4.40229	1.75e-05	-1.77454	cis	chr6:26098246
259	rs34419890	4e-49	Waist circumference adjusted for body mass index	chr11:121291000	lncRNA	chr11_66734153_T_C_b38	0.0172254	4.94029	1.65e-06	1.02597	trans	chr11:66734153
260	rs689	1e-160	Type 1 diabetes	ENSG00000100058.12	lncRNA	chr11_2160994_A_T_b38	0.0269865	-4.80367	3.06e-06	-2.7026	trans	chr11:2160994
261	rs34536443	2e-11	Type 1 diabetes	chr18:31943000	lncRNA	chr19_10352442_G_C_b38	0.0126298	5.02847	1.1e-06	0.667212	trans	chr19:10352442
262	rs140201358	1e-11	Waist circumference adjusted for body mass index	chr1:166875000	lncRNA	chr11_823586_C_G_b38	0.0457174	4.63666	6.4e-06	0.508913	trans	chr11:823586
263	rs79287178	3e-12	Hematocrit	ENSG00000225630.1	lncRNA	chr3_172576710_G_A_b38	0.000253075	6.00563	8.91e-09	2995.03	trans	chr3:172576710
264	rs79220007	2e-267	Hematocrit	ENSG00000272462.3	lncRNA	chr6_26098246_T_C_b38	0.00464688	-4.40229	1.75e-05	-1.77454	cis	chr6:26098246
265	rs4240624	1e-20	Hematocrit	chr1:161228000	lncRNA	chr8_9326721_G_A_b38	0.0374379	-4.70222	4.8e-06	-0.0703461	trans	chr8:9326721
266	rs926657	5e-11	Lipoprotein (a) levels	ENSG00000247627.2	lncRNA	chr6_159042420_C_T_b38	0.0388643	4.69032	5.06e-06	37.6933	trans	chr6:159042420
267	rs9357121	2e-10	Cholesterol, total	chr20:62301000	lncRNA	chr6_31272702_T_G_b38	0.00721706	5.18543	5.28e-07	9.58367	trans	chr6:31272702
268	rs9357121	3e-10	LDL cholesterol	chr20:62301000	lncRNA	chr6_31272702_T_G_b38	0.00721706	5.18543	5.28e-07	9.58367	trans	chr6:31272702
269	rs77697917	1e-11	HDL cholesterol	chr17:32141000	lncRNA	chr17_43763481_C_T_b38	0.0467226	4.6289	6.62e-06	0.485798	trans	chr17:43763481
270	rs56113850	1e-50	Nicotine metabolite ratio in current smokers	chr19:40839000	lncRNA	chr19_40847202_T_C_b38	0.0120618	4.12889	5.36e-05	4.14054	cis	chr19:40847202
271	rs13392272	2e-12	LDL cholesterol	chr2:21044000	lncRNA	chr2_20994618_C_T_b38	1.41e-06	6.266	2.25e-09	5.81197	cis	chr2:20994618
272	rs75418188	8e-11	Type 2 diabetes	ENSG00000285006.1	lncRNA	chr17_7042164_C_T_b38	4.35e-06	6.86904	8.08e-11	1.95519	trans	chr17:7042164
273	rs1575972	2e-09	Type 2 diabetes	ENSG00000262902.1	lncRNA	chr9_22301093_T_A_b38	4.34e-06	6.86954	8.06e-11	182.315	trans	chr9:22301093
274	rs73069940	1e-12	Type 2 diabetes	chr1:629000	lncRNA	chr4_1242714_C_G_b38	0.00594063	5.2387	4.1e-07	620	trans	chr4:1242714
275	rs1575972	6e-15	Type 2 diabetes	ENSG00000262902.1	lncRNA	chr9_22301093_T_A_b38	4.34e-06	6.86954	8.06e-11	182.315	trans	chr9:22301093
276	rs651821	1e-30	Triglyceride levels	ENSG00000226328.7	lncRNA	chr11_116791863_C_T_b38	0.0146286	-4.98729	1.33e-06	-5.50776	trans	chr11:116791863
277	rs514230	1e-11	LDL cholesterol	chr1:234716000	lncRNA	chr1_234722850_A_T_b38	1.2e-07	-6.75729	1.52e-10	-5.6603	cis	chr1:234722850
278	rs72875462	2e-35	LDL cholesterol	ENSG00000282885.2	lncRNA	chr2_43852171_C_A_b38	0.000291973	5.97448	1.05e-08	16.1877	trans	chr2:43852171
279	rs73001065	3e-23	LDL cholesterol	chr17:8172000	lncRNA	chr19_19349732_G_C_b38	0.0144926	4.98979	1.32e-06	1.32172	trans	chr19:19349732
280	rs10038095	3e-43	Cholesterol, total	chr3:126180000	lncRNA	chr5_75341886_A_T_b38	0.0259533	4.81555	2.9e-06	0.389913	trans	chr5:75341886
281	rs1041968	5e-54	Cholesterol, total	chr2:21044000	lncRNA	chr2_21009932_G_A_b38	2.71e-08	7.04754	2.92e-11	6.21038	cis	chr2:21009932
282	rs149615216	1e-12	Cholesterol, total	chr17:44004000	lncRNA	chr18_49579658_C_T_b38	0.00829416	5.14787	6.3e-07	2.86137	trans	chr18:49579658
283	rs28453840	3e-09	Cholesterol, total	chr1:629000	lncRNA	chr2_135765371_G_A_b38	0.00370745	-5.36422	2.25e-07	-259.27	trans	chr2:135765371
284	rs115849089	9e-84	Triglycerides	ENSG00000269893.8	lncRNA	chr8_20054859_G_A_b38	0.0172605	4.93972	1.65e-06	5.6756	trans	chr8:20054859
285	rs4665710	1e-31	Triglycerides	chr2:21044000	lncRNA	chr2_20998163_A_C_b38	0.00631333	4.31619	2.5e-05	4.7585	cis	chr2:20998163
286	rs557933	2e-16	Cholesterol, total	chr1:234716000	lncRNA	chr1_234717521_A_C_b38	8.85e-09	-7.26271	8.38e-12	-6.07539	cis	chr1:234717521
287	rs9987289	1e-21	Cholesterol, total	chr1:161228000	lncRNA	chr8_9325848_A_G_b38	0.0374379	-4.70222	4.8e-06	-0.0703461	trans	chr8:9325848
288	rs115849089	2e-63	HDL cholesterol	ENSG00000269893.8	lncRNA	chr8_20054859_G_A_b38	0.0172605	4.93972	1.65e-06	5.6756	trans	chr8:20054859
289	rs2678379	7e-21	HDL cholesterol	chr2:21044000	lncRNA	chr2_21003688_A_G_b38	0.00690794	4.29082	2.78e-05	4.60574	cis	chr2:21003688
290	rs77697917	1e-14	HDL cholesterol	chr17:32141000	lncRNA	chr17_43763481_C_T_b38	0.0467226	4.6289	6.62e-06	0.485798	trans	chr17:43763481
291	rs77697917	8e-13	Triglycerides	chr17:32141000	lncRNA	chr17_43763481_C_T_b38	0.0467226	4.6289	6.62e-06	0.485798	trans	chr17:43763481
292	rs4841132	4e-20	HDL cholesterol	chr6:52787000	lncRNA	chr8_9326086_A_G_b38	0.0394158	-4.6854	5.17e-06	-3.42497	trans	chr8:9326086
293	rs9987289	2e-09	Plasma lactate levels	chr1:161228000	lncRNA	chr8_9325848_A_G_b38	0.0374379	-4.70222	4.8e-06	-0.0703461	trans	chr8:9325848
294	rs394819	8e-11	Alzheimer's disease (late onset)	chr1:629000	lncRNA	chr19_44901322_G_T_b38	2.02e-18	11.6178	3.73e-24	2562.87	trans	chr19:44901322
295	rs56113850	5e-09	Post bronchodilator FEV1/FVC ratio	chr19:40839000	lncRNA	chr19_40847202_T_C_b38	0.0120618	4.12889	5.36e-05	4.14054	cis	chr19:40847202
296	rs12943633	2e-17	Eosinophil percentage of white cells	ENSG00000100058.12	lncRNA	chr17_39814112_C_T_b38	8.39e-05	6.25356	2.4e-09	5.55811	trans	chr17:39814112
297	rs10832027	9e-09	C-reactive protein levels or triglyceride levels (pleiotropy)	ENSG00000271198.1	lncRNA	chr11_13335636_G_A_b38	0.0419045	-4.66547	5.64e-06	-0.0554044	trans	chr11:13335636
298	rs9987289	1e-39	C-reactive protein levels or HDL-cholesterol levels (pleiotropy)	chr1:161228000	lncRNA	chr8_9325848_A_G_b38	0.0374379	-4.70222	4.8e-06	-0.0703461	trans	chr8:9325848
299	rs2524163	8e-10	C-reactive protein levels or triglyceride levels (pleiotropy)	chr6:31356000	lncRNA	chr6_31291802_C_T_b38	0.000437347	-4.99559	1.28e-06	-2.38837	cis	chr6:31291802
300	rs9987289	3e-14	C-reactive protein levels or triglyceride levels (pleiotropy)	chr1:161228000	lncRNA	chr8_9325848_A_G_b38	0.0374379	-4.70222	4.8e-06	-0.0703461	trans	chr8:9325848
301	rs661955	3e-12	C-reactive protein levels or LDL-cholesterol levels (pleiotropy)	chr1:234716000	lncRNA	chr1_234707109_G_C_b38	2.46e-08	-7.06729	2.61e-11	-5.81464	cis	chr1:234707109
302	rs9987289	2e-24	C-reactive protein levels or LDL-cholesterol levels (pleiotropy)	chr1:161228000	lncRNA	chr8_9325848_A_G_b38	0.0374379	-4.70222	4.8e-06	-0.0703461	trans	chr8:9325848
303	rs2285810	8e-09	C-reactive protein levels or LDL-cholesterol levels (pleiotropy)	chr1:629000	lncRNA	chr12_112261736_T_C_b38	0.0322749	4.74818	3.92e-06	244.461	trans	chr12:112261736
304	rs2228603	7e-21	C-reactive protein levels or LDL-cholesterol levels (pleiotropy)	chr17:8172000	lncRNA	chr19_19219115_C_T_b38	0.00730142	5.18237	5.36e-07	1.41062	trans	chr19:19219115
305	rs661955	2e-14	C-reactive protein levels or total cholesterol levels (pleiotropy)	chr1:234716000	lncRNA	chr1_234707109_G_C_b38	2.46e-08	-7.06729	2.61e-11	-5.81464	cis	chr1:234707109
306	rs2228603	1e-35	C-reactive protein levels or total cholesterol levels (pleiotropy)	chr17:8172000	lncRNA	chr19_19219115_C_T_b38	0.00730142	5.18237	5.36e-07	1.41062	trans	chr19:19219115
307	rs5219	1e-09	Type 2 diabetes	chr12:55729000	lncRNA	chr11_17388025_T_C_b38	0.0399119	-4.68157	5.26e-06	-0.81076	trans	chr11:17388025
308	rs1800562	4e-09	Hepcidin levels	ENSG00000272462.3	lncRNA	chr6_26092913_G_A_b38	0.00464688	-4.40229	1.75e-05	-1.77454	cis	chr6:26092913
309	rs1800562	5e-11	Hepcidin levels	ENSG00000272462.3	lncRNA	chr6_26092913_G_A_b38	0.00464688	-4.40229	1.75e-05	-1.77454	cis	chr6:26092913
310	rs1800562	3e-15	Hepcidin levels	ENSG00000272462.3	lncRNA	chr6_26092913_G_A_b38	0.00464688	-4.40229	1.75e-05	-1.77454	cis	chr6:26092913
311	rs56113850	1e-09	Local histogram emphysema pattern	chr19:40839000	lncRNA	chr19_40847202_T_C_b38	0.0120618	4.12889	5.36e-05	4.14054	cis	chr19:40847202
312	rs1333051	6e-10	Type 2 diabetes	ENSG00000257940.1	lncRNA	chr9_22136490_A_T_b38	0.035537	4.71856	4.47e-06	2.34155	trans	chr9:22136490
313	rs1050828	4e-19	Red blood cell traits	chr18:45800000	lncRNA	chrX_154536002_C_T_b38	4.48e-11	8.94532	2.59e-16	0.62192	trans	chrX:154536002
314	rs1050828	2e-11	Red blood cell traits	chr18:45800000	lncRNA	chrX_154536002_C_T_b38	4.48e-11	8.94532	2.59e-16	0.62192	trans	chrX:154536002
315	rs5880	2e-16	HDL cholesterol	ENSG00000205361.8	lncRNA	chr16_56981179_G_C_b38	0.00415572	4.43594	1.52e-05	23.7732	cis	chr16:56981179
316	rs603424	1e-11	Serum metabolite levels	ENSG00000284377.1	lncRNA	chr10_100315722_G_A_b38	0.00547415	5.26169	3.68e-07	0.430768	trans	chr10:100315722
317	rs8523	4e-09	Red blood cell fatty acid levels	ENSG00000230314.7	lncRNA	chr6_10980820_G_A_b38	0.0358476	-3.79694	0.000194477	-0.400415	cis	chr6:10980820
318	rs5215	3e-11	Type 2 diabetes	chr12:55729000	lncRNA	chr11_17387083_C_T_b38	0.0346259	-4.72666	4.31e-06	-0.81874	trans	chr11:17387083
319	rs3132524	4e-09	Type 2 diabetes	chr6:31356000	lncRNA	chr6_31168937_T_C_b38	1.2e-07	-6.75666	1.52e-10	-3.1339	cis	chr6:31168937
320	rs676210	9e-56	Lipid metabolism phenotypes	chr2:21044000	lncRNA	chr2_21008652_G_A_b38	0.0082115	-4.23897	3.44e-05	-4.63394	cis	chr2:21008652
321	rs1367117	2e-17	Lipid metabolism phenotypes	chr2:21044000	lncRNA	chr2_21041028_G_A_b38	5.13e-42	18.9207	2.35e-46	12.405	cis	chr2:21041028
322	rs1367117	6e-25	Lipid metabolism phenotypes	chr2:21044000	lncRNA	chr2_21041028_G_A_b38	5.13e-42	18.9207	2.35e-46	12.405	cis	chr2:21041028
323	rs676210	2e-09	Lipid metabolism phenotypes	chr2:21044000	lncRNA	chr2_21008652_G_A_b38	0.0082115	-4.23897	3.44e-05	-4.63394	cis	chr2:21008652
324	rs673548	4e-10	Lipid metabolism phenotypes	chr2:21044000	lncRNA	chr2_21014672_G_A_b38	0.0116511	-4.14197	5.09e-05	-4.45241	cis	chr2:21014672
325	rs6754295	4e-47	Lipid metabolism phenotypes	chr2:21044000	lncRNA	chr2_20983311_T_G_b38	0.00412485	-4.43856	1.5e-05	-4.66814	cis	chr2:20983311
326	rs676210	4e-64	Lipid metabolism phenotypes	chr2:21044000	lncRNA	chr2_21008652_G_A_b38	0.0082115	-4.23897	3.44e-05	-4.63394	cis	chr2:21008652
327	rs673548	5e-42	Lipid metabolism phenotypes	chr2:21044000	lncRNA	chr2_21014672_G_A_b38	0.0116511	-4.14197	5.09e-05	-4.45241	cis	chr2:21014672
328	rs12051548	1e-11	Metabolite levels	ENSG00000100014.20	lncRNA	chr17_4779740_G_C_b38	1.54e-06	7.07488	2.49e-11	44.6787	trans	chr17:4779740
329	rs673548	1e-13	Metabolite levels	chr2:21044000	lncRNA	chr2_21014672_G_A_b38	0.0116511	-4.14197	5.09e-05	-4.45241	cis	chr2:21014672
330	rs4841132	2e-09	Metabolite levels	chr6:52787000	lncRNA	chr8_9326086_A_G_b38	0.0394158	-4.6854	5.17e-06	-3.42497	trans	chr8:9326086
331	rs2100944	3e-40	Very long-chain saturated fatty acid levels (fatty acid 20:0)	chr22:37032000	lncRNA	chr19_8216751_G_A_b38	0.0150351	-4.97961	1.38e-06	-1.92026	trans	chr19:8216751
332	rs2100944	4e-26	Very long-chain saturated fatty acid levels (fatty acid 22:0)	chr22:37032000	lncRNA	chr19_8216751_G_A_b38	0.0150351	-4.97961	1.38e-06	-1.92026	trans	chr19:8216751
333	rs2100944	3e-21	Very long-chain saturated fatty acid levels (fatty acid 24:0)	chr22:37032000	lncRNA	chr19_8216751_G_A_b38	0.0150351	-4.97961	1.38e-06	-1.92026	trans	chr19:8216751
334	rs9346930	5e-17	Lipoprotein (a) - cholesterol levels	chr1:154559000	lncRNA	chr6_157842424_C_G_b38	0.00719392	5.18644	5.26e-07	0.116935	trans	chr6:157842424
335	rs9347800	2e-16	Lipoprotein (a) - cholesterol levels	chr1:154559000	lncRNA	chr6_157950052_T_C_b38	0.014068	4.99851	1.26e-06	0.122943	trans	chr6:157950052
336	rs926657	5e-09	Lipoprotein (a) - cholesterol levels	ENSG00000247627.2	lncRNA	chr6_159042420_C_T_b38	0.0388643	4.69032	5.06e-06	37.6933	trans	chr6:159042420
337	rs294914	2e-11	Lipoprotein (a) - cholesterol levels	chr18:45800000	lncRNA	chr6_159208013_C_G_b38	0.00941827	5.11256	7.44e-07	0.158914	trans	chr6:159208013
338	rs4806073	4e-18	Serum albumin levels	ENSG00000100058.12	lncRNA	chr19_35064286_T_C_b38	0.00266549	-5.44783	1.5e-07	-4.21906	trans	chr19:35064286
339	rs4806073	3e-15	Serum albumin levels	ENSG00000100058.12	lncRNA	chr19_35064286_T_C_b38	0.00266549	-5.44783	1.5e-07	-4.21906	trans	chr19:35064286
340	rs6859	6e-75	Family history of Alzheimer's disease	ENSG00000229005.2	lncRNA	chr19_44878777_A_G_b38	0.0289213	-4.78253	3.36e-06	-0.0801524	trans	chr19:44878777
341	rs75759936	5e-59	Albumin-globulin ratio	chr17:44004000	lncRNA	chr4_78698045_C_A_b38	0.00564552	5.25338	3.83e-07	2.91587	trans	chr4:78698045
342	rs75759936	2e-17	Serum albumin levels	chr17:44004000	lncRNA	chr4_78698045_C_A_b38	0.00564552	5.25338	3.83e-07	2.91587	trans	chr4:78698045
343	rs79105258	7e-24	Creatinine levels	ENSG00000285006.1	lncRNA	chr12_111280427_C_A_b38	8.91e-07	7.17969	1.36e-11	2.03351	trans	chr12:111280427
344	rs79105258	1e-25	Blood urea nitrogen levels	ENSG00000285006.1	lncRNA	chr12_111280427_C_A_b38	8.91e-07	7.17969	1.36e-11	2.03351	trans	chr12:111280427
345	rs603424	3e-13	Serum metabolite ratios in chronic kidney disease	ENSG00000284377.1	lncRNA	chr10_100315722_G_A_b38	0.00547415	5.26169	3.68e-07	0.430768	trans	chr10:100315722
346	rs174560	7e-18	Serum metabolite ratios in chronic kidney disease	ENSG00000221968.9	lncRNA	chr11_61814292_T_C_b38	0.0169065	-4.02973	7.95e-05	-6.01172	cis	chr11:61814292
347	rs174560	4e-28	Serum metabolite ratios in chronic kidney disease	ENSG00000221968.9	lncRNA	chr11_61814292_T_C_b38	0.0169065	-4.02973	7.95e-05	-6.01172	cis	chr11:61814292
348	rs174560	4e-15	Serum metabolite ratios in chronic kidney disease	ENSG00000221968.9	lncRNA	chr11_61814292_T_C_b38	0.0169065	-4.02973	7.95e-05	-6.01172	cis	chr11:61814292
349	rs174560	4e-12	Serum metabolite ratios in chronic kidney disease	ENSG00000221968.9	lncRNA	chr11_61814292_T_C_b38	0.0169065	-4.02973	7.95e-05	-6.01172	cis	chr11:61814292
350	rs174560	5e-20	Serum metabolite ratios in chronic kidney disease	ENSG00000221968.9	lncRNA	chr11_61814292_T_C_b38	0.0169065	-4.02973	7.95e-05	-6.01172	cis	chr11:61814292
351	rs174560	3e-17	Serum metabolite ratios in chronic kidney disease	ENSG00000221968.9	lncRNA	chr11_61814292_T_C_b38	0.0169065	-4.02973	7.95e-05	-6.01172	cis	chr11:61814292
352	rs174560	5e-24	Serum metabolite ratios in chronic kidney disease	ENSG00000221968.9	lncRNA	chr11_61814292_T_C_b38	0.0169065	-4.02973	7.95e-05	-6.01172	cis	chr11:61814292
353	rs174560	1e-17	Serum metabolite ratios in chronic kidney disease	ENSG00000221968.9	lncRNA	chr11_61814292_T_C_b38	0.0169065	-4.02973	7.95e-05	-6.01172	cis	chr11:61814292
354	rs174560	3e-13	Serum metabolite ratios in chronic kidney disease	ENSG00000221968.9	lncRNA	chr11_61814292_T_C_b38	0.0169065	-4.02973	7.95e-05	-6.01172	cis	chr11:61814292
355	rs174560	2e-14	Serum metabolite ratios in chronic kidney disease	ENSG00000221968.9	lncRNA	chr11_61814292_T_C_b38	0.0169065	-4.02973	7.95e-05	-6.01172	cis	chr11:61814292
356	rs174560	2e-32	Serum metabolite ratios in chronic kidney disease	ENSG00000221968.9	lncRNA	chr11_61814292_T_C_b38	0.0169065	-4.02973	7.95e-05	-6.01172	cis	chr11:61814292
357	rs174560	1e-30	Serum metabolite ratios in chronic kidney disease	ENSG00000221968.9	lncRNA	chr11_61814292_T_C_b38	0.0169065	-4.02973	7.95e-05	-6.01172	cis	chr11:61814292
358	rs7734927	2e-138	Red cell distribution width	chr21:8213000	lncRNA	chr5_128118043_T_G_b38	4.46e-178	117.315	1.17e-185	223.281	trans	chr5:128118043
359	rs7734927	2e-138	Red cell distribution width	ENSG00000245937.8	lncRNA	chr5_128118043_T_A_b38	2.14e-07	6.64069	2.91e-10	2.40368	cis	chr5:128118043
360	rs79220007	2e-135	Red cell distribution width	ENSG00000272462.3	lncRNA	chr6_26098246_T_C_b38	0.00464688	-4.40229	1.75e-05	-1.77454	cis	chr6:26098246
361	rs651821	3e-11	Mean corpuscular hemoglobin concentration	ENSG00000226328.7	lncRNA	chr11_116791863_C_T_b38	0.0146286	-4.98729	1.33e-06	-5.50776	trans	chr11:116791863
362	rs79105258	2e-24	Mean corpuscular hemoglobin concentration	ENSG00000285006.1	lncRNA	chr12_111280427_C_A_b38	8.91e-07	7.17969	1.36e-11	2.03351	trans	chr12:111280427
363	rs79105258	7e-80	Mean corpuscular hemoglobin	ENSG00000285006.1	lncRNA	chr12_111280427_C_A_b38	8.91e-07	7.17969	1.36e-11	2.03351	trans	chr12:111280427
364	rs174560	5e-13	Serum metabolite ratios in chronic kidney disease	ENSG00000221968.9	lncRNA	chr11_61814292_T_C_b38	0.0169065	-4.02973	7.95e-05	-6.01172	cis	chr11:61814292
365	rs174560	1e-12	Serum metabolite ratios in chronic kidney disease	ENSG00000221968.9	lncRNA	chr11_61814292_T_C_b38	0.0169065	-4.02973	7.95e-05	-6.01172	cis	chr11:61814292
366	rs3820897	4e-188	Blood protein levels	ENSG00000234171.3	lncRNA	chr2_3594771_T_C_b38	0.00657324	4.30484	2.62e-05	0.584133	cis	chr2:3594771
367	rs140570886	3e-87	Coronary artery disease	chr6:160136000	lncRNA	chr6_160591981_T_C_b38	0.000176519	5.2113	4.67e-07	4.03432	cis	chr6:160591981
368	rs651821	3e-09	Mean corpuscular volume	ENSG00000226328.7	lncRNA	chr11_116791863_C_T_b38	0.0146286	-4.98729	1.33e-06	-5.50776	trans	chr11:116791863
369	rs79105258	1e-29	Red blood cell count	ENSG00000285006.1	lncRNA	chr12_111280427_C_A_b38	8.91e-07	7.17969	1.36e-11	2.03351	trans	chr12:111280427
370	rs651821	4e-09	Hematocrit	ENSG00000226328.7	lncRNA	chr11_116791863_C_T_b38	0.0146286	-4.98729	1.33e-06	-5.50776	trans	chr11:116791863
371	rs34536443	5e-16	Rheumatoid arthritis	chr18:31943000	lncRNA	chr19_10352442_G_C_b38	0.0126298	5.02847	1.1e-06	0.667212	trans	chr19:10352442
372	rs603424	4e-15	Lymphocyte count	ENSG00000284377.1	lncRNA	chr10_100315722_G_A_b38	0.00547415	5.26169	3.68e-07	0.430768	trans	chr10:100315722
373	rs4240624	2e-14	Hemoglobin	chr1:161228000	lncRNA	chr8_9326721_G_A_b38	0.0374379	-4.70222	4.8e-06	-0.0703461	trans	chr8:9326721
374	rs1800562	0	Hemoglobin	ENSG00000272462.3	lncRNA	chr6_26092913_G_A_b38	0.00464688	-4.40229	1.75e-05	-1.77454	cis	chr6:26092913
375	rs603424	3e-16	Lymphocyte count	ENSG00000284377.1	lncRNA	chr10_100315722_G_A_b38	0.00547415	5.26169	3.68e-07	0.430768	trans	chr10:100315722
376	rs4329504	2e-10	Lymphocyte count	chr1:38977000	lncRNA	chr1_38985816_A_G_b38	4.03e-08	6.9729	4.48e-11	0.337912	cis	chr1:38985816
377	rs6458869	2e-21	Mean corpuscular hemoglobin	chr6:52746000	lncRNA	chr6_52765471_C_A_b38	1.94e-09	-7.53831	1.65e-12	-32.6887	cis	chr6:52765471
378	rs61830291	1e-14	High light scatter reticulocyte count	ENSG00000225630.1	lncRNA	chr1_220827800_A_C_b38	0.0406836	4.67517	5.41e-06	1102	trans	chr1:220827800
379	rs79220007	2e-102	High light scatter reticulocyte count	ENSG00000272462.3	lncRNA	chr6_26098246_T_C_b38	0.00464688	-4.40229	1.75e-05	-1.77454	cis	chr6:26098246
380	rs6602909	1e-17	Hematocrit	chr13:113845000	lncRNA	chr13_113849020_T_C_b38	0.000255855	-5.12588	6.99e-07	-2.96464	cis	chr13:113849020
381	rs79287178	2e-11	Hematocrit	ENSG00000225630.1	lncRNA	chr3_172576710_G_A_b38	0.000253075	6.00563	8.91e-09	2995.03	trans	chr3:172576710
382	rs4240624	1e-15	Hematocrit	chr1:161228000	lncRNA	chr8_9326721_G_A_b38	0.0374379	-4.70222	4.8e-06	-0.0703461	trans	chr8:9326721
383	rs4329504	5e-12	Lymphocyte count	chr1:38977000	lncRNA	chr1_38985816_A_G_b38	4.03e-08	6.9729	4.48e-11	0.337912	cis	chr1:38985816
384	rs200489612	3e-14	Hematocrit	chr10:50623000	lncRNA	chr17_7203059_G_A_b38	0.0180555	4.92637	1.76e-06	0.846603	trans	chr17:7203059
385	rs79953286	7e-17	Hemoglobin concentration	chr21:39384000	lncRNA	chr3_132507256_A_G_b38	0.00820163	5.15125	6.21e-07	1.13762	trans	chr3:132507256
386	rs79287178	8e-16	Hemoglobin concentration	ENSG00000225630.1	lncRNA	chr3_172576710_G_A_b38	0.000253075	6.00563	8.91e-09	2995.03	trans	chr3:172576710
387	rs1800562	2e-190	Hematocrit	ENSG00000272462.3	lncRNA	chr6_26092913_G_A_b38	0.00464688	-4.40229	1.75e-05	-1.77454	cis	chr6:26092913
388	rs79287178	3e-13	Hemoglobin concentration	ENSG00000225630.1	lncRNA	chr3_172576710_G_A_b38	0.000253075	6.00563	8.91e-09	2995.03	trans	chr3:172576710
389	rs6602909	4e-21	Hemoglobin concentration	chr13:113845000	lncRNA	chr13_113849020_T_C_b38	0.000255855	-5.12588	6.99e-07	-2.96464	cis	chr13:113849020
390	rs56113850	6e-86	Nicotine metabolite ratio in current smokers	chr19:40839000	lncRNA	chr19_40847202_T_C_b38	0.0120618	4.12889	5.36e-05	4.14054	cis	chr19:40847202
391	rs200489612	6e-12	Hematocrit	chr10:50623000	lncRNA	chr17_7203059_G_A_b38	0.0180555	4.92637	1.76e-06	0.846603	trans	chr17:7203059
392	rs12805422	2e-13	Alzheimer's disease or fasting glucose levels (pleiotropy)	ENSG00000205106.4	lncRNA	chr11_45818338_G_A_b38	1.07e-05	-5.84465	2.05e-08	-0.731789	cis	chr11:45818338
393	rs2678379	1e-19	Alzheimer's disease or HDL levels (pleiotropy)	chr2:21044000	lncRNA	chr2_21003688_A_G_b38	0.00690794	4.29082	2.78e-05	4.60574	cis	chr2:21003688
394	rs4240624	4e-19	Hemoglobin concentration	chr1:161228000	lncRNA	chr8_9326721_G_A_b38	0.0374379	-4.70222	4.8e-06	-0.0703461	trans	chr8:9326721
395	rs200489612	1e-14	Hemoglobin	chr10:50623000	lncRNA	chr17_7203059_G_A_b38	0.0180555	4.92637	1.76e-06	0.846603	trans	chr17:7203059
396	rs6602909	3e-18	Hematocrit	chr13:113845000	lncRNA	chr13_113849020_T_C_b38	0.000255855	-5.12588	6.99e-07	-2.96464	cis	chr13:113849020
397	rs4240624	1e-19	Hemoglobin concentration	chr1:161228000	lncRNA	chr8_9326721_G_A_b38	0.0374379	-4.70222	4.8e-06	-0.0703461	trans	chr8:9326721
398	rs6602909	9e-22	Hemoglobin concentration	chr13:113845000	lncRNA	chr13_113849020_T_C_b38	0.000255855	-5.12588	6.99e-07	-2.96464	cis	chr13:113849020
399	rs115740542	0	Hemoglobin concentration	ENSG00000272462.3	lncRNA	chr6_26123274_T_C_b38	0.00990817	-4.18669	4.25e-05	-1.76694	cis	chr6:26123274
400	rs174560	4e-38	Hemoglobin	ENSG00000221968.9	lncRNA	chr11_61814292_T_C_b38	0.0169065	-4.02973	7.95e-05	-6.01172	cis	chr11:61814292
401	rs6602909	9e-21	Hemoglobin	chr13:113845000	lncRNA	chr13_113849020_T_C_b38	0.000255855	-5.12588	6.99e-07	-2.96464	cis	chr13:113849020
402	rs72681869	8e-10	Hemoglobin	chr5:122454000	lncRNA	chr14_50188639_G_C_b38	3.95e-21	12.5453	5.58e-27	7.07633	trans	chr14:50188639
403	rs9457925	2e-17	Blood protein levels	chr6:160136000	lncRNA	chr6_160427711_G_A_b38	3.07e-05	5.6168	6.49e-08	4.06734	cis	chr6:160427711
404	rs55750792	7e-19	Body fat distribution (trunk fat ratio)	ENSG00000186301.8	lncRNA	chr1_16980375_G_A_b38	1.06e-05	5.85005	1.99e-08	215.797	cis	chr1:16980375
405	rs11614785	2e-09	Body fat distribution (trunk fat ratio)	ENSG00000272368.2	lncRNA	chr12_50486639_C_G_b38	0.00460487	4.4057	1.72e-05	0.198829	cis	chr12:50486639
406	rs180921974	8e-35	Body fat distribution (trunk fat ratio)	chr16:78461000	lncRNA	chr1_155298340_T_G_b38	0.046755	4.62869	6.63e-06	1.41429	trans	chr1:155298340
407	rs28394864	4e-17	Body fat distribution (trunk fat ratio)	ENSG00000246523.8	lncRNA	chr17_49373413_G_A_b38	0.0498072	4.60803	7.25e-06	0.294552	trans	chr17:49373413
408	rs55750792	4e-16	Body fat distribution (trunk fat ratio)	ENSG00000186301.8	lncRNA	chr1_16980375_G_A_b38	1.06e-05	5.85005	1.99e-08	215.797	cis	chr1:16980375
409	rs180921974	1e-15	Body fat distribution (trunk fat ratio)	chr16:78461000	lncRNA	chr1_155298340_T_G_b38	0.046755	4.62869	6.63e-06	1.41429	trans	chr1:155298340
410	rs35874463	3e-21	Body fat distribution (trunk fat ratio)	chr2:170714000	lncRNA	chr15_67165360_A_G_b38	0.0164532	4.95361	1.55e-06	0.256025	trans	chr15:67165360
411	rs28394864	3e-16	Body fat distribution (trunk fat ratio)	ENSG00000246523.8	lncRNA	chr17_49373413_G_A_b38	0.0498072	4.60803	7.25e-06	0.294552	trans	chr17:49373413
412	rs35874463	2e-18	Body fat distribution (trunk fat ratio)	chr2:170714000	lncRNA	chr15_67165360_A_G_b38	0.0164532	4.95361	1.55e-06	0.256025	trans	chr15:67165360
413	rs180921974	3e-13	Body fat distribution (leg fat ratio)	chr16:78461000	lncRNA	chr1_155298340_T_G_b38	0.046755	4.62869	6.63e-06	1.41429	trans	chr1:155298340
414	rs28394864	1e-11	Body fat distribution (leg fat ratio)	ENSG00000246523.8	lncRNA	chr17_49373413_G_A_b38	0.0498072	4.60803	7.25e-06	0.294552	trans	chr17:49373413
415	rs180921974	7e-17	Body fat distribution (leg fat ratio)	chr16:78461000	lncRNA	chr1_155298340_T_G_b38	0.046755	4.62869	6.63e-06	1.41429	trans	chr1:155298340
416	rs55750792	3e-11	Body fat distribution (leg fat ratio)	ENSG00000186301.8	lncRNA	chr1_16980375_G_A_b38	1.06e-05	5.85005	1.99e-08	215.797	cis	chr1:16980375
417	rs28394864	5e-09	Body fat distribution (arm fat ratio)	ENSG00000246523.8	lncRNA	chr17_49373413_G_A_b38	0.0498072	4.60803	7.25e-06	0.294552	trans	chr17:49373413
418	rs35874463	1e-15	Body fat distribution (leg fat ratio)	chr2:170714000	lncRNA	chr15_67165360_A_G_b38	0.0164532	4.95361	1.55e-06	0.256025	trans	chr15:67165360
419	rs11614785	4e-13	Body fat distribution (leg fat ratio)	ENSG00000272368.2	lncRNA	chr12_50486639_C_G_b38	0.00460487	4.4057	1.72e-05	0.198829	cis	chr12:50486639
420	rs1800562	1e-34	Mean corpuscular hemoglobin	ENSG00000272462.3	lncRNA	chr6_26092913_G_A_b38	0.00464688	-4.40229	1.75e-05	-1.77454	cis	chr6:26092913
421	rs1800562	2e-32	Mean corpuscular hemoglobin	ENSG00000272462.3	lncRNA	chr6_26092913_G_A_b38	0.00464688	-4.40229	1.75e-05	-1.77454	cis	chr6:26092913
422	rs9388766	3e-17	Waist-to-hip ratio adjusted for BMI	ENSG00000251448.2	lncRNA	chr6_130033710_T_C_b38	0.0134296	-5.01163	1.19e-06	-1.53754	trans	chr6:130033710
423	rs11605924	8e-10	Fasting glucose	ENSG00000205106.4	lncRNA	chr11_45851540_A_C_b38	0.000368103	-5.03926	1.05e-06	-0.645158	cis	chr11:45851540
424	rs11605924	1e-26	Fasting glucose	ENSG00000205106.4	lncRNA	chr11_45851540_A_C_b38	0.000368103	-5.03926	1.05e-06	-0.645158	cis	chr11:45851540
425	rs11605924	5e-16	Fasting glucose	ENSG00000205106.4	lncRNA	chr11_45851540_A_C_b38	0.000368103	-5.03926	1.05e-06	-0.645158	cis	chr11:45851540
426	rs9388766	2e-27	C-reactive protein levels	ENSG00000251448.2	lncRNA	chr6_130033710_T_C_b38	0.0134296	-5.01163	1.19e-06	-1.53754	trans	chr6:130033710
427	rs467022	7e-09	Cholesterol esters in very large VLDL meal response (Ã”ÂªÃ¸OrNLSr)	chr1:629000	lncRNA	chr5_56509812_C_T_b38	0.00852286	-5.13988	6.55e-07	-284.901	trans	chr5:56509812
428	rs458741	6e-10	Total cholesterol in chylomicron and extremely large VLDL meal response (Ã”ÂªÃ¸OrNLSr)	chr1:629000	lncRNA	chr5_56512010_T_C_b38	0.0102129	-5.08945	8.29e-07	-278.2	trans	chr5:56512010
429	rs458741	1e-09	Cholesterol esters in chylomicron and extremely large VLDL meal response (Ã”ÂªÃ¸OrNLSr)	chr1:629000	lncRNA	chr5_56512010_T_C_b38	0.0102129	-5.08945	8.29e-07	-278.2	trans	chr5:56512010
430	rs467022	2e-09	Total lipids in chylomicrons and extremely large VLDL meal response (Ã”ÂªÃ¸OrNLSr)	chr1:629000	lncRNA	chr5_56509812_C_T_b38	0.00852286	-5.13988	6.55e-07	-284.901	trans	chr5:56509812
431	rs467022	2e-09	Chylomicron and extremely large VLDL particle concentration meal response (Ã”ÂªÃ¸OrNLSr)	chr1:629000	lncRNA	chr5_56509812_C_T_b38	0.00852286	-5.13988	6.55e-07	-284.901	trans	chr5:56509812
432	rs467022	3e-09	Triglycerides levels in chylomicrons and extremely large VLDL meal response (Ã”ÂªÃ¸OrNLSr)	chr1:629000	lncRNA	chr5_56509812_C_T_b38	0.00852286	-5.13988	6.55e-07	-284.901	trans	chr5:56509812
433	rs934197	8e-09	Postprandial very small VLDL particle concentration	chr2:21044000	lncRNA	chr2_21044589_G_A_b38	3.14e-43	19.3572	1.23e-47	12.5426	cis	chr2:21044589
434	rs295	1e-09	Postprandial very small VLDL particle concentration	chr1:43447000	lncRNA	chr8_19958727_A_C_b38	0.00758435	5.17252	5.61e-07	1.11656	trans	chr8:19958727
435	rs934197	8e-12	Postprandial phospholipid levels in very small VLDL	chr2:21044000	lncRNA	chr2_21044589_G_A_b38	3.14e-43	19.3572	1.23e-47	12.5426	cis	chr2:21044589
436	rs115849089	1e-18	Postprandial triglycerides levels in very small VLDL	ENSG00000269893.8	lncRNA	chr8_20054859_G_A_b38	0.0172605	4.93972	1.65e-06	5.6756	trans	chr8:20054859
437	rs115849089	7e-12	Fasting triglycerides levels in IDL	ENSG00000269893.8	lncRNA	chr8_20054859_G_A_b38	0.0172605	4.93972	1.65e-06	5.6756	trans	chr8:20054859
438	rs72999033	2e-10	Fasting linoleic acid (18:2)	chr17:8172000	lncRNA	chr19_19255823_C_T_b38	0.0046357	5.3065	2.97e-07	1.4905	trans	chr19:19255823
439	rs934197	3e-11	Fasting total cholesterol in LDL	chr2:21044000	lncRNA	chr2_21044589_G_A_b38	3.14e-43	19.3572	1.23e-47	12.5426	cis	chr2:21044589
440	rs72999033	1e-09	Fasting total cholesterol in LDL	chr17:8172000	lncRNA	chr19_19255823_C_T_b38	0.0046357	5.3065	2.97e-07	1.4905	trans	chr19:19255823
441	rs115849089	2e-11	Fasting triglycerides in HDL	ENSG00000269893.8	lncRNA	chr8_20054859_G_A_b38	0.0172605	4.93972	1.65e-06	5.6756	trans	chr8:20054859
442	rs934197	1e-11	Fasting total cholesterol in IDL	chr2:21044000	lncRNA	chr2_21044589_G_A_b38	3.14e-43	19.3572	1.23e-47	12.5426	cis	chr2:21044589
443	rs72999033	3e-11	Fasting total cholesterol in IDL	chr17:8172000	lncRNA	chr19_19255823_C_T_b38	0.0046357	5.3065	2.97e-07	1.4905	trans	chr19:19255823
444	rs934197	2e-11	Fasting cholesterol esters in IDL	chr2:21044000	lncRNA	chr2_21044589_G_A_b38	3.14e-43	19.3572	1.23e-47	12.5426	cis	chr2:21044589
445	rs72999033	3e-12	Fasting cholesterol esters in IDL	chr17:8172000	lncRNA	chr19_19255823_C_T_b38	0.0046357	5.3065	2.97e-07	1.4905	trans	chr19:19255823
446	rs934197	1e-11	Fasting free cholesterol in IDL	chr2:21044000	lncRNA	chr2_21044589_G_A_b38	3.14e-43	19.3572	1.23e-47	12.5426	cis	chr2:21044589
447	rs934197	2e-11	Fasting total lipids in IDL	chr2:21044000	lncRNA	chr2_21044589_G_A_b38	3.14e-43	19.3572	1.23e-47	12.5426	cis	chr2:21044589
448	rs72999033	6e-12	Fasting total lipids in IDL	chr17:8172000	lncRNA	chr19_19255823_C_T_b38	0.0046357	5.3065	2.97e-07	1.4905	trans	chr19:19255823
449	rs934197	5e-11	Fasting IDL particle concentration	chr2:21044000	lncRNA	chr2_21044589_G_A_b38	3.14e-43	19.3572	1.23e-47	12.5426	cis	chr2:21044589
450	rs72999033	2e-12	Fasting IDL particle concentration	chr17:8172000	lncRNA	chr19_19255823_C_T_b38	0.0046357	5.3065	2.97e-07	1.4905	trans	chr19:19255823
451	rs934197	4e-11	Fasting phospholipid levels in IDL	chr2:21044000	lncRNA	chr2_21044589_G_A_b38	3.14e-43	19.3572	1.23e-47	12.5426	cis	chr2:21044589
452	rs72999033	7e-11	Fasting phospholipid levels in IDL	chr17:8172000	lncRNA	chr19_19255823_C_T_b38	0.0046357	5.3065	2.97e-07	1.4905	trans	chr19:19255823
453	rs41277978	1e-10	Waist-to-hip ratio adjusted for BMI	chr16:57580000	lncRNA	chr10_70124080_C_A_b38	0.00202097	5.51633	1.07e-07	1.28223	trans	chr10:70124080
454	rs115849089	1e-16	Fasting triglycerides levels in small HDL	ENSG00000269893.8	lncRNA	chr8_20054859_G_A_b38	0.0172605	4.93972	1.65e-06	5.6756	trans	chr8:20054859
455	rs934197	1e-10	Fasting total cholesterol in small LDL	chr2:21044000	lncRNA	chr2_21044589_G_A_b38	3.14e-43	19.3572	1.23e-47	12.5426	cis	chr2:21044589
456	rs934197	5e-11	Fasting cholesterol esters in small LDL	chr2:21044000	lncRNA	chr2_21044589_G_A_b38	3.14e-43	19.3572	1.23e-47	12.5426	cis	chr2:21044589
457	rs72999033	9e-09	Fasting cholesterol esters in small LDL	chr17:8172000	lncRNA	chr19_19255823_C_T_b38	0.0046357	5.3065	2.97e-07	1.4905	trans	chr19:19255823
458	rs934197	1e-09	Fasting free cholesterol in small LDL	chr2:21044000	lncRNA	chr2_21044589_G_A_b38	3.14e-43	19.3572	1.23e-47	12.5426	cis	chr2:21044589
459	rs115849089	6e-11	Fasting triglycerides levels in small LDL	ENSG00000269893.8	lncRNA	chr8_20054859_G_A_b38	0.0172605	4.93972	1.65e-06	5.6756	trans	chr8:20054859
460	rs934197	7e-10	Fasting serum total cholesterol	chr2:21044000	lncRNA	chr2_21044589_G_A_b38	3.14e-43	19.3572	1.23e-47	12.5426	cis	chr2:21044589
461	rs934197	6e-10	Fasting total lipids in small LDL	chr2:21044000	lncRNA	chr2_21044589_G_A_b38	3.14e-43	19.3572	1.23e-47	12.5426	cis	chr2:21044589
462	rs72999033	2e-10	Fasting total lipids in small LDL	chr17:8172000	lncRNA	chr19_19255823_C_T_b38	0.0046357	5.3065	2.97e-07	1.4905	trans	chr19:19255823
463	rs934197	8e-10	Fasting small LDL particle concentration	chr2:21044000	lncRNA	chr2_21044589_G_A_b38	3.14e-43	19.3572	1.23e-47	12.5426	cis	chr2:21044589
464	rs72999033	9e-11	Fasting small LDL particle concentration	chr17:8172000	lncRNA	chr19_19255823_C_T_b38	0.0046357	5.3065	2.97e-07	1.4905	trans	chr19:19255823
465	rs934197	2e-13	Postprandial total cholesterol in LDL	chr2:21044000	lncRNA	chr2_21044589_G_A_b38	3.14e-43	19.3572	1.23e-47	12.5426	cis	chr2:21044589
466	rs72999033	1e-10	Postprandial total cholesterol in LDL	chr17:8172000	lncRNA	chr19_19255823_C_T_b38	0.0046357	5.3065	2.97e-07	1.4905	trans	chr19:19255823
467	rs115849089	7e-19	Postprandial cholesterol esters in large VLDL	ENSG00000269893.8	lncRNA	chr8_20054859_G_A_b38	0.0172605	4.93972	1.65e-06	5.6756	trans	chr8:20054859
468	rs115849089	4e-18	Postprandial free cholesterol in large VLDL	ENSG00000269893.8	lncRNA	chr8_20054859_G_A_b38	0.0172605	4.93972	1.65e-06	5.6756	trans	chr8:20054859
469	rs115849089	3e-18	Postprandial total lipids in large VLDL	ENSG00000269893.8	lncRNA	chr8_20054859_G_A_b38	0.0172605	4.93972	1.65e-06	5.6756	trans	chr8:20054859
470	rs115849089	3e-18	Postprandial large VLDL particle concentration	ENSG00000269893.8	lncRNA	chr8_20054859_G_A_b38	0.0172605	4.93972	1.65e-06	5.6756	trans	chr8:20054859
471	rs115849089	3e-18	Postprandial phospholipid levels in large VLDL	ENSG00000269893.8	lncRNA	chr8_20054859_G_A_b38	0.0172605	4.93972	1.65e-06	5.6756	trans	chr8:20054859
472	rs115849089	4e-18	Postprandial triglycerides levels in large VLDL	ENSG00000269893.8	lncRNA	chr8_20054859_G_A_b38	0.0172605	4.93972	1.65e-06	5.6756	trans	chr8:20054859
473	rs934197	1e-13	Postprandial total cholesterol in large LDL	chr2:21044000	lncRNA	chr2_21044589_G_A_b38	3.14e-43	19.3572	1.23e-47	12.5426	cis	chr2:21044589
474	rs115849089	4e-13	Postprandial triglycerides in HDL	ENSG00000269893.8	lncRNA	chr8_20054859_G_A_b38	0.0172605	4.93972	1.65e-06	5.6756	trans	chr8:20054859
475	rs934197	3e-14	Postprandial total cholesterol in IDL	chr2:21044000	lncRNA	chr2_21044589_G_A_b38	3.14e-43	19.3572	1.23e-47	12.5426	cis	chr2:21044589
476	rs72999033	9e-12	Postprandial total cholesterol in IDL	chr17:8172000	lncRNA	chr19_19255823_C_T_b38	0.0046357	5.3065	2.97e-07	1.4905	trans	chr19:19255823
477	rs934197	1e-13	Postprandial IDL particle concentration	chr2:21044000	lncRNA	chr2_21044589_G_A_b38	3.14e-43	19.3572	1.23e-47	12.5426	cis	chr2:21044589
478	rs934197	3e-14	Postprandial phospholipid levels in IDL	chr2:21044000	lncRNA	chr2_21044589_G_A_b38	3.14e-43	19.3572	1.23e-47	12.5426	cis	chr2:21044589
479	rs72999033	1e-10	Postprandial phospholipid levels in IDL	chr17:8172000	lncRNA	chr19_19255823_C_T_b38	0.0046357	5.3065	2.97e-07	1.4905	trans	chr19:19255823
480	rs115849089	2e-10	Postprandial triglycerides levels in IDL	ENSG00000269893.8	lncRNA	chr8_20054859_G_A_b38	0.0172605	4.93972	1.65e-06	5.6756	trans	chr8:20054859
481	rs72999033	1e-10	Postprandial linoleic acid (18:2)	chr17:8172000	lncRNA	chr19_19255823_C_T_b38	0.0046357	5.3065	2.97e-07	1.4905	trans	chr19:19255823
482	rs934197	3e-13	Postprandial large LDL particle concentration	chr2:21044000	lncRNA	chr2_21044589_G_A_b38	3.14e-43	19.3572	1.23e-47	12.5426	cis	chr2:21044589
483	rs72999033	4e-12	Postprandial large LDL particle concentration	chr17:8172000	lncRNA	chr19_19255823_C_T_b38	0.0046357	5.3065	2.97e-07	1.4905	trans	chr19:19255823
484	rs934197	4e-13	Postprandial phospholipid levels in large LDL	chr2:21044000	lncRNA	chr2_21044589_G_A_b38	3.14e-43	19.3572	1.23e-47	12.5426	cis	chr2:21044589
485	rs72999033	2e-12	Postprandial phospholipid levels in large LDL	chr17:8172000	lncRNA	chr19_19255823_C_T_b38	0.0046357	5.3065	2.97e-07	1.4905	trans	chr19:19255823
486	rs115849089	2e-18	Postprandial total cholesterol in large VLDL	ENSG00000269893.8	lncRNA	chr8_20054859_G_A_b38	0.0172605	4.93972	1.65e-06	5.6756	trans	chr8:20054859
487	rs72999033	4e-11	Postprandial total cholesterol in large LDL	chr17:8172000	lncRNA	chr19_19255823_C_T_b38	0.0046357	5.3065	2.97e-07	1.4905	trans	chr19:19255823
488	rs934197	2e-13	Postprandial cholesterol esters in large LDL	chr2:21044000	lncRNA	chr2_21044589_G_A_b38	3.14e-43	19.3572	1.23e-47	12.5426	cis	chr2:21044589
489	rs72999033	3e-12	Postprandial cholesterol esters in large LDL	chr17:8172000	lncRNA	chr19_19255823_C_T_b38	0.0046357	5.3065	2.97e-07	1.4905	trans	chr19:19255823
490	rs934197	3e-14	Postprandial free cholesterol in large LDL	chr2:21044000	lncRNA	chr2_21044589_G_A_b38	3.14e-43	19.3572	1.23e-47	12.5426	cis	chr2:21044589
491	rs934197	2e-13	Postprandial total lipids in large LDL	chr2:21044000	lncRNA	chr2_21044589_G_A_b38	3.14e-43	19.3572	1.23e-47	12.5426	cis	chr2:21044589
492	rs72999033	1e-11	Postprandial total lipids in large LDL	chr17:8172000	lncRNA	chr19_19255823_C_T_b38	0.0046357	5.3065	2.97e-07	1.4905	trans	chr19:19255823
493	rs934197	3e-12	Postprandial free cholesterol	chr2:21044000	lncRNA	chr2_21044589_G_A_b38	3.14e-43	19.3572	1.23e-47	12.5426	cis	chr2:21044589
494	rs72999033	1e-12	Postprandial free cholesterol	chr17:8172000	lncRNA	chr19_19255823_C_T_b38	0.0046357	5.3065	2.97e-07	1.4905	trans	chr19:19255823
495	rs295	2e-16	Postprandial glycoprotein acetyls (mainly a1-acid glycoprotein)	chr1:43447000	lncRNA	chr8_19958727_A_C_b38	0.00758435	5.17252	5.61e-07	1.11656	trans	chr8:19958727
496	rs115849089	3e-16	Postprandial total cholesterol in HDL2	ENSG00000269893.8	lncRNA	chr8_20054859_G_A_b38	0.0172605	4.93972	1.65e-06	5.6756	trans	chr8:20054859
497	rs934197	1e-13	Postprandial cholesterol esters in IDL	chr2:21044000	lncRNA	chr2_21044589_G_A_b38	3.14e-43	19.3572	1.23e-47	12.5426	cis	chr2:21044589
498	rs934197	1e-14	Postprandial free cholesterol in IDL	chr2:21044000	lncRNA	chr2_21044589_G_A_b38	3.14e-43	19.3572	1.23e-47	12.5426	cis	chr2:21044589
499	rs934197	8e-14	Postprandial total lipids in IDL	chr2:21044000	lncRNA	chr2_21044589_G_A_b38	3.14e-43	19.3572	1.23e-47	12.5426	cis	chr2:21044589
500	rs72999033	4e-12	Postprandial total lipids in IDL	chr17:8172000	lncRNA	chr19_19255823_C_T_b38	0.0046357	5.3065	2.97e-07	1.4905	trans	chr19:19255823
501	rs72999033	1e-12	Postprandial IDL particle concentration	chr17:8172000	lncRNA	chr19_19255823_C_T_b38	0.0046357	5.3065	2.97e-07	1.4905	trans	chr19:19255823
502	rs295	1e-16	Postprandial total cholesterol in small VLDL	chr1:43447000	lncRNA	chr8_19958727_A_C_b38	0.00758435	5.17252	5.61e-07	1.11656	trans	chr8:19958727
503	rs295	1e-13	Postprandial cholesterol esters in small VLDL	chr1:43447000	lncRNA	chr8_19958727_A_C_b38	0.00758435	5.17252	5.61e-07	1.11656	trans	chr8:19958727
504	rs295	2e-18	Postprandial free cholesterol in small VLDL	chr1:43447000	lncRNA	chr8_19958727_A_C_b38	0.00758435	5.17252	5.61e-07	1.11656	trans	chr8:19958727
505	rs295	3e-19	Postprandial total lipids in small VLDL	chr1:43447000	lncRNA	chr8_19958727_A_C_b38	0.00758435	5.17252	5.61e-07	1.11656	trans	chr8:19958727
506	rs295	2e-19	Postprandial small VLDL particle concentration	chr1:43447000	lncRNA	chr8_19958727_A_C_b38	0.00758435	5.17252	5.61e-07	1.11656	trans	chr8:19958727
507	rs295	6e-18	Postprandial phospholipid levels in small VLDL	chr1:43447000	lncRNA	chr8_19958727_A_C_b38	0.00758435	5.17252	5.61e-07	1.11656	trans	chr8:19958727
508	rs934197	1e-11	Postprandial small LDL particle concentration	chr2:21044000	lncRNA	chr2_21044589_G_A_b38	3.14e-43	19.3572	1.23e-47	12.5426	cis	chr2:21044589
509	rs72999033	4e-12	Postprandial small LDL particle concentration	chr17:8172000	lncRNA	chr19_19255823_C_T_b38	0.0046357	5.3065	2.97e-07	1.4905	trans	chr19:19255823
510	rs934197	5e-09	Postprandial phospholipid levels in small LDL	chr2:21044000	lncRNA	chr2_21044589_G_A_b38	3.14e-43	19.3572	1.23e-47	12.5426	cis	chr2:21044589
511	rs115849089	7e-11	Postprandial triglycerides levels in small LDL	ENSG00000269893.8	lncRNA	chr8_20054859_G_A_b38	0.0172605	4.93972	1.65e-06	5.6756	trans	chr8:20054859
512	rs934197	2e-10	Postprandial sphingomyelins	chr2:21044000	lncRNA	chr2_21044589_G_A_b38	3.14e-43	19.3572	1.23e-47	12.5426	cis	chr2:21044589
513	rs295	2e-19	Postprandial triglycerides levels in small VLDL	chr1:43447000	lncRNA	chr8_19958727_A_C_b38	0.00758435	5.17252	5.61e-07	1.11656	trans	chr8:19958727
514	rs295	2e-17	Postprandial total cholesterol in VLDL	chr1:43447000	lncRNA	chr8_19958727_A_C_b38	0.00758435	5.17252	5.61e-07	1.11656	trans	chr8:19958727
515	rs362307	2e-09	Household income (MTAG)	ENSG00000279140.1	lncRNA	chr4_3240118_C_T_b38	0.0180715	4.92598	1.76e-06	0.488895	trans	chr4:3240118
516	rs115849089	1e-15	Postprandial cholesterol esters in very large VLDL	ENSG00000269893.8	lncRNA	chr8_20054859_G_A_b38	0.0172605	4.93972	1.65e-06	5.6756	trans	chr8:20054859
517	rs115849089	9e-15	Postprandial free cholesterol in very large VLDL	ENSG00000269893.8	lncRNA	chr8_20054859_G_A_b38	0.0172605	4.93972	1.65e-06	5.6756	trans	chr8:20054859
518	rs115849089	3e-15	Postprandial very large VLDL particle concentration	ENSG00000269893.8	lncRNA	chr8_20054859_G_A_b38	0.0172605	4.93972	1.65e-06	5.6756	trans	chr8:20054859
519	rs115849089	8e-15	Postprandial phospholipid levels in very large VLDL	ENSG00000269893.8	lncRNA	chr8_20054859_G_A_b38	0.0172605	4.93972	1.65e-06	5.6756	trans	chr8:20054859
520	rs115849089	3e-15	Postprandial triglycerides levels in very large VLDL	ENSG00000269893.8	lncRNA	chr8_20054859_G_A_b38	0.0172605	4.93972	1.65e-06	5.6756	trans	chr8:20054859
521	rs934197	2e-12	Postprandial total cholesterol in very small VLDL	chr2:21044000	lncRNA	chr2_21044589_G_A_b38	3.14e-43	19.3572	1.23e-47	12.5426	cis	chr2:21044589
522	rs115849089	3e-15	Postprandial total lipids in very large VLDL	ENSG00000269893.8	lncRNA	chr8_20054859_G_A_b38	0.0172605	4.93972	1.65e-06	5.6756	trans	chr8:20054859
523	rs934197	6e-12	Postprandial free cholesterol in very small VLDL	chr2:21044000	lncRNA	chr2_21044589_G_A_b38	3.14e-43	19.3572	1.23e-47	12.5426	cis	chr2:21044589
524	rs934197	8e-10	Postprandial total lipids in very small VLDL	chr2:21044000	lncRNA	chr2_21044589_G_A_b38	3.14e-43	19.3572	1.23e-47	12.5426	cis	chr2:21044589
525	rs934197	2e-12	Postprandial cholesterol esters in very small VLDL	chr2:21044000	lncRNA	chr2_21044589_G_A_b38	3.14e-43	19.3572	1.23e-47	12.5426	cis	chr2:21044589
526	rs115849089	7e-09	Postprandial triglycerides levels in very large HDL	ENSG00000269893.8	lncRNA	chr8_20054859_G_A_b38	0.0172605	4.93972	1.65e-06	5.6756	trans	chr8:20054859
527	rs115849089	3e-15	Postprandial total cholesterol in very large VLDL	ENSG00000269893.8	lncRNA	chr8_20054859_G_A_b38	0.0172605	4.93972	1.65e-06	5.6756	trans	chr8:20054859
528	rs149615216	2e-09	Fasting apolipoprotein A-I	chr17:44004000	lncRNA	chr18_49579658_C_T_b38	0.00829416	5.14787	6.3e-07	2.86137	trans	chr18:49579658
529	rs295	4e-18	Postprandial triglycerides in VLDL	chr1:43447000	lncRNA	chr8_19958727_A_C_b38	0.00758435	5.17252	5.61e-07	1.11656	trans	chr8:19958727
530	rs934197	2e-09	Fasting esterified cholesterol	chr2:21044000	lncRNA	chr2_21044589_G_A_b38	3.14e-43	19.3572	1.23e-47	12.5426	cis	chr2:21044589
531	rs72999033	5e-11	Fasting esterified cholesterol	chr17:8172000	lncRNA	chr19_19255823_C_T_b38	0.0046357	5.3065	2.97e-07	1.4905	trans	chr19:19255823
532	rs934197	4e-10	Fasting free cholesterol	chr2:21044000	lncRNA	chr2_21044589_G_A_b38	3.14e-43	19.3572	1.23e-47	12.5426	cis	chr2:21044589
533	rs934197	4e-11	Fasting phospholipid levels in large LDL	chr2:21044000	lncRNA	chr2_21044589_G_A_b38	3.14e-43	19.3572	1.23e-47	12.5426	cis	chr2:21044589
534	rs72999033	1e-11	Fasting phospholipid levels in large LDL	chr17:8172000	lncRNA	chr19_19255823_C_T_b38	0.0046357	5.3065	2.97e-07	1.4905	trans	chr19:19255823
535	rs17217098	6e-11	Fasting total cholesterol in large VLDL	chr17:8172000	lncRNA	chr19_19591575_G_A_b38	0.0323741	4.74726	3.94e-06	1.27873	trans	chr19:19591575
536	rs17217098	7e-11	Fasting cholesterol esters in large VLDL	chr17:8172000	lncRNA	chr19_19591575_G_A_b38	0.0323741	4.74726	3.94e-06	1.27873	trans	chr19:19591575
537	rs17217098	2e-11	Fasting free cholesterol in large VLDL	chr17:8172000	lncRNA	chr19_19591575_G_A_b38	0.0323741	4.74726	3.94e-06	1.27873	trans	chr19:19591575
538	rs17217098	1e-10	Fasting total lipids in large VLDL	chr17:8172000	lncRNA	chr19_19591575_G_A_b38	0.0323741	4.74726	3.94e-06	1.27873	trans	chr19:19591575
539	rs73004967	1e-10	Fasting large VLDL particle concentration	chr17:8172000	lncRNA	chr19_19606247_A_G_b38	0.0323741	4.74726	3.94e-06	1.27873	trans	chr19:19606247
540	rs17217098	3e-11	Fasting phospholipid levels in large VLDL	chr17:8172000	lncRNA	chr19_19591575_G_A_b38	0.0323741	4.74726	3.94e-06	1.27873	trans	chr19:19591575
541	rs73004967	3e-10	Fasting triglycerides levels in large VLDL	chr17:8172000	lncRNA	chr19_19606247_A_G_b38	0.0323741	4.74726	3.94e-06	1.27873	trans	chr19:19606247
542	rs934197	1e-11	Fasting total cholesterol in large LDL	chr2:21044000	lncRNA	chr2_21044589_G_A_b38	3.14e-43	19.3572	1.23e-47	12.5426	cis	chr2:21044589
543	rs72999033	2e-10	Fasting total cholesterol in large LDL	chr17:8172000	lncRNA	chr19_19255823_C_T_b38	0.0046357	5.3065	2.97e-07	1.4905	trans	chr19:19255823
544	rs934197	2e-11	Fasting cholesterol esters in large LDL	chr2:21044000	lncRNA	chr2_21044589_G_A_b38	3.14e-43	19.3572	1.23e-47	12.5426	cis	chr2:21044589
545	rs75278536	2e-10	Fasting triglycerides levels in medium HDL	ENSG00000269893.8	lncRNA	chr8_19963914_T_G_b38	0.00489307	5.29203	3.18e-07	6.27115	trans	chr8:19963914
546	rs934197	1e-10	Fasting total cholesterol in medium LDL	chr2:21044000	lncRNA	chr2_21044589_G_A_b38	3.14e-43	19.3572	1.23e-47	12.5426	cis	chr2:21044589
547	rs72999033	2e-09	Fasting total cholesterol in medium LDL	chr17:8172000	lncRNA	chr19_19255823_C_T_b38	0.0046357	5.3065	2.97e-07	1.4905	trans	chr19:19255823
548	rs934197	7e-11	Fasting cholesterol esters in medium LDL	chr2:21044000	lncRNA	chr2_21044589_G_A_b38	3.14e-43	19.3572	1.23e-47	12.5426	cis	chr2:21044589
549	rs934197	3e-09	Fasting phospholipid levels in medium LDL	chr2:21044000	lncRNA	chr2_21044589_G_A_b38	3.14e-43	19.3572	1.23e-47	12.5426	cis	chr2:21044589
550	rs72999033	1e-09	Fasting cholesterol esters in medium LDL	chr17:8172000	lncRNA	chr19_19255823_C_T_b38	0.0046357	5.3065	2.97e-07	1.4905	trans	chr19:19255823
551	rs934197	4e-10	Fasting free cholesterol in medium LDL	chr2:21044000	lncRNA	chr2_21044589_G_A_b38	3.14e-43	19.3572	1.23e-47	12.5426	cis	chr2:21044589
552	rs72999033	6e-09	Fasting free cholesterol in medium LDL	chr17:8172000	lncRNA	chr19_19255823_C_T_b38	0.0046357	5.3065	2.97e-07	1.4905	trans	chr19:19255823
553	rs934197	3e-10	Fasting total lipids in medium LDL	chr2:21044000	lncRNA	chr2_21044589_G_A_b38	3.14e-43	19.3572	1.23e-47	12.5426	cis	chr2:21044589
554	rs72999033	1e-10	Fasting total lipids in medium LDL	chr17:8172000	lncRNA	chr19_19255823_C_T_b38	0.0046357	5.3065	2.97e-07	1.4905	trans	chr19:19255823
555	rs934197	3e-10	Fasting medium LDL particle concentration	chr2:21044000	lncRNA	chr2_21044589_G_A_b38	3.14e-43	19.3572	1.23e-47	12.5426	cis	chr2:21044589
556	rs72999033	6e-11	Fasting medium LDL particle concentration	chr17:8172000	lncRNA	chr19_19255823_C_T_b38	0.0046357	5.3065	2.97e-07	1.4905	trans	chr19:19255823
557	rs72999033	4e-11	Fasting cholesterol esters in large LDL	chr17:8172000	lncRNA	chr19_19255823_C_T_b38	0.0046357	5.3065	2.97e-07	1.4905	trans	chr19:19255823
558	rs934197	4e-12	Fasting free cholesterol in large LDL	chr2:21044000	lncRNA	chr2_21044589_G_A_b38	3.14e-43	19.3572	1.23e-47	12.5426	cis	chr2:21044589
559	rs934197	3e-11	Fasting total lipids in large LDL	chr2:21044000	lncRNA	chr2_21044589_G_A_b38	3.14e-43	19.3572	1.23e-47	12.5426	cis	chr2:21044589
560	rs72999033	5e-11	Fasting total lipids in large LDL	chr17:8172000	lncRNA	chr19_19255823_C_T_b38	0.0046357	5.3065	2.97e-07	1.4905	trans	chr19:19255823
561	rs934197	4e-11	Fasting large LDL particle concentration	chr2:21044000	lncRNA	chr2_21044589_G_A_b38	3.14e-43	19.3572	1.23e-47	12.5426	cis	chr2:21044589
562	rs72999033	2e-11	Fasting large LDL particle concentration	chr17:8172000	lncRNA	chr19_19255823_C_T_b38	0.0046357	5.3065	2.97e-07	1.4905	trans	chr19:19255823
563	rs115849089	2e-09	Fasting cholesterol esters in chylomicrons and extremely large VLDL	ENSG00000269893.8	lncRNA	chr8_20054859_G_A_b38	0.0172605	4.93972	1.65e-06	5.6756	trans	chr8:20054859
564	rs115849089	1e-10	Fasting free cholesterol in chylomicrons and extremely large VLDL	ENSG00000269893.8	lncRNA	chr8_20054859_G_A_b38	0.0172605	4.93972	1.65e-06	5.6756	trans	chr8:20054859
565	rs115849089	3e-10	Fasting total lipids in chylomicrons and extremely large VLDL	ENSG00000269893.8	lncRNA	chr8_20054859_G_A_b38	0.0172605	4.93972	1.65e-06	5.6756	trans	chr8:20054859
566	rs115849089	3e-10	Fasting chylomicrons and extremely large VLDL particle concentration	ENSG00000269893.8	lncRNA	chr8_20054859_G_A_b38	0.0172605	4.93972	1.65e-06	5.6756	trans	chr8:20054859
567	rs115849089	5e-10	Fasting phospholipid levels in chylomicrons and extremely large VLDL	ENSG00000269893.8	lncRNA	chr8_20054859_G_A_b38	0.0172605	4.93972	1.65e-06	5.6756	trans	chr8:20054859
568	rs79108221	3e-10	Fasting triglycerides levels in chylomicrons and extremely large VLDL	ENSG00000269893.8	lncRNA	chr8_19969190_C_T_b38	0.00489307	5.29203	3.18e-07	6.27115	trans	chr8:19969190
569	rs295	3e-12	Postprandial apolipoprotein B	chr1:43447000	lncRNA	chr8_19958727_A_C_b38	0.00758435	5.17252	5.61e-07	1.11656	trans	chr8:19958727
570	rs115849089	3e-10	Fasting total cholesterol in chylomicrons and extremely large VLDL	ENSG00000269893.8	lncRNA	chr8_20054859_G_A_b38	0.0172605	4.93972	1.65e-06	5.6756	trans	chr8:20054859
571	rs934197	7e-09	Fasting total cholesterol in very small VLDL	chr2:21044000	lncRNA	chr2_21044589_G_A_b38	3.14e-43	19.3572	1.23e-47	12.5426	cis	chr2:21044589
572	rs72999033	2e-11	Fasting total cholesterol in very small VLDL	chr17:8172000	lncRNA	chr19_19255823_C_T_b38	0.0046357	5.3065	2.97e-07	1.4905	trans	chr19:19255823
573	rs934197	8e-09	Fasting cholesterol esters in very small VLDL	chr2:21044000	lncRNA	chr2_21044589_G_A_b38	3.14e-43	19.3572	1.23e-47	12.5426	cis	chr2:21044589
574	rs72999033	1e-12	Fasting free cholesterol in very small VLDL	chr17:8172000	lncRNA	chr19_19255823_C_T_b38	0.0046357	5.3065	2.97e-07	1.4905	trans	chr19:19255823
575	rs934197	3e-11	Postprandial esterified cholesterol	chr2:21044000	lncRNA	chr2_21044589_G_A_b38	3.14e-43	19.3572	1.23e-47	12.5426	cis	chr2:21044589
576	rs72999033	9e-12	Postprandial esterified cholesterol	chr17:8172000	lncRNA	chr19_19255823_C_T_b38	0.0046357	5.3065	2.97e-07	1.4905	trans	chr19:19255823
577	rs115849089	5e-11	Postprandial triglycerides levels in medium HDL	ENSG00000269893.8	lncRNA	chr8_20054859_G_A_b38	0.0172605	4.93972	1.65e-06	5.6756	trans	chr8:20054859
578	rs115849089	7e-17	Postprandial triglycerides levels in small HDL	ENSG00000269893.8	lncRNA	chr8_20054859_G_A_b38	0.0172605	4.93972	1.65e-06	5.6756	trans	chr8:20054859
579	rs934197	1e-12	Postprandial total cholesterol in small LDL	chr2:21044000	lncRNA	chr2_21044589_G_A_b38	3.14e-43	19.3572	1.23e-47	12.5426	cis	chr2:21044589
580	rs934197	5e-13	Postprandial total cholesterol in medium LDL	chr2:21044000	lncRNA	chr2_21044589_G_A_b38	3.14e-43	19.3572	1.23e-47	12.5426	cis	chr2:21044589
581	rs72999033	2e-10	Postprandial total cholesterol in medium LDL	chr17:8172000	lncRNA	chr19_19255823_C_T_b38	0.0046357	5.3065	2.97e-07	1.4905	trans	chr19:19255823
582	rs934197	3e-13	Postprandial cholesterol esters in medium LDL	chr2:21044000	lncRNA	chr2_21044589_G_A_b38	3.14e-43	19.3572	1.23e-47	12.5426	cis	chr2:21044589
583	rs72999033	2e-10	Postprandial cholesterol esters in medium LDL	chr17:8172000	lncRNA	chr19_19255823_C_T_b38	0.0046357	5.3065	2.97e-07	1.4905	trans	chr19:19255823
584	rs934197	3e-12	Postprandial free cholesterol in medium LDL	chr2:21044000	lncRNA	chr2_21044589_G_A_b38	3.14e-43	19.3572	1.23e-47	12.5426	cis	chr2:21044589
585	rs72999033	1e-10	Postprandial free cholesterol in medium LDL	chr17:8172000	lncRNA	chr19_19255823_C_T_b38	0.0046357	5.3065	2.97e-07	1.4905	trans	chr19:19255823
586	rs295	2e-18	Postprandial medium VLDL particle concentration	chr1:43447000	lncRNA	chr8_19958727_A_C_b38	0.00758435	5.17252	5.61e-07	1.11656	trans	chr8:19958727
587	rs295	3e-18	Postprandial phospholipid levels in medium VLDL	chr1:43447000	lncRNA	chr8_19958727_A_C_b38	0.00758435	5.17252	5.61e-07	1.11656	trans	chr8:19958727
588	rs295	2e-18	Postprandial triglycerides levels in medium VLDL	chr1:43447000	lncRNA	chr8_19958727_A_C_b38	0.00758435	5.17252	5.61e-07	1.11656	trans	chr8:19958727
589	rs115849089	5e-13	Postprandial monounsaturated fatty acids (16:1, 18:1)	ENSG00000269893.8	lncRNA	chr8_20054859_G_A_b38	0.0172605	4.93972	1.65e-06	5.6756	trans	chr8:20054859
590	rs295	4e-18	Postprandial total cholesterol in medium VLDL	chr1:43447000	lncRNA	chr8_19958727_A_C_b38	0.00758435	5.17252	5.61e-07	1.11656	trans	chr8:19958727
591	rs295	1e-17	Postprandial cholesterol esters in medium VLDL	chr1:43447000	lncRNA	chr8_19958727_A_C_b38	0.00758435	5.17252	5.61e-07	1.11656	trans	chr8:19958727
592	rs295	6e-18	Postprandial free cholesterol in medium VLDL	chr1:43447000	lncRNA	chr8_19958727_A_C_b38	0.00758435	5.17252	5.61e-07	1.11656	trans	chr8:19958727
593	rs295	2e-18	Postprandial total lipids in medium VLDL	chr1:43447000	lncRNA	chr8_19958727_A_C_b38	0.00758435	5.17252	5.61e-07	1.11656	trans	chr8:19958727
594	rs72999033	9e-10	Postprandial total cholesterol in small LDL	chr17:8172000	lncRNA	chr19_19255823_C_T_b38	0.0046357	5.3065	2.97e-07	1.4905	trans	chr19:19255823
595	rs934197	5e-13	Postprandial cholesterol esters in small LDL	chr2:21044000	lncRNA	chr2_21044589_G_A_b38	3.14e-43	19.3572	1.23e-47	12.5426	cis	chr2:21044589
596	rs72999033	2e-09	Postprandial cholesterol esters in small LDL	chr17:8172000	lncRNA	chr19_19255823_C_T_b38	0.0046357	5.3065	2.97e-07	1.4905	trans	chr19:19255823
597	rs934197	4e-11	Postprandial free cholesterol in small LDL	chr2:21044000	lncRNA	chr2_21044589_G_A_b38	3.14e-43	19.3572	1.23e-47	12.5426	cis	chr2:21044589
598	rs72999033	1e-10	Postprandial free cholesterol in small LDL	chr17:8172000	lncRNA	chr19_19255823_C_T_b38	0.0046357	5.3065	2.97e-07	1.4905	trans	chr19:19255823
599	rs934197	9e-12	Postprandial total lipids in small LDL	chr2:21044000	lncRNA	chr2_21044589_G_A_b38	3.14e-43	19.3572	1.23e-47	12.5426	cis	chr2:21044589
600	rs72999033	9e-12	Postprandial total lipids in small LDL	chr17:8172000	lncRNA	chr19_19255823_C_T_b38	0.0046357	5.3065	2.97e-07	1.4905	trans	chr19:19255823
601	rs934197	2e-12	Postprandial total lipids in medium LDL	chr2:21044000	lncRNA	chr2_21044589_G_A_b38	3.14e-43	19.3572	1.23e-47	12.5426	cis	chr2:21044589
602	rs72999033	9e-12	Postprandial total lipids in medium LDL	chr17:8172000	lncRNA	chr19_19255823_C_T_b38	0.0046357	5.3065	2.97e-07	1.4905	trans	chr19:19255823
603	rs934197	2e-12	Postprandial medium LDL particle concentration	chr2:21044000	lncRNA	chr2_21044589_G_A_b38	3.14e-43	19.3572	1.23e-47	12.5426	cis	chr2:21044589
604	rs72999033	5e-12	Postprandial medium LDL particle concentration	chr17:8172000	lncRNA	chr19_19255823_C_T_b38	0.0046357	5.3065	2.97e-07	1.4905	trans	chr19:19255823
605	rs934197	2e-10	Postprandial phospholipid levels in medium LDL	chr2:21044000	lncRNA	chr2_21044589_G_A_b38	3.14e-43	19.3572	1.23e-47	12.5426	cis	chr2:21044589
606	rs295	1e-11	Postprandial remnant cholesterol	chr1:43447000	lncRNA	chr8_19958727_A_C_b38	0.00758435	5.17252	5.61e-07	1.11656	trans	chr8:19958727
607	rs934197	2e-11	Postprandial serum total cholesterol	chr2:21044000	lncRNA	chr2_21044589_G_A_b38	3.14e-43	19.3572	1.23e-47	12.5426	cis	chr2:21044589
608	rs115849089	7e-18	Postprandial serum total triglycerides	ENSG00000269893.8	lncRNA	chr8_20054859_G_A_b38	0.0172605	4.93972	1.65e-06	5.6756	trans	chr8:20054859
609	rs72999033	6e-11	Postprandial saturated fatty acids	chr17:8172000	lncRNA	chr19_19255823_C_T_b38	0.0046357	5.3065	2.97e-07	1.4905	trans	chr19:19255823
610	rs140201358	1e-23	Waist-to-hip ratio adjusted for BMI	chr1:166875000	lncRNA	chr11_823586_C_G_b38	0.0457174	4.63666	6.4e-06	0.508913	trans	chr11:823586
611	rs61876729	1e-09	Waist-to-hip ratio adjusted for BMI	ENSG00000255284.2	lncRNA	chr11_778857_A_G_b38	0.00926223	4.20559	3.94e-05	0.547784	cis	chr11:778857
612	rs79634051	9e-10	Waist-to-hip ratio adjusted for BMI	ENSG00000268592.3	lncRNA	chr11_14540399_G_C_b38	0.00516157	5.27758	3.41e-07	0.506445	trans	chr11:14540399
613	rs115849089	3e-27	Mean corpuscular hemoglobin concentration	ENSG00000269893.8	lncRNA	chr8_20054859_G_A_b38	0.0172605	4.93972	1.65e-06	5.6756	trans	chr8:20054859
614	rs651821	2e-12	Mean corpuscular hemoglobin concentration	ENSG00000226328.7	lncRNA	chr11_116791863_C_T_b38	0.0146286	-4.98729	1.33e-06	-5.50776	trans	chr11:116791863
615	rs61830291	2e-13	High light scatter reticulocyte percentage of red cells	ENSG00000225630.1	lncRNA	chr1_220827800_A_C_b38	0.0406836	4.67517	5.41e-06	1102	trans	chr1:220827800
616	rs80215559	0	Mean corpuscular hemoglobin concentration	ENSG00000272462.3	lncRNA	chr6_25917997_T_C_b38	0.00464688	-4.40229	1.75e-05	-1.77454	cis	chr6:25917997
617	rs79220007	1e-108	High light scatter reticulocyte percentage of red cells	ENSG00000272462.3	lncRNA	chr6_26098246_T_C_b38	0.00464688	-4.40229	1.75e-05	-1.77454	cis	chr6:26098246
618	rs6458869	2e-17	Mean corpuscular volume	chr6:52746000	lncRNA	chr6_52765471_C_A_b38	1.94e-09	-7.53831	1.65e-12	-32.6887	cis	chr6:52765471
619	rs28659908	1e-43	High light scatter reticulocyte percentage of red cells	ENSG00000100058.12	lncRNA	chr19_35202217_T_C_b38	0.026526	4.80908	2.99e-06	2.43945	trans	chr19:35202217
620	rs2980869	2e-29	Neutrophil count	chr15:67005000	lncRNA	chr8_125476008_C_T_b38	0.0433365	4.65408	5.93e-06	0.191875	trans	chr8:125476008
621	rs6458869	4e-19	Mean corpuscular hemoglobin	chr6:52746000	lncRNA	chr6_52765471_C_A_b38	1.94e-09	-7.53831	1.65e-12	-32.6887	cis	chr6:52765471
622	rs4240624	2e-11	Caffeine consumption from coffee or tea	chr1:161228000	lncRNA	chr8_9326721_G_A_b38	0.0374379	-4.70222	4.8e-06	-0.0703461	trans	chr8:9326721
623	rs56113850	5e-19	Caffeine consumption from coffee	chr19:40839000	lncRNA	chr19_40847202_T_C_b38	0.0120618	4.12889	5.36e-05	4.14054	cis	chr19:40847202
624	rs56113850	2e-29	Caffeine consumption from coffee or tea	chr19:40839000	lncRNA	chr19_40847202_T_C_b38	0.0120618	4.12889	5.36e-05	4.14054	cis	chr19:40847202
625	rs1800562	0	Mean corpuscular volume	ENSG00000272462.3	lncRNA	chr6_26092913_G_A_b38	0.00464688	-4.40229	1.75e-05	-1.77454	cis	chr6:26092913
626	rs374039502	4e-10	Neutrophil count	chr13:33610000	lncRNA	chr13_108308037_T_A_b38	0.00129397	5.62433	6.25e-08	4.18361	trans	chr13:108308037
627	rs13289095	4e-20	Neutrophil count	chrX:115518000	lncRNA	chr9_128704210_G_T_b38	0.032264	4.74842	3.92e-06	0.308345	trans	chr9:128704210
628	rs6458869	2e-17	Mean corpuscular volume	chr6:52746000	lncRNA	chr6_52765471_C_A_b38	1.94e-09	-7.53831	1.65e-12	-32.6887	cis	chr6:52765471
629	rs1800562	0	Mean corpuscular hemoglobin	ENSG00000272462.3	lncRNA	chr6_26092913_G_A_b38	0.00464688	-4.40229	1.75e-05	-1.77454	cis	chr6:26092913
630	rs79287178	5e-25	Platelet count	ENSG00000225630.1	lncRNA	chr3_172576710_G_A_b38	0.000253075	6.00563	8.91e-09	2995.03	trans	chr3:172576710
631	rs458741	3e-11	Mean corpuscular hemoglobin concentration	chr1:629000	lncRNA	chr5_56512010_T_C_b38	0.0102129	-5.08945	8.29e-07	-278.2	trans	chr5:56512010
632	rs1800562	0	Mean corpuscular hemoglobin concentration	ENSG00000272462.3	lncRNA	chr6_26092913_G_A_b38	0.00464688	-4.40229	1.75e-05	-1.77454	cis	chr6:26092913
633	rs115849089	6e-24	Mean corpuscular hemoglobin concentration	ENSG00000269893.8	lncRNA	chr8_20054859_G_A_b38	0.0172605	4.93972	1.65e-06	5.6756	trans	chr8:20054859
634	rs9697210	2e-24	Platelet count	chrX:115518000	lncRNA	chr9_128706461_G_A_b38	0.032264	4.74842	3.92e-06	0.308345	trans	chr9:128706461
635	rs79287178	2e-22	Platelet count	ENSG00000225630.1	lncRNA	chr3_172576710_G_A_b38	0.000253075	6.00563	8.91e-09	2995.03	trans	chr3:172576710
636	rs603424	3e-11	Monocyte count	ENSG00000284377.1	lncRNA	chr10_100315722_G_A_b38	0.00547415	5.26169	3.68e-07	0.430768	trans	chr10:100315722
637	rs79953286	2e-33	Mean corpuscular hemoglobin	chr21:39384000	lncRNA	chr3_132507256_A_G_b38	0.00820163	5.15125	6.21e-07	1.13762	trans	chr3:132507256
638	rs2954027	1e-30	Neutrophil count	chr15:67005000	lncRNA	chr8_125473052_T_A_b38	0.0360312	4.71458	4.55e-06	0.193213	trans	chr8:125473052
639	rs34180575	6e-17	Neutrophil count	ENSG00000273117.1	lncRNA	chr1_220883831_C_T_b38	0.0238816	4.83964	2.6e-06	1.03633	trans	chr1:220883831
640	rs651821	3e-10	Platelet count	ENSG00000226328.7	lncRNA	chr11_116791863_C_T_b38	0.0146286	-4.98729	1.33e-06	-5.50776	trans	chr11:116791863
641	rs34536443	1e-38	Platelet count	chr18:31943000	lncRNA	chr19_10352442_G_C_b38	0.0126298	5.02847	1.1e-06	0.667212	trans	chr19:10352442
642	rs374039502	3e-15	Platelet count	chr13:33610000	lncRNA	chr13_108308037_T_A_b38	0.00129397	5.62433	6.25e-08	4.18361	trans	chr13:108308037
643	rs10422861	3e-10	Neutrophil count	ENSG00000239213.6	lncRNA	chr19_33403940_C_T_b38	0.0363112	-4.71167	4.61e-06	-0.31082	trans	chr19:33403940
644	rs5112	7e-12	Mean corpuscular hemoglobin concentration	ENSG00000214855.9	lncRNA	chr19_44927023_C_G_b38	1.96e-05	-5.71501	3.96e-08	-2.60549	cis	chr19:44927023
645	rs374039502	8e-16	Platelet count	chr13:33610000	lncRNA	chr13_108308037_T_A_b38	0.00129397	5.62433	6.25e-08	4.18361	trans	chr13:108308037
646	rs4721089	7e-14	Body mass index	ENSG00000286192.1	lncRNA	chr7_1833285_C_T_b38	0.0153946	-4.0567	7.14e-05	-1.79263	cis	chr7:1833285
647	rs9697210	3e-24	Platelet count	chrX:115518000	lncRNA	chr9_128706461_G_A_b38	0.032264	4.74842	3.92e-06	0.308345	trans	chr9:128706461
648	rs9987289	1e-13	Lymphocyte percentage of white cells	chr1:161228000	lncRNA	chr8_9325848_A_G_b38	0.0374379	-4.70222	4.8e-06	-0.0703461	trans	chr8:9325848
649	rs2954027	3e-39	Lymphocyte percentage of white cells	chr15:67005000	lncRNA	chr8_125473052_T_A_b38	0.0360312	4.71458	4.55e-06	0.193213	trans	chr8:125473052
650	rs61830291	2e-18	Mean platelet volume	ENSG00000225630.1	lncRNA	chr1_220827800_A_C_b38	0.0406836	4.67517	5.41e-06	1102	trans	chr1:220827800
651	rs12692596	1e-09	Body mass index	chr2:160257000	lncRNA	chr2_160409399_C_T_b38	0.00168337	-4.67544	5.4e-06	-0.118184	cis	chr2:160409399
652	rs603424	3e-108	Mean platelet volume	ENSG00000284377.1	lncRNA	chr10_100315722_G_A_b38	0.00547415	5.26169	3.68e-07	0.430768	trans	chr10:100315722
653	rs13289095	2e-18	Neutrophil count	chrX:115518000	lncRNA	chr9_128704210_G_T_b38	0.032264	4.74842	3.92e-06	0.308345	trans	chr9:128704210
654	rs10818763	2e-12	Type 2 diabetes	chr1:107055000	lncRNA	chr9_122927415_C_T_b38	0.00493497	5.28992	3.21e-07	0.386177	trans	chr9:122927415
655	rs2605281	7e-12	Type 2 diabetes	chr1:631000	lncRNA	chr4_49065306_A_G_b38	0.0226395	-4.8564	2.41e-06	-2086.73	trans	chr4:49065306
656	rs458741	2e-12	Mean reticulocyte volume	chr1:629000	lncRNA	chr5_56512010_T_C_b38	0.0102129	-5.08945	8.29e-07	-278.2	trans	chr5:56512010
657	rs1656794	4e-09	Type 2 diabetes	chr17:77385000	lncRNA	chr17_77390827_A_G_b38	0.00412485	-4.43858	1.5e-05	-2.18007	cis	chr17:77390827
658	rs11662800	2e-09	Type 2 diabetes	ENSG00000246582.3	lncRNA	chr18_13271368_A_G_b38	0.0434359	-4.65322	5.96e-06	-0.367352	trans	chr18:13271368
659	rs11830243	2e-09	Type 2 diabetes	ENSG00000262902.1	lncRNA	chr12_132060149_C_T_b38	0.00218798	5.49674	1.18e-07	112.364	trans	chr12:132060149
660	rs36111056	2e-09	Type 2 diabetes	chr15:82808000	lncRNA	chr15_82793121_G_A_b38	2.24e-06	6.17381	3.68e-09	1.83853	cis	chr15:82793121
661	rs491203	8e-09	Acute ischemic stroke x type 2 diabetes interaction	chr6:113871000	lncRNA	chr1_15102737_A_G_b38	0.0262521	-4.81231	2.94e-06	-0.354661	trans	chr1:15102737
662	rs13342232	1e-15	Type 2 diabetes	ENSG00000100058.12	lncRNA	chr17_7042621_A_G_b38	4.07e-07	7.32581	5.79e-12	7.91293	trans	chr17:7042621
663	rs3755934	3e-25	Type 2 diabetes	chr1:629000	lncRNA	chr4_1242295_C_T_b38	0.00594063	5.2387	4.1e-07	620	trans	chr4:1242295
664	rs2361478	3e-09	Type 2 diabetes	chr1:629000	lncRNA	chr4_70887798_T_C_b38	1.12e-11	-9.17632	5.78e-17	-902.202	trans	chr4:70887798
665	rs117834099	1e-11	Type 2 diabetes	ENSG00000204949.9	lncRNA	chr4_84379162_G_A_b38	2.11e-06	7.01295	3.56e-11	288.356	trans	chr4:84379162
666	rs16884025	8e-09	Type 2 diabetes	chr3:9931000	lncRNA	chr5_50657625_C_T_b38	0.000118225	6.17812	3.59e-09	7.39344	trans	chr5:50657625
667	rs3869115	1e-17	Type 2 diabetes	chr6:132609000	lncRNA	chr6_31236917_C_G_b38	0.0123737	5.03445	1.07e-06	0.393142	trans	chr6:31236917
668	rs117233795	1e-12	Type 2 diabetes	ENSG00000204949.9	lncRNA	chr4_84376801_C_T_b38	2.11e-06	7.01295	3.56e-11	288.356	trans	chr4:84376801
669	rs1570247	3e-10	Type 2 diabetes	chr17:16439000	lncRNA	chr9_35749017_G_A_b38	0.0201937	4.89179	2.06e-06	2.64808	trans	chr9:35749017
670	rs11046164	4e-10	Type 2 diabetes	chr15:80999000	lncRNA	chr12_21690642_C_T_b38	0.0297471	4.77388	3.5e-06	0.648536	trans	chr12:21690642
671	rs13099581	1e-10	Type 2 diabetes	ENSG00000100058.12	lncRNA	chr3_168508264_C_T_b38	0.000859798	5.7244	3.78e-08	4.09389	trans	chr3:168508264
672	rs3094682	2e-23	Type 2 diabetes	chr6:31356000	lncRNA	chr6_31296684_A_C_b38	2.6e-10	-7.90833	1.76e-13	-4.08238	cis	chr6:31296684
673	rs75693095	1e-11	Type 2 diabetes	chr22:46268000	lncRNA	chr7_23400438_G_C_b38	4.3e-05	6.39777	1.1e-09	2.14769	trans	chr7:23400438
674	rs917195	3e-17	Type 2 diabetes	ENSG00000100058.12	lncRNA	chr7_30688836_C_T_b38	0.00494812	5.28928	3.22e-07	2.89004	trans	chr7:30688836
675	rs6459733	1e-24	Type 2 diabetes	ENSG00000100058.12	lncRNA	chr7_157137856_G_C_b38	0.0246068	4.83086	2.71e-06	2.50232	trans	chr7:157137856
676	rs117316450	2e-13	Type 2 diabetes	chr21:8213000	lncRNA	chr11_14496873_C_G_b38	2.19e-05	6.54133	5.04e-10	38.5834	trans	chr11:14496873
677	rs5219	3e-48	Type 2 diabetes	chr12:55729000	lncRNA	chr11_17388025_T_C_b38	0.0399119	-4.68157	5.26e-06	-0.81076	trans	chr11:17388025
678	rs11038672	1e-10	Type 2 diabetes	ENSG00000205106.4	lncRNA	chr11_45824947_C_G_b38	0.000121221	-5.30396	3e-07	-0.671065	cis	chr11:45824947
679	rs144245804	1e-17	Type 2 diabetes	chr1:234716000	lncRNA	chr11_69638276_G_A_b38	0.000609943	5.80453	2.52e-08	15.8775	trans	chr11:69638276
680	rs117233107	4e-55	Type 2 diabetes	chr20:34475000	lncRNA	chr12_4219355_G_A_b38	0.000199304	6.06125	6.66e-09	0.768163	trans	chr12:4219355
681	rs268	7e-30	Mean spheric corpuscular volume	ENSG00000225630.1	lncRNA	chr8_19956018_A_G_b38	0.000651752	5.78892	2.72e-08	4052.77	trans	chr8:19956018
682	rs115849089	2e-13	Mean spheric corpuscular volume	ENSG00000269893.8	lncRNA	chr8_20054859_G_A_b38	0.0172605	4.93972	1.65e-06	5.6756	trans	chr8:20054859
683	rs4906272	5e-11	Type 2 diabetes	ENSG00000100058.12	lncRNA	chr14_102909694_C_T_b38	0.0218555	4.86749	2.3e-06	3.26654	trans	chr14:102909694
684	rs6972291	2e-09	Type 2 diabetes	ENSG00000100058.12	lncRNA	chr7_55734370_T_C_b38	0.00113754	5.65619	5.33e-08	3.22145	trans	chr7:55734370
685	rs11173646	1e-09	Type 2 diabetes	ENSG00000100058.12	lncRNA	chr12_60857033_A_T_b38	0.00376979	-5.35958	2.3e-07	-2.95089	trans	chr12:60857033
686	rs3735491	7e-09	Type 2 diabetes	ENSG00000272768.1	lncRNA	chr7_45076869_C_A_b38	0.0274524	-3.88371	0.000139961	-0.117736	cis	chr7:45076869
687	rs2908274	5e-11	Type 2 diabetes	ENSG00000100058.12	lncRNA	chr7_44145489_G_A_b38	0.00818026	5.15228	6.18e-07	2.8635	trans	chr7:44145489
688	rs2583938	3e-12	Type 2 diabetes	chr1:629000	lncRNA	chr12_65821434_T_A_b38	3.21e-05	6.46099	7.83e-10	378.236	trans	chr12:65821434
689	rs9842137	9e-09	Type 2 diabetes	chr21:8213000	lncRNA	chr3_3608166_C_T_b38	2.49e-11	9.04443	1.36e-16	35.1702	trans	chr3:3608166
690	rs4721089	8e-10	Type 2 diabetes	ENSG00000286192.1	lncRNA	chr7_1833285_C_T_b38	0.0153946	-4.0567	7.14e-05	-1.79263	cis	chr7:1833285
691	rs149364428	6e-13	Type 2 diabetes	chr2:218396000	lncRNA	chr8_96725513_G_A_b38	8.28e-05	6.25683	2.36e-09	21.0128	trans	chr8:96725513
692	rs79287178	5e-16	Mean spheric corpuscular volume	ENSG00000225630.1	lncRNA	chr3_172576710_G_A_b38	0.000253075	6.00563	8.91e-09	2995.03	trans	chr3:172576710
693	rs9900074	3e-10	Type 2 diabetes	ENSG00000262902.1	lncRNA	chr17_48046964_G_C_b38	0.00260578	5.45365	1.45e-07	150.251	trans	chr17:48046964
694	rs1800562	1.99997773436537e-320	Mean spheric corpuscular volume	ENSG00000272462.3	lncRNA	chr6_26092913_G_A_b38	0.00464688	-4.40229	1.75e-05	-1.77454	cis	chr6:26092913
695	rs6602912	4e-13	Mean reticulocyte volume	chr13:113845000	lncRNA	chr13_113843576_T_G_b38	0.0127992	-4.11112	5.76e-05	-2.66813	cis	chr13:113843576
696	rs3211938	5e-09	Electrocardiographic traits (multivariate)	chr21:8213000	lncRNA	chr7_80671133_T_G_b38	1.36e-12	9.51746	6.16e-18	74.9307	trans	chr7:80671133
697	rs1449348	7e-12	Type 2 diabetes	ENSG00000100058.12	lncRNA	chr3_168507267_C_T_b38	9.64e-06	6.71046	1.97e-10	4.21312	trans	chr3:168507267
698	rs987949	6e-09	Type 2 diabetes	chr21:8213000	lncRNA	chr4_84462916_A_G_b38	0.000739004	-5.76012	3.15e-08	-35.1627	trans	chr4:84462916
699	rs7695096	1e-16	Type 2 diabetes	ENSG00000246560.2	lncRNA	chr4_103011399_C_T_b38	0.00210369	4.62031	6.88e-06	0.19169	cis	chr4:103011399
700	rs6432613	7e-14	Type 2 diabetes	chr2:160257000	lncRNA	chr2_160289101_A_G_b38	5.27e-13	-8.93178	2.83e-16	-0.206727	cis	chr2:160289101
701	rs57800857	3e-13	Body mass index	ENSG00000262902.1	lncRNA	chr4_139942211_A_C_b38	0.0105282	5.08092	8.62e-07	221.562	trans	chr4:139942211
702	rs6440123	5e-09	Mean reticulocyte volume	ENSG00000243818.5	lncRNA	chr3_142940519_A_G_b38	0.0332483	-3.82404	0.000175595	-32.9028	cis	chr3:142940519
703	rs17662402	2e-11	Type 2 diabetes	chr18:80148000	lncRNA	chr8_9407595_T_C_b38	0.0237151	4.84171	2.58e-06	9.95966	trans	chr8:9407595
704	rs28712435	6e-11	Type 2 diabetes	chr3:149495000	lncRNA	chr3_149503776_C_T_b38	0.00025302	-5.12928	6.88e-07	-1.06388	cis	chr3:149503776
705	rs56799554	4e-11	Type 2 diabetes	chr17:43134000	lncRNA	chr17_43379045_A_G_b38	0.00168337	4.67501	5.41e-06	1.70122	cis	chr17:43379045
706	rs2447198	5e-10	Type 2 diabetes	ENSG00000100058.12	lncRNA	chr15_43602920_T_C_b38	0.0401048	4.67996	5.3e-06	3.15237	trans	chr15:43602920
707	rs73146095	8e-09	Type 2 diabetes	chr2:39120000	lncRNA	chr3_88080986_C_T_b38	0.00734908	5.18074	5.4e-07	0.082955	trans	chr3:88080986
708	rs7758115	4e-09	Type 2 diabetes	ENSG00000237742.7	lncRNA	chr6_125740356_G_A_b38	6.98e-08	-6.86931	8.07e-11	-0.138684	cis	chr6:125740356
709	rs34573045	2e-11	Type 2 diabetes	chr3:149495000	lncRNA	chr3_149478965_C_G_b38	0.0117523	4.1387	5.15e-05	0.886171	cis	chr3:149478965
710	rs2008027	4e-09	Type 2 diabetes	ENSG00000237742.7	lncRNA	chr6_125731213_A_G_b38	6.98e-08	-6.86931	8.07e-11	-0.138684	cis	chr6:125731213
711	rs145904381	4e-14	Type 2 diabetes	chr21:29178000	lncRNA	chr1_151045515_T_C_b38	0.0034245	5.38487	2.03e-07	2.98451	trans	chr1:151045515
712	rs348330	7e-16	Type 2 diabetes	ENSG00000100058.12	lncRNA	chr1_229537208_G_A_b38	0.000187356	-6.07639	6.15e-09	-2.99893	trans	chr1:229537208
713	rs13283282	4e-19	White blood cell count	chrX:115518000	lncRNA	chr9_128703202_C_G_b38	0.032264	4.74842	3.92e-06	0.308345	trans	chr9:128703202
714	rs603424	1e-71	Mean platelet volume	ENSG00000284377.1	lncRNA	chr10_100315722_G_A_b38	0.00547415	5.26169	3.68e-07	0.430768	trans	chr10:100315722
715	rs10422861	1e-15	White blood cell count	ENSG00000239213.6	lncRNA	chr19_33403940_C_T_b38	0.0363112	-4.71167	4.61e-06	-0.31082	trans	chr19:33403940
716	rs603424	2e-13	Serum metabolite levels	ENSG00000284377.1	lncRNA	chr10_100315722_G_A_b38	0.00547415	5.26169	3.68e-07	0.430768	trans	chr10:100315722
717	rs603424	2e-15	Serum metabolite levels	ENSG00000284377.1	lncRNA	chr10_100315722_G_A_b38	0.00547415	5.26169	3.68e-07	0.430768	trans	chr10:100315722
718	rs603424	3e-17	Serum metabolite levels	ENSG00000284377.1	lncRNA	chr10_100315722_G_A_b38	0.00547415	5.26169	3.68e-07	0.430768	trans	chr10:100315722
719	rs603424	6e-09	Coronary artery disease	ENSG00000284377.1	lncRNA	chr10_100315722_G_A_b38	0.00547415	5.26169	3.68e-07	0.430768	trans	chr10:100315722
720	rs4841133	3e-11	Mean platelet volume	chr1:161228000	lncRNA	chr8_9326154_A_G_b38	0.0374379	-4.70222	4.8e-06	-0.0703461	trans	chr8:9326154
721	rs4841132	1e-13	Serum metabolite levels	chr6:52787000	lncRNA	chr8_9326086_A_G_b38	0.0394158	-4.6854	5.17e-06	-3.42497	trans	chr8:9326086
722	rs374039502	6e-20	White blood cell count	chr13:33610000	lncRNA	chr13_108308037_T_A_b38	0.00129397	5.62433	6.25e-08	4.18361	trans	chr13:108308037
723	rs174560	7e-11	Serum metabolite levels	ENSG00000221968.9	lncRNA	chr11_61814292_T_C_b38	0.0169065	-4.02973	7.95e-05	-6.01172	cis	chr11:61814292
724	rs2257883	4e-47	Type 2 diabetes	chr1:629000	lncRNA	chr12_65822382_G_A_b38	2.2e-05	6.54047	5.06e-10	376.513	trans	chr12:65822382
725	rs6946660	3e-33	Type 2 diabetes	ENSG00000100058.12	lncRNA	chr7_157155954_T_C_b38	0.0177309	4.9319	1.71e-06	2.51568	trans	chr7:157155954
726	rs3130931	2e-32	Type 2 diabetes	chr6:31356000	lncRNA	chr6_31167111_T_C_b38	2.03e-05	-5.70646	4.14e-08	-2.61781	cis	chr6:31167111
727	rs6440123	2e-14	Serum metabolite levels	ENSG00000243818.5	lncRNA	chr3_142940519_A_G_b38	0.0332483	-3.82404	0.000175595	-32.9028	cis	chr3:142940519
728	rs348330	3e-20	Type 2 diabetes	ENSG00000100058.12	lncRNA	chr1_229537208_G_A_b38	0.000187356	-6.07639	6.15e-09	-2.99893	trans	chr1:229537208
729	rs917195	1e-20	Type 2 diabetes	ENSG00000100058.12	lncRNA	chr7_30688836_C_T_b38	0.00494812	5.28928	3.22e-07	2.89004	trans	chr7:30688836
730	rs4446955	1e-09	Mean reticulocyte volume	chr1:629000	lncRNA	chr1_154162969_T_C_b38	0.000129943	6.1572	4.02e-09	331.644	trans	chr1:154162969
731	rs4240624	2e-11	Serum metabolite levels	chr1:161228000	lncRNA	chr8_9326721_G_A_b38	0.0374379	-4.70222	4.8e-06	-0.0703461	trans	chr8:9326721
732	rs603424	2e-14	Serum metabolite levels	ENSG00000284377.1	lncRNA	chr10_100315722_G_A_b38	0.00547415	5.26169	3.68e-07	0.430768	trans	chr10:100315722
733	rs34180575	2e-17	White blood cell count	ENSG00000273117.1	lncRNA	chr1_220883831_C_T_b38	0.0238816	4.83964	2.6e-06	1.03633	trans	chr1:220883831
734	rs4841132	1e-13	Serum metabolite levels	chr6:52787000	lncRNA	chr8_9326086_A_G_b38	0.0394158	-4.6854	5.17e-06	-3.42497	trans	chr8:9326086
735	rs9900684	2e-39	Mean platelet volume	chr12:115074000	lncRNA	chr17_29405924_C_T_b38	0.048059	4.61935	6.9e-06	0.243464	trans	chr17:29405924
736	rs3918298	8e-25	Type 2 diabetes	ENSG00000262902.1	lncRNA	chr11_69648505_G_A_b38	0.000791961	5.74379	3.43e-08	202.089	trans	chr11:69648505
737	rs79105258	3e-09	Serum uric acid levels	ENSG00000285006.1	lncRNA	chr12_111280427_C_A_b38	8.91e-07	7.17969	1.36e-11	2.03351	trans	chr12:111280427
738	rs117316450	9e-15	Type 2 diabetes	chr21:8213000	lncRNA	chr11_14496873_C_G_b38	2.19e-05	6.54133	5.04e-10	38.5834	trans	chr11:14496873
739	rs174560	1e-18	Serum metabolite levels	ENSG00000221968.9	lncRNA	chr11_61814292_T_C_b38	0.0169065	-4.02973	7.95e-05	-6.01172	cis	chr11:61814292
740	rs374039502	5e-37	Monocyte count	chr13:33610000	lncRNA	chr13_108308037_T_A_b38	0.00129397	5.62433	6.25e-08	4.18361	trans	chr13:108308037
741	rs2608639	1e-18	Red cell distribution width	chr6:52746000	lncRNA	chr6_52767415_C_T_b38	2.66e-10	-7.90137	1.84e-13	-34.6357	cis	chr6:52767415
742	rs603424	5e-18	Red cell distribution width	ENSG00000284377.1	lncRNA	chr10_100315722_G_A_b38	0.00547415	5.26169	3.68e-07	0.430768	trans	chr10:100315722
743	rs115849089	5e-69	Red cell distribution width	ENSG00000269893.8	lncRNA	chr8_20054859_G_A_b38	0.0172605	4.93972	1.65e-06	5.6756	trans	chr8:20054859
744	rs374039502	2e-20	White blood cell count	chr13:33610000	lncRNA	chr13_108308037_T_A_b38	0.00129397	5.62433	6.25e-08	4.18361	trans	chr13:108308037
745	rs79953286	2e-27	Mean corpuscular volume	chr21:39384000	lncRNA	chr3_132507256_A_G_b38	0.00820163	5.15125	6.21e-07	1.13762	trans	chr3:132507256
746	rs6602909	1e-34	Red cell distribution width	chr13:113845000	lncRNA	chr13_113849020_T_C_b38	0.000255855	-5.12588	6.99e-07	-2.96464	cis	chr13:113849020
747	rs811054	7e-14	Body mass index	chr16:72060000	lncRNA	chr16_72217233_C_T_b38	0.0409913	-3.74819	0.000233368	-0.0979156	cis	chr16:72217233
748	rs1042034	2e-24	Red cell distribution width	chr2:21044000	lncRNA	chr2_21002409_C_T_b38	0.00862121	4.2255	3.63e-05	4.68755	cis	chr2:21002409
749	rs374039502	4e-24	Monocyte percentage of white cells	chr13:33610000	lncRNA	chr13_108308037_T_A_b38	0.00129397	5.62433	6.25e-08	4.18361	trans	chr13:108308037
750	rs603424	9e-16	Red cell distribution width	ENSG00000284377.1	lncRNA	chr10_100315722_G_A_b38	0.00547415	5.26169	3.68e-07	0.430768	trans	chr10:100315722
751	rs1570247	5e-13	Red cell distribution width	chr17:16439000	lncRNA	chr9_35749017_G_A_b38	0.0201937	4.89179	2.06e-06	2.64808	trans	chr9:35749017
752	rs13289095	2e-18	White blood cell count	chrX:115518000	lncRNA	chr9_128704210_G_T_b38	0.032264	4.74842	3.92e-06	0.308345	trans	chr9:128704210
753	rs7659468	1e-14	Type 2 diabetes	ENSG00000246560.2	lncRNA	chr4_102974160_T_G_b38	0.00299383	4.52249	1.05e-05	0.18792	cis	chr4:102974160
754	rs12419690	1e-13	Type 2 diabetes	ENSG00000205106.4	lncRNA	chr11_45837033_G_A_b38	5.91e-05	-5.46847	1.35e-07	-0.695881	cis	chr11:45837033
755	rs145904381	4e-13	Type 2 diabetes	chr21:29178000	lncRNA	chr1_151045515_T_C_b38	0.0034245	5.38487	2.03e-07	2.98451	trans	chr1:151045515
756	rs139120857	2e-12	Lymphocyte percentage of white cells	ENSG00000275457.1	lncRNA	chrX_14875053_G_A_b38	0.00119987	5.64272	5.7e-08	1.22045	trans	chrX:14875053
757	rs111246699	2e-15	Type 2 diabetes	chr17:50145000	lncRNA	chr12_117963051_G_A_b38	0.00169638	5.55809	8.69e-08	0.376003	trans	chr12:117963051
758	rs12437434	1e-09	Type 2 diabetes	chr2:241546000	lncRNA	chr14_24409164_C_T_b38	8.71e-05	6.245	2.52e-09	13.5143	trans	chr14:24409164
759	rs34642578	2e-09	Type 2 diabetes	chr6:106702000	lncRNA	chr8_18070100_C_T_b38	0.00667279	5.20697	4.77e-07	1.86926	trans	chr8:18070100
760	rs4739515	2e-11	Type 2 diabetes	ENSG00000100058.12	lncRNA	chr8_37533685_G_C_b38	0.0192194	4.90659	1.92e-06	5.77834	trans	chr8:37533685
761	rs62405419	4e-09	Type 2 diabetes	ENSG00000267444.1	lncRNA	chr6_50819746_G_T_b38	0.0480701	4.61923	6.91e-06	0.160963	trans	chr6:50819746
762	rs7739842	2e-11	Type 2 diabetes	ENSG00000100058.12	lncRNA	chr6_131633657_T_G_b38	0.00767684	5.16933	5.7e-07	3.12988	trans	chr6:131633657
763	rs117737118	3e-31	Type 2 diabetes	ENSG00000204949.9	lncRNA	chr7_126886937_A_G_b38	2.11e-06	7.01295	3.56e-11	288.356	trans	chr7:126886937
764	rs1182444	2e-12	Type 2 diabetes	ENSG00000100058.12	lncRNA	chr7_157231816_A_G_b38	0.0199095	-4.89604	2.02e-06	-2.48249	trans	chr7:157231816
765	rs61830291	2e-15	Mean platelet volume	ENSG00000225630.1	lncRNA	chr1_220827800_A_C_b38	0.0406836	4.67517	5.41e-06	1102	trans	chr1:220827800
766	rs2384060	9e-23	Obesity (extreme)	chr9:101415000	lncRNA	chr2_24912569_A_G_b38	2.03e-19	11.9645	3.31e-25	62.4169	trans	chr2:24912569
767	rs731839	1e-12	Lymphocyte count	ENSG00000239213.6	lncRNA	chr19_33408159_G_A_b38	0.0209371	-4.88091	2.16e-06	-0.31962	trans	chr19:33408159
768	rs34536443	2e-13	Lymphocyte count	chr18:31943000	lncRNA	chr19_10352442_G_C_b38	0.0126298	5.02847	1.1e-06	0.667212	trans	chr19:10352442
769	rs10422861	2e-16	Type 2 diabetes	ENSG00000239213.6	lncRNA	chr19_33403940_C_T_b38	0.0363112	-4.71167	4.61e-06	-0.31082	trans	chr19:33403940
770	rs77978149	6e-09	Type 2 diabetes	chr3:128854000	lncRNA	chr12_49876080_C_T_b38	3.79e-05	6.42449	9.55e-10	9.3436	trans	chr12:49876080
771	rs2583934	5e-16	Type 2 diabetes	chr1:629000	lncRNA	chr12_65839030_G_T_b38	0.00050418	5.84892	2e-08	359.778	trans	chr12:65839030
772	rs117624659	2e-16	Type 2 diabetes	ENSG00000204949.9	lncRNA	chr4_84418465_T_C_b38	2.11e-06	7.01295	3.56e-11	288.356	trans	chr4:84418465
773	rs238763	5e-11	Type 2 diabetes	ENSG00000100058.12	lncRNA	chr1_229506752_T_A_b38	0.00645531	-5.21588	4.57e-07	-2.66228	trans	chr1:229506752
774	rs117809958	2e-15	Type 2 diabetes	chr14:23611000	lncRNA	chr2_233282457_T_A_b38	5.83e-11	8.90041	3.46e-16	4.89085	trans	chr2:233282457
775	rs60054445	6e-12	Type 2 diabetes	ENSG00000229344.1	lncRNA	chr3_123455985_C_T_b38	1.51e-06	7.07782	2.45e-11	494.694	trans	chr3:123455985
776	rs60573766	4e-10	Type 2 diabetes	chr2:119485000	lncRNA	chr1_20361859_C_T_b38	0.00518675	5.27631	3.43e-07	5.03796	trans	chr1:20361859
777	rs6602909	3e-12	Lymphocyte count	chr13:113845000	lncRNA	chr13_113849020_T_C_b38	0.000255855	-5.12588	6.99e-07	-2.96464	cis	chr13:113849020
778	rs34536443	3e-15	Lymphocyte percentage of white cells	chr18:31943000	lncRNA	chr19_10352442_G_C_b38	0.0126298	5.02847	1.1e-06	0.667212	trans	chr19:10352442
779	rs603424	4e-14	Lymphocyte count	ENSG00000284377.1	lncRNA	chr10_100315722_G_A_b38	0.00547415	5.26169	3.68e-07	0.430768	trans	chr10:100315722
780	rs374039502	4e-61	Monocyte count	chr13:33610000	lncRNA	chr13_108308037_T_A_b38	0.00129397	5.62433	6.25e-08	4.18361	trans	chr13:108308037
781	rs4937122	5e-11	Monocyte count	ENSG00000266258.1	lncRNA	chr11_126358764_T_G_b38	0.000247578	6.01099	8.67e-09	3.32847	trans	chr11:126358764
782	rs374039502	5e-58	Monocyte count	chr13:33610000	lncRNA	chr13_108308037_T_A_b38	0.00129397	5.62433	6.25e-08	4.18361	trans	chr13:108308037
783	rs12943633	7e-09	Lymphocyte percentage of white cells	ENSG00000100058.12	lncRNA	chr17_39814112_C_T_b38	8.39e-05	6.25356	2.4e-09	5.55811	trans	chr17:39814112
784	rs603424	5e-110	Mean platelet volume	ENSG00000284377.1	lncRNA	chr10_100315722_G_A_b38	0.00547415	5.26169	3.68e-07	0.430768	trans	chr10:100315722
785	rs34536443	8e-13	Autoimmune thyroid disease	chr18:31943000	lncRNA	chr19_10352442_G_C_b38	0.0126298	5.02847	1.1e-06	0.667212	trans	chr19:10352442
786	rs4329504	5e-11	Lymphocyte count	chr1:38977000	lncRNA	chr1_38985816_A_G_b38	4.03e-08	6.9729	4.48e-11	0.337912	cis	chr1:38985816
787	rs149615216	4e-12	Mean spheric corpuscular volume	chr17:44004000	lncRNA	chr18_49579658_C_T_b38	0.00829416	5.14787	6.3e-07	2.86137	trans	chr18:49579658
788	rs34180575	6e-18	Neutrophil count	ENSG00000273117.1	lncRNA	chr1_220883831_C_T_b38	0.0238816	4.83964	2.6e-06	1.03633	trans	chr1:220883831
789	rs2954027	3e-23	Aspartate aminotransferase levels	chr15:67005000	lncRNA	chr8_125473052_T_A_b38	0.0360312	4.71458	4.55e-06	0.193213	trans	chr8:125473052
790	rs61876729	6e-10	Low density lipoprotein cholesterol levels	ENSG00000255284.2	lncRNA	chr11_778857_A_G_b38	0.00926223	4.20559	3.94e-05	0.547784	cis	chr11:778857
791	rs1489502	3e-09	Low density lipoprotein cholesterol levels	ENSG00000262902.1	lncRNA	chr11_26061460_C_T_b38	0.00389793	-5.35148	2.39e-07	-130.418	trans	chr11:26061460
792	rs61830291	2e-10	Mean spheric corpuscular volume	ENSG00000225630.1	lncRNA	chr1_220827800_A_C_b38	0.0406836	4.67517	5.41e-06	1102	trans	chr1:220827800
793	rs73382439	7e-10	Alanine aminotransferase levels	ENSG00000246067.8	lncRNA	chr6_20404189_T_C_b38	0.0495028	-4.61001	7.19e-06	-0.882874	trans	chr6:20404189
794	rs55816909	4e-10	Type 2 diabetes	ENSG00000262902.1	lncRNA	chr11_69643662_G_C_b38	0.000516694	5.84336	2.06e-08	214.151	trans	chr11:69643662
795	rs75418188	6e-18	Type 2 diabetes	ENSG00000285006.1	lncRNA	chr17_7042164_C_T_b38	4.35e-06	6.86904	8.08e-11	1.95519	trans	chr17:7042164
796	rs13129612	1e-09	Type 2 diabetes	chr1:629000	lncRNA	chr4_70880099_C_T_b38	4.84e-07	-7.29228	7.05e-12	-653.897	trans	chr4:70880099
797	rs1575972	2e-12	Type 2 diabetes	ENSG00000262902.1	lncRNA	chr9_22301093_T_A_b38	4.34e-06	6.86954	8.06e-11	182.315	trans	chr9:22301093
798	rs56113850	7e-11	Bitter non-alcoholic beverage consumption	chr19:40839000	lncRNA	chr19_40847202_T_C_b38	0.0120618	4.12889	5.36e-05	4.14054	cis	chr19:40847202
799	rs56113850	8e-11	Bitter beverage consumption	chr19:40839000	lncRNA	chr19_40847202_T_C_b38	0.0120618	4.12889	5.36e-05	4.14054	cis	chr19:40847202
800	rs6602909	3e-47	Low density lipoprotein cholesterol levels	chr13:113845000	lncRNA	chr13_113849020_T_C_b38	0.000255855	-5.12588	6.99e-07	-2.96464	cis	chr13:113849020
801	rs3820897	2e-14	Low density lipoprotein cholesterol levels	ENSG00000234171.3	lncRNA	chr2_3594771_T_C_b38	0.00657324	4.30484	2.62e-05	0.584133	cis	chr2:3594771
802	rs79953563	9e-13	Low density lipoprotein cholesterol levels	ENSG00000184319.16	lncRNA	chr11_32131922_T_A_b38	0.0164491	4.95369	1.55e-06	0.806847	trans	chr11:32131922
803	rs62219001	1e-12	Low density lipoprotein cholesterol levels	chr14:24818000	lncRNA	chr21_15210560_G_T_b38	0.0356285	4.71778	4.48e-06	2.61903	trans	chr21:15210560
804	rs1331698	8e-11	Low density lipoprotein cholesterol levels	ENSG00000100058.12	lncRNA	chr13_30442842_C_T_b38	0.0139753	-5.00032	1.25e-06	-2.82256	trans	chr13:30442842
805	rs140480140	3.95252516672997e-323	Low density lipoprotein cholesterol levels	chr21:8213000	lncRNA	chr19_44918393_G_A_b38	3.49e-08	7.78782	3.67e-13	27.9523	trans	chr19:44918393
806	rs6950739	2e-10	Type 2 diabetes	ENSG00000100058.12	lncRNA	chr7_157189756_T_C_b38	0.0177309	4.9319	1.71e-06	2.51568	trans	chr7:157189756
807	rs56113850	8e-16	Coffee consumption	chr19:40839000	lncRNA	chr19_40847202_T_C_b38	0.0120618	4.12889	5.36e-05	4.14054	cis	chr19:40847202
808	rs1800562	2e-84	Iron status biomarkers (ferritin levels)	ENSG00000272462.3	lncRNA	chr6_26092913_G_A_b38	0.00464688	-4.40229	1.75e-05	-1.77454	cis	chr6:26092913
809	rs1800562	1e-300	Iron status biomarkers (total iron binding capacity)	ENSG00000272462.3	lncRNA	chr6_26092913_G_A_b38	0.00464688	-4.40229	1.75e-05	-1.77454	cis	chr6:26092913
810	rs1800562	4e-276	Iron status biomarkers (iron levels)	ENSG00000272462.3	lncRNA	chr6_26092913_G_A_b38	0.00464688	-4.40229	1.75e-05	-1.77454	cis	chr6:26092913
811	rs1800562	1e-300	Iron status biomarkers (transferrin saturation)	ENSG00000272462.3	lncRNA	chr6_26092913_G_A_b38	0.00464688	-4.40229	1.75e-05	-1.77454	cis	chr6:26092913
812	rs4841133	1e-18	Neutrophil percentage of white cells	chr1:161228000	lncRNA	chr8_9326154_A_G_b38	0.0374379	-4.70222	4.8e-06	-0.0703461	trans	chr8:9326154
813	rs2954027	7e-28	Neutrophil percentage of white cells	chr15:67005000	lncRNA	chr8_125473052_T_A_b38	0.0360312	4.71458	4.55e-06	0.193213	trans	chr8:125473052
814	rs79105258	7e-32	Coronary artery disease	ENSG00000285006.1	lncRNA	chr12_111280427_C_A_b38	8.91e-07	7.17969	1.36e-11	2.03351	trans	chr12:111280427
815	rs13289095	8e-16	Neutrophil count	chrX:115518000	lncRNA	chr9_128704210_G_T_b38	0.032264	4.74842	3.92e-06	0.308345	trans	chr9:128704210
816	rs4841132	1e-10	Neutrophil count	chr6:52787000	lncRNA	chr8_9326086_A_G_b38	0.0394158	-4.6854	5.17e-06	-3.42497	trans	chr8:9326086
817	rs78325861	2e-13	Neutrophil percentage of white cells	chr2:39120000	lncRNA	chr10_70618733_C_G_b38	0.0432031	4.65508	5.91e-06	0.137435	trans	chr10:70618733
818	rs6440123	3e-11	Alanine aminotransferase levels	ENSG00000243818.5	lncRNA	chr3_142940519_A_G_b38	0.0332483	-3.82404	0.000175595	-32.9028	cis	chr3:142940519
819	rs6602909	7e-16	Aspartate aminotransferase levels	chr13:113845000	lncRNA	chr13_113849020_T_C_b38	0.000255855	-5.12588	6.99e-07	-2.96464	cis	chr13:113849020
820	rs61830291	5e-09	Sex hormone-binding globulin levels	ENSG00000225630.1	lncRNA	chr1_220827800_A_C_b38	0.0406836	4.67517	5.41e-06	1102	trans	chr1:220827800
821	rs5112	9e-10	Sex hormone-binding globulin levels	ENSG00000214855.9	lncRNA	chr19_44927023_C_G_b38	1.96e-05	-5.71501	3.96e-08	-2.60549	cis	chr19:44927023
822	rs4841133	6e-36	Sex hormone-binding globulin levels adjusted for BMI	chr1:161228000	lncRNA	chr8_9326154_A_G_b38	0.0374379	-4.70222	4.8e-06	-0.0703461	trans	chr8:9326154
823	rs9697210	5e-31	Sex hormone-binding globulin levels adjusted for BMI	chrX:115518000	lncRNA	chr9_128706461_G_A_b38	0.032264	4.74842	3.92e-06	0.308345	trans	chr9:128706461
824	rs79287178	4e-30	Sex hormone-binding globulin levels	ENSG00000225630.1	lncRNA	chr3_172576710_G_A_b38	0.000253075	6.00563	8.91e-09	2995.03	trans	chr3:172576710
825	rs9697210	1e-29	Sex hormone-binding globulin levels	chrX:115518000	lncRNA	chr9_128706461_G_A_b38	0.032264	4.74842	3.92e-06	0.308345	trans	chr9:128706461
826	rs4841133	1e-28	Sex hormone-binding globulin levels	chr1:161228000	lncRNA	chr8_9326154_A_G_b38	0.0374379	-4.70222	4.8e-06	-0.0703461	trans	chr8:9326154
827	rs12649012	3e-09	Type 2 diabetes	chr1:629000	lncRNA	chr4_70882528_G_A_b38	4.84e-07	-7.29228	7.05e-12	-653.897	trans	chr4:70882528
828	rs16884025	8e-09	Type 2 diabetes	chr3:9931000	lncRNA	chr5_50657625_C_T_b38	0.000118225	6.17812	3.59e-09	7.39344	trans	chr5:50657625
829	rs74577409	6e-16	Type 2 diabetes	ENSG00000285006.1	lncRNA	chr17_7044134_C_G_b38	4.35e-06	6.86904	8.08e-11	1.95519	trans	chr17:7044134
830	rs1575972	5e-13	Type 2 diabetes	ENSG00000262902.1	lncRNA	chr9_22301093_T_A_b38	4.34e-06	6.86954	8.06e-11	182.315	trans	chr9:22301093
831	rs116549635	1e-09	Type 2 diabetes	chr6:132609000	lncRNA	chr11_2269820_G_A_b38	0.00131651	5.62022	6.38e-08	0.59968	trans	chr11:2269820
832	rs4240624	2e-59	Sex hormone-binding globulin levels adjusted for BMI	chr1:161228000	lncRNA	chr8_9326721_G_A_b38	0.0374379	-4.70222	4.8e-06	-0.0703461	trans	chr8:9326721
833	rs79287178	2e-51	Sex hormone-binding globulin levels adjusted for BMI	ENSG00000225630.1	lncRNA	chr3_172576710_G_A_b38	0.000253075	6.00563	8.91e-09	2995.03	trans	chr3:172576710
834	rs9697210	9e-45	Sex hormone-binding globulin levels adjusted for BMI	chrX:115518000	lncRNA	chr9_128706461_G_A_b38	0.032264	4.74842	3.92e-06	0.308345	trans	chr9:128706461
835	rs6602909	2e-10	Serum alkaline phosphatase levels	chr13:113845000	lncRNA	chr13_113849020_T_C_b38	0.000255855	-5.12588	6.99e-07	-2.96464	cis	chr13:113849020
836	rs603424	4e-16	Serum alkaline phosphatase levels	ENSG00000284377.1	lncRNA	chr10_100315722_G_A_b38	0.00547415	5.26169	3.68e-07	0.430768	trans	chr10:100315722
837	rs9697210	1e-27	Plateletcrit	chrX:115518000	lncRNA	chr9_128706461_G_A_b38	0.032264	4.74842	3.92e-06	0.308345	trans	chr9:128706461
838	rs9987289	6e-15	Bioavailable testosterone levels	chr1:161228000	lncRNA	chr8_9325848_A_G_b38	0.0374379	-4.70222	4.8e-06	-0.0703461	trans	chr8:9325848
839	rs79287178	1e-37	Sex hormone-binding globulin levels adjusted for BMI	ENSG00000225630.1	lncRNA	chr3_172576710_G_A_b38	0.000253075	6.00563	8.91e-09	2995.03	trans	chr3:172576710
840	rs34536443	1e-30	Platelet count	chr18:31943000	lncRNA	chr19_10352442_G_C_b38	0.0126298	5.02847	1.1e-06	0.667212	trans	chr19:10352442
841	rs1800562	3e-09	Platelet count	ENSG00000272462.3	lncRNA	chr6_26092913_G_A_b38	0.00464688	-4.40229	1.75e-05	-1.77454	cis	chr6:26092913
842	rs79287178	3e-18	Platelet count	ENSG00000225630.1	lncRNA	chr3_172576710_G_A_b38	0.000253075	6.00563	8.91e-09	2995.03	trans	chr3:172576710
843	rs34931250	6e-10	Sex hormone-binding globulin levels adjusted for BMI	chr22:46268000	lncRNA	chr17_68883786_C_T_b38	0.035352	4.72038	4.43e-06	1.32872	trans	chr17:68883786
844	rs9461976	6e-10	Sex hormone-binding globulin levels adjusted for BMI	ENSG00000262902.1	lncRNA	chr6_34269422_G_A_b38	0.000346752	5.93481	1.29e-08	168.087	trans	chr6:34269422
845	rs1800562	1e-28	Red blood cell count	ENSG00000272462.3	lncRNA	chr6_26092913_G_A_b38	0.00464688	-4.40229	1.75e-05	-1.77454	cis	chr6:26092913
846	rs72681869	2e-25	Sex hormone-binding globulin levels adjusted for BMI	chr5:122454000	lncRNA	chr14_50188639_G_C_b38	3.95e-21	12.5453	5.58e-27	7.07633	trans	chr14:50188639
847	rs6860245	3e-30	Sex hormone-binding globulin levels adjusted for BMI	ENSG00000245937.8	lncRNA	chr5_128032306_G_C_b38	7.22e-07	-6.40171	1.08e-09	-2.25273	cis	chr5:128032306
848	rs4240624	1e-09	Red blood cell count	chr1:161228000	lncRNA	chr8_9326721_G_A_b38	0.0374379	-4.70222	4.8e-06	-0.0703461	trans	chr8:9326721
849	rs5112	5e-20	Sex hormone-binding globulin levels adjusted for BMI	ENSG00000214855.9	lncRNA	chr19_44927023_C_G_b38	1.96e-05	-5.71501	3.96e-08	-2.60549	cis	chr19:44927023
850	rs4240624	6e-09	Alcohol use disorder	chr1:161228000	lncRNA	chr8_9326721_G_A_b38	0.0374379	-4.70222	4.8e-06	-0.0703461	trans	chr8:9326721
851	rs6602909	1e-24	Red blood cell count	chr13:113845000	lncRNA	chr13_113849020_T_C_b38	0.000255855	-5.12588	6.99e-07	-2.96464	cis	chr13:113849020
852	rs62129968	7e-11	Red cell distribution width	chr19:47868000	lncRNA	chr19_47880285_C_A_b38	7.23e-34	16.1387	5.2e-38	62.6732	cis	chr19:47880285
853	rs10422861	9e-12	Monocyte percentage of white cells	ENSG00000239213.6	lncRNA	chr19_33403940_C_T_b38	0.0363112	-4.71167	4.61e-06	-0.31082	trans	chr19:33403940
854	rs4841132	7e-14	Red blood cell count	chr6:52787000	lncRNA	chr8_9326086_A_G_b38	0.0394158	-4.6854	5.17e-06	-3.42497	trans	chr8:9326086
855	rs6602909	2e-37	Red cell distribution width	chr13:113845000	lncRNA	chr13_113849020_T_C_b38	0.000255855	-5.12588	6.99e-07	-2.96464	cis	chr13:113849020
856	rs1042034	4e-23	Red cell distribution width	chr2:21044000	lncRNA	chr2_21002409_C_T_b38	0.00862121	4.2255	3.63e-05	4.68755	cis	chr2:21002409
857	rs6602909	2e-26	Red blood cell count	chr13:113845000	lncRNA	chr13_113849020_T_C_b38	0.000255855	-5.12588	6.99e-07	-2.96464	cis	chr13:113849020
858	rs79287178	4e-21	Monocyte percentage of white cells	ENSG00000225630.1	lncRNA	chr3_172576710_G_A_b38	0.000253075	6.00563	8.91e-09	2995.03	trans	chr3:172576710
859	rs61830291	3e-18	Mean platelet volume	ENSG00000225630.1	lncRNA	chr1_220827800_A_C_b38	0.0406836	4.67517	5.41e-06	1102	trans	chr1:220827800
860	rs34536443	8e-37	Platelet count	chr18:31943000	lncRNA	chr19_10352442_G_C_b38	0.0126298	5.02847	1.1e-06	0.667212	trans	chr19:10352442
861	rs72999033	5e-16	Red blood cell count	chr17:8172000	lncRNA	chr19_19255823_C_T_b38	0.0046357	5.3065	2.97e-07	1.4905	trans	chr19:19255823
862	rs115849089	7e-66	Red cell distribution width	ENSG00000269893.8	lncRNA	chr8_20054859_G_A_b38	0.0172605	4.93972	1.65e-06	5.6756	trans	chr8:20054859
863	rs3749748	3e-11	White blood cell count	ENSG00000245937.8	lncRNA	chr5_128014857_C_T_b38	5.23e-07	-6.46418	7.69e-10	-2.30815	cis	chr5:128014857
864	rs79287178	7e-20	Plateletcrit	ENSG00000225630.1	lncRNA	chr3_172576710_G_A_b38	0.000253075	6.00563	8.91e-09	2995.03	trans	chr3:172576710
865	rs268	6e-16	Platelet distribution width	ENSG00000225630.1	lncRNA	chr8_19956018_A_G_b38	0.000651752	5.78892	2.72e-08	4052.77	trans	chr8:19956018
866	rs2035837	7e-67	Bioavailable testosterone levels	chr1:629000	lncRNA	chr11_29178980_T_C_b38	0.00125817	5.63122	6.04e-08	406.561	trans	chr11:29178980
867	rs9987289	2e-13	Bioavailable testosterone levels	chr1:161228000	lncRNA	chr8_9325848_A_G_b38	0.0374379	-4.70222	4.8e-06	-0.0703461	trans	chr8:9325848
868	rs9697210	2e-19	Platelet count	chrX:115518000	lncRNA	chr9_128706461_G_A_b38	0.032264	4.74842	3.92e-06	0.308345	trans	chr9:128706461
869	rs5112	2e-13	Sex hormone-binding globulin levels adjusted for BMI	ENSG00000214855.9	lncRNA	chr19_44927023_C_G_b38	1.96e-05	-5.71501	3.96e-08	-2.60549	cis	chr19:44927023
870	rs139120857	2e-10	Neutrophil percentage of white cells	ENSG00000275457.1	lncRNA	chrX_14875053_G_A_b38	0.00119987	5.64272	5.7e-08	1.22045	trans	chrX:14875053
871	rs661665	3e-11	Serum alkaline phosphatase levels	chr2:21044000	lncRNA	chr2_21042269_C_A_b38	7.75e-13	-8.86831	4.26e-16	-7.37377	cis	chr2:21042269
872	rs6542680	2e-12	Serum alkaline phosphatase levels	ENSG00000234171.3	lncRNA	chr2_3592552_C_T_b38	0.00326357	4.50101	1.15e-05	0.608796	cis	chr2:3592552
873	rs57800857	6e-11	Walking pace	ENSG00000262902.1	lncRNA	chr4_139942211_A_C_b38	0.0105282	5.08092	8.62e-07	221.562	trans	chr4:139942211
874	rs362307	1e-09	Walking pace	ENSG00000279140.1	lncRNA	chr4_3240118_C_T_b38	0.0180715	4.92598	1.76e-06	0.488895	trans	chr4:3240118
875	rs72681869	4e-16	Sex hormone-binding globulin levels adjusted for BMI	chr5:122454000	lncRNA	chr14_50188639_G_C_b38	3.95e-21	12.5453	5.58e-27	7.07633	trans	chr14:50188639
876	rs9697210	9e-20	Sex hormone-binding globulin levels adjusted for BMI	chrX:115518000	lncRNA	chr9_128706461_G_A_b38	0.032264	4.74842	3.92e-06	0.308345	trans	chr9:128706461
877	rs6682862	3e-14	Serum alkaline phosphatase levels	ENSG00000254154.8	lncRNA	chr1_177969302_G_A_b38	0.0295985	3.86031	0.00015303	2.42339	cis	chr1:177969302
878	rs439401	1e-10	Aspartate aminotransferase levels	ENSG00000214855.9	lncRNA	chr19_44911194_T_C_b38	0.0358172	-3.79748	0.000194078	-2.00845	cis	chr19:44911194
879	rs79105258	1e-14	Coffee consumption	ENSG00000285006.1	lncRNA	chr12_111280427_C_A_b38	8.91e-07	7.17969	1.36e-11	2.03351	trans	chr12:111280427
880	rs34536443	8e-35	Plateletcrit	chr18:31943000	lncRNA	chr19_10352442_G_C_b38	0.0126298	5.02847	1.1e-06	0.667212	trans	chr19:10352442
881	rs374039502	3e-14	Platelet distribution width	chr13:33610000	lncRNA	chr13_108308037_T_A_b38	0.00129397	5.62433	6.25e-08	4.18361	trans	chr13:108308037
882	rs34931250	3e-15	Bioavailable testosterone levels	chr22:46268000	lncRNA	chr17_68883786_C_T_b38	0.035352	4.72038	4.43e-06	1.32872	trans	chr17:68883786
883	rs5112	8e-12	Platelet distribution width	ENSG00000214855.9	lncRNA	chr19_44927023_C_G_b38	1.96e-05	-5.71501	3.96e-08	-2.60549	cis	chr19:44927023
884	rs6860245	1e-13	Sex hormone-binding globulin levels adjusted for BMI	ENSG00000245937.8	lncRNA	chr5_128032306_G_C_b38	7.22e-07	-6.40171	1.08e-09	-2.25273	cis	chr5:128032306
885	rs9987289	1e-26	Sex hormone-binding globulin levels adjusted for BMI	chr1:161228000	lncRNA	chr8_9325848_A_G_b38	0.0374379	-4.70222	4.8e-06	-0.0703461	trans	chr8:9325848
886	rs79287178	4e-19	Sex hormone-binding globulin levels adjusted for BMI	ENSG00000225630.1	lncRNA	chr3_172576710_G_A_b38	0.000253075	6.00563	8.91e-09	2995.03	trans	chr3:172576710
887	rs921153	3e-10	Sex hormone-binding globulin levels adjusted for BMI	ENSG00000233215.6	lncRNA	chr2_61336273_G_A_b38	0.00800943	5.158	6.01e-07	6.73344	trans	chr2:61336273
888	rs799157	9e-09	Sex hormone-binding globulin levels adjusted for BMI	chr10:5093000	lncRNA	chr7_73605971_T_C_b38	0.00977895	-5.10193	7.82e-07	-3.1823	trans	chr7:73605971
889	rs9697210	2e-16	Sex hormone-binding globulin levels	chrX:115518000	lncRNA	chr9_128706461_G_A_b38	0.032264	4.74842	3.92e-06	0.308345	trans	chr9:128706461
890	rs6860245	2e-10	Sex hormone-binding globulin levels	ENSG00000245937.8	lncRNA	chr5_128032306_G_C_b38	7.22e-07	-6.40171	1.08e-09	-2.25273	cis	chr5:128032306
891	rs799157	4e-10	Sex hormone-binding globulin levels	chr10:5093000	lncRNA	chr7_73605971_T_C_b38	0.00977895	-5.10193	7.82e-07	-3.1823	trans	chr7:73605971
892	rs9987289	2e-19	Sex hormone-binding globulin levels	chr1:161228000	lncRNA	chr8_9325848_A_G_b38	0.0374379	-4.70222	4.8e-06	-0.0703461	trans	chr8:9325848
893	rs72681869	1e-18	Sex hormone-binding globulin levels	chr5:122454000	lncRNA	chr14_50188639_G_C_b38	3.95e-21	12.5453	5.58e-27	7.07633	trans	chr14:50188639
894	rs79287178	4e-12	Sex hormone-binding globulin levels	ENSG00000225630.1	lncRNA	chr3_172576710_G_A_b38	0.000253075	6.00563	8.91e-09	2995.03	trans	chr3:172576710
895	rs6602909	2e-24	Red blood cell count	chr13:113845000	lncRNA	chr13_113849020_T_C_b38	0.000255855	-5.12588	6.99e-07	-2.96464	cis	chr13:113849020
896	rs72681869	6e-09	Red blood cell count	chr5:122454000	lncRNA	chr14_50188639_G_C_b38	3.95e-21	12.5453	5.58e-27	7.07633	trans	chr14:50188639
897	rs5112	1e-14	Sex hormone-binding globulin levels	ENSG00000214855.9	lncRNA	chr19_44927023_C_G_b38	1.96e-05	-5.71501	3.96e-08	-2.60549	cis	chr19:44927023
898	rs1042034	6e-20	Red cell distribution width	chr2:21044000	lncRNA	chr2_21002409_C_T_b38	0.00862121	4.2255	3.63e-05	4.68755	cis	chr2:21002409
899	rs115740542	9e-09	Osteoarthritis	ENSG00000272462.3	lncRNA	chr6_26123274_T_C_b38	0.00990817	-4.18669	4.25e-05	-1.76694	cis	chr6:26123274
900	rs1800562	0	Red cell distribution width	ENSG00000272462.3	lncRNA	chr6_26092913_G_A_b38	0.00464688	-4.40229	1.75e-05	-1.77454	cis	chr6:26092913
901	rs603424	3e-16	Red cell distribution width	ENSG00000284377.1	lncRNA	chr10_100315722_G_A_b38	0.00547415	5.26169	3.68e-07	0.430768	trans	chr10:100315722
902	rs34931250	3e-21	Total testosterone levels	chr22:46268000	lncRNA	chr17_68883786_C_T_b38	0.035352	4.72038	4.43e-06	1.32872	trans	chr17:68883786
903	rs28394864	2e-72	Total testosterone levels	ENSG00000246523.8	lncRNA	chr17_49373413_G_A_b38	0.0498072	4.60803	7.25e-06	0.294552	trans	chr17:49373413
904	rs72681869	4e-14	Total testosterone levels	chr5:122454000	lncRNA	chr14_50188639_G_C_b38	3.95e-21	12.5453	5.58e-27	7.07633	trans	chr14:50188639
905	rs72681869	3e-31	Sex hormone-binding globulin levels	chr5:122454000	lncRNA	chr14_50188639_G_C_b38	3.95e-21	12.5453	5.58e-27	7.07633	trans	chr14:50188639
906	rs6860245	2e-20	Sex hormone-binding globulin levels	ENSG00000245937.8	lncRNA	chr5_128032306_G_C_b38	7.22e-07	-6.40171	1.08e-09	-2.25273	cis	chr5:128032306
907	rs72999033	3e-15	Red blood cell count	chr17:8172000	lncRNA	chr19_19255823_C_T_b38	0.0046357	5.3065	2.97e-07	1.4905	trans	chr19:19255823
908	rs3824420	2e-09	Proinsulin levels (early-phase conversion)	chr1:107055000	lncRNA	chr9_712766_G_A_b38	0.00582871	5.24409	4e-07	1.1387	trans	chr9:712766
909	rs268	3e-17	Red cell distribution width	ENSG00000225630.1	lncRNA	chr8_19956018_A_G_b38	0.000651752	5.78892	2.72e-08	4052.77	trans	chr8:19956018
910	rs115849089	6e-42	Red cell distribution width	ENSG00000269893.8	lncRNA	chr8_20054859_G_A_b38	0.0172605	4.93972	1.65e-06	5.6756	trans	chr8:20054859
911	rs9697210	3e-39	Sex hormone-binding globulin levels	chrX:115518000	lncRNA	chr9_128706461_G_A_b38	0.032264	4.74842	3.92e-06	0.308345	trans	chr9:128706461
912	rs79287178	4e-36	Sex hormone-binding globulin levels	ENSG00000225630.1	lncRNA	chr3_172576710_G_A_b38	0.000253075	6.00563	8.91e-09	2995.03	trans	chr3:172576710
913	rs4240624	1e-44	Sex hormone-binding globulin levels	chr1:161228000	lncRNA	chr8_9326721_G_A_b38	0.0374379	-4.70222	4.8e-06	-0.0703461	trans	chr8:9326721
914	rs6602909	3e-26	Red cell distribution width	chr13:113845000	lncRNA	chr13_113849020_T_C_b38	0.000255855	-5.12588	6.99e-07	-2.96464	cis	chr13:113849020
915	rs12899811	6e-16	Red cell distribution width	chr2:3574000	lncRNA	chr15_91000846_A_G_b38	0.0316148	4.75528	3.8e-06	0.0760128	trans	chr15:91000846
916	rs35816944	3e-09	PR interval	ENSG00000229344.1	lncRNA	chr16_1778029_G_A_b38	3.6e-18	11.5318	6.8e-24	1454.01	trans	chr16:1778029
917	rs35816944	1e-09	PR interval	ENSG00000229344.1	lncRNA	chr16_1778029_G_A_b38	3.6e-18	11.5318	6.8e-24	1454.01	trans	chr16:1778029
918	rs28659908	5e-32	Immature fraction of reticulocytes	ENSG00000100058.12	lncRNA	chr19_35202217_T_C_b38	0.026526	4.80908	2.99e-06	2.43945	trans	chr19:35202217
919	rs61830291	4e-16	Immature fraction of reticulocytes	ENSG00000225630.1	lncRNA	chr1_220827800_A_C_b38	0.0406836	4.67517	5.41e-06	1102	trans	chr1:220827800
920	rs35874463	1e-30	Waist circumference adjusted for body mass index	chr2:170714000	lncRNA	chr15_67165360_A_G_b38	0.0164532	4.95361	1.55e-06	0.256025	trans	chr15:67165360
921	rs4841133	9e-10	Total testosterone levels	chr1:161228000	lncRNA	chr8_9326154_A_G_b38	0.0374379	-4.70222	4.8e-06	-0.0703461	trans	chr8:9326154
922	rs5112	2e-23	Red cell distribution width	ENSG00000214855.9	lncRNA	chr19_44927023_C_G_b38	1.96e-05	-5.71501	3.96e-08	-2.60549	cis	chr19:44927023
923	rs72681869	9e-12	Total testosterone levels	chr5:122454000	lncRNA	chr14_50188639_G_C_b38	3.95e-21	12.5453	5.58e-27	7.07633	trans	chr14:50188639
924	rs2678379	5e-09	High density lipoprotein cholesterol levels	chr2:21044000	lncRNA	chr2_21003688_A_G_b38	0.00690794	4.29082	2.78e-05	4.60574	cis	chr2:21003688
925	rs11076174	2e-31	High density lipoprotein cholesterol levels	ENSG00000230082.1	lncRNA	chr16_56969234_T_C_b38	0.00745295	5.17703	5.5e-07	0.406247	trans	chr16:56969234
926	rs115849089	4e-15	High density lipoprotein cholesterol levels	ENSG00000269893.8	lncRNA	chr8_20054859_G_A_b38	0.0172605	4.93972	1.65e-06	5.6756	trans	chr8:20054859
927	rs11902417	9e-10	High density lipoprotein cholesterol levels	chr2:21044000	lncRNA	chr2_20976028_G_A_b38	0.00771922	-4.26027	3.15e-05	-4.47917	cis	chr2:20976028
928	rs10038095	6e-19	Low density lipoprotein cholesterol levels	chr3:126180000	lncRNA	chr5_75341886_A_T_b38	0.0259533	4.81555	2.9e-06	0.389913	trans	chr5:75341886
929	rs1041968	2e-17	Low density lipoprotein cholesterol levels	chr2:21044000	lncRNA	chr2_21009932_G_A_b38	2.71e-08	7.04754	2.92e-11	6.21038	cis	chr2:21009932
930	rs1800562	2e-154	Reticulocyte count	ENSG00000272462.3	lncRNA	chr6_26092913_G_A_b38	0.00464688	-4.40229	1.75e-05	-1.77454	cis	chr6:26092913
931	rs9987289	8e-18	High density lipoprotein cholesterol levels	chr1:161228000	lncRNA	chr8_9325848_A_G_b38	0.0374379	-4.70222	4.8e-06	-0.0703461	trans	chr8:9325848
932	rs1042034	2e-12	High density lipoprotein cholesterol levels	chr2:21044000	lncRNA	chr2_21002409_C_T_b38	0.00862121	4.2255	3.63e-05	4.68755	cis	chr2:21002409
933	rs10773112	4e-09	High density lipoprotein cholesterol levels	chr5:784000	lncRNA	chr12_124853983_C_T_b38	0.0353579	-4.72032	4.43e-06	-0.475501	trans	chr12:124853983
934	rs3211938	6e-19	High density lipoprotein cholesterol levels	chr21:8213000	lncRNA	chr7_80671133_T_G_b38	1.36e-12	9.51746	6.16e-18	74.9307	trans	chr7:80671133
935	rs4841132	8e-21	High density lipoprotein cholesterol levels	chr6:52787000	lncRNA	chr8_9326086_A_G_b38	0.0394158	-4.6854	5.17e-06	-3.42497	trans	chr8:9326086
936	rs5880	1e-27	High density lipoprotein cholesterol levels	ENSG00000205361.8	lncRNA	chr16_56981179_G_C_b38	0.00415572	4.43594	1.52e-05	23.7732	cis	chr16:56981179
937	rs6544366	1e-11	High density lipoprotein cholesterol levels	chr2:21044000	lncRNA	chr2_20981153_G_T_b38	0.00867536	-4.22283	3.67e-05	-4.50982	cis	chr2:20981153
938	rs673548	3e-09	High density lipoprotein cholesterol levels	chr2:21044000	lncRNA	chr2_21014672_G_A_b38	0.0116511	-4.14197	5.09e-05	-4.45241	cis	chr2:21014672
939	rs676210	2e-12	High density lipoprotein cholesterol levels	chr2:21044000	lncRNA	chr2_21008652_G_A_b38	0.0082115	-4.23897	3.44e-05	-4.63394	cis	chr2:21008652
940	rs7024300	9e-09	High density lipoprotein cholesterol levels	chr1:629000	lncRNA	chr9_104827286_C_T_b38	0.000636436	5.79462	2.65e-08	755.327	trans	chr9:104827286
941	rs7557067	7e-12	High density lipoprotein cholesterol levels	chr2:21044000	lncRNA	chr2_20985339_A_G_b38	0.00867536	-4.22283	3.67e-05	-4.50982	cis	chr2:20985339
942	rs1367117	3e-27	Low density lipoprotein cholesterol levels	chr2:21044000	lncRNA	chr2_21041028_G_A_b38	5.13e-42	18.9207	2.35e-46	12.405	cis	chr2:21041028
943	rs1423527	1e-19	Low density lipoprotein cholesterol levels	chr3:126180000	lncRNA	chr5_75306874_C_A_b38	0.0191699	4.90741	1.92e-06	0.385128	trans	chr5:75306874
944	rs17111684	5e-15	Low density lipoprotein cholesterol levels	chr21:8213000	lncRNA	chr1_55159875_C_T_b38	1.92e-13	9.84099	7.16e-19	74.9721	trans	chr1:55159875
945	rs113190300	2e-21	Low density lipoprotein cholesterol levels	chr5:159504000	lncRNA	chr19_11080015_C_T_b38	1.44e-05	6.62828	3.12e-10	1.91652	trans	chr19:11080015
946	rs11669576	1e-12	Low density lipoprotein cholesterol levels	ENSG00000219665.8	lncRNA	chr19_11111624_G_A_b38	0.0264764	-3.89688	0.000133081	-0.357558	cis	chr19:11111624
947	rs12654264	7e-19	Low density lipoprotein cholesterol levels	chr3:126180000	lncRNA	chr5_75352778_A_T_b38	0.0259533	4.81555	2.9e-06	0.389913	trans	chr5:75352778
948	rs13392272	1e-16	Low density lipoprotein cholesterol levels	chr2:21044000	lncRNA	chr2_20994618_C_T_b38	1.41e-06	6.266	2.25e-09	5.81197	cis	chr2:20994618
949	rs28362263	4e-26	Low density lipoprotein cholesterol levels	chr21:8213000	lncRNA	chr1_55058182_G_A_b38	3.68e-25	13.8931	4.03e-31	112.894	trans	chr1:55058182
950	rs3846662	1e-12	Low density lipoprotein cholesterol levels	chr1:234372000	lncRNA	chr5_75355259_A_G_b38	0.00963592	5.106	7.67e-07	0.243556	trans	chr5:75355259
951	rs3846663	3e-20	Low density lipoprotein cholesterol levels	chr3:126180000	lncRNA	chr5_75359901_C_T_b38	0.0447332	4.64394	6.2e-06	0.375178	trans	chr5:75359901
952	rs693	2e-17	Low density lipoprotein cholesterol levels	chr2:21044000	lncRNA	chr2_21009323_G_A_b38	2.71e-08	7.04754	2.92e-11	6.21038	cis	chr2:21009323
953	rs7200153	1e-09	Low density lipoprotein cholesterol levels	chr1:631000	lncRNA	chr16_72182890_C_A_b38	2.59e-13	9.78933	1.01e-18	12462.8	trans	chr16:72182890
954	rs7838666	7e-10	Fasting plasma glucose	ENSG00000226328.7	lncRNA	chr8_4269179_T_C_b38	0.0222525	-4.86172	2.36e-06	-2.90922	trans	chr8:4269179
955	rs7703051	7e-19	Low density lipoprotein cholesterol levels	chr3:126180000	lncRNA	chr5_75329662_C_A_b38	0.0226069	4.85683	2.41e-06	0.392081	trans	chr5:75329662
956	rs934198	2e-25	Low density lipoprotein cholesterol levels	chr2:21044000	lncRNA	chr2_21055901_G_T_b38	1.23e-27	14.0227	1.61e-31	10.9524	cis	chr2:21055901
957	rs11669576	2e-09	Low density lipoprotein cholesterol levels	ENSG00000219665.8	lncRNA	chr19_11111624_G_A_b38	0.0264764	-3.89688	0.000133081	-0.357558	cis	chr19:11111624
958	rs2091921	3e-10	Trunk fat mass adjusted for trunk lean mass	chr8:23102000	lncRNA	chr8_89871575_C_T_b38	0.0346998	-4.72602	4.32e-06	-0.51712	trans	chr8:89871575
959	rs10864859	2e-09	Diastolic blood pressure	ENSG00000262902.1	lncRNA	chr2_120682642_G_T_b38	0.000539853	-5.83339	2.17e-08	-133.347	trans	chr2:120682642
960	rs603424	2e-17	Diastolic blood pressure	ENSG00000284377.1	lncRNA	chr10_100315722_G_A_b38	0.00547415	5.26169	3.68e-07	0.430768	trans	chr10:100315722
961	rs56236159	5e-09	Diastolic blood pressure	ENSG00000234171.3	lncRNA	chr2_3588888_T_G_b38	3.89e-05	-5.56359	8.46e-08	-0.822653	cis	chr2:3588888
962	rs5219	4e-10	Body mass index	chr12:55729000	lncRNA	chr11_17388025_T_C_b38	0.0399119	-4.68157	5.26e-06	-0.81076	trans	chr11:17388025
963	rs9987289	2e-49	Glycine levels	chr1:161228000	lncRNA	chr8_9325848_A_G_b38	0.0374379	-4.70222	4.8e-06	-0.0703461	trans	chr8:9325848
964	rs2608629	2e-32	Protein quantitative trait loci (liver)	chr6:52746000	lncRNA	chr6_52760996_G_A_b38	1.04e-09	-7.65406	8.24e-13	-33.6024	cis	chr6:52760996
965	rs2073721	2e-10	Type 2 diabetes	chr6:31356000	lncRNA	chr6_31161839_A_G_b38	1.21e-07	-6.75228	1.56e-10	-3.16314	cis	chr6:31161839
966	rs5219	6e-22	Type 2 diabetes	chr12:55729000	lncRNA	chr11_17388025_T_C_b38	0.0399119	-4.68157	5.26e-06	-0.81076	trans	chr11:17388025
967	rs2073721	6e-09	Type 2 diabetes	chr6:31356000	lncRNA	chr6_31161839_A_G_b38	1.21e-07	-6.75228	1.56e-10	-3.16314	cis	chr6:31161839
968	rs5215	4e-17	Type 2 diabetes	chr12:55729000	lncRNA	chr11_17387083_C_T_b38	0.0346259	-4.72666	4.31e-06	-0.81874	trans	chr11:17387083
969	rs2073721	2e-09	Type 2 diabetes (adjusted for BMI)	chr6:31356000	lncRNA	chr6_31161839_A_G_b38	1.21e-07	-6.75228	1.56e-10	-3.16314	cis	chr6:31161839
970	rs5219	2e-22	Type 2 diabetes (adjusted for BMI)	chr12:55729000	lncRNA	chr11_17388025_T_C_b38	0.0399119	-4.68157	5.26e-06	-0.81076	trans	chr11:17388025
971	rs10175462	3e-11	Cancer (pleiotropy)	chr2:113239000	lncRNA	chr2_113230915_G_A_b38	6.83e-15	-9.64312	2.68e-18	-8.40466	cis	chr2:113230915
972	rs5112	2e-10	Reticulocyte fraction of red cells	ENSG00000214855.9	lncRNA	chr19_44927023_C_G_b38	1.96e-05	-5.71501	3.96e-08	-2.60549	cis	chr19:44927023
973	rs200119412	5e-17	Adult body size	ENSG00000287710.1	lncRNA	chr8_76312185_T_C_b38	0.0425545	-4.65987	5.78e-06	-0.242128	trans	chr8:76312185
974	rs3918298	1e-18	Prostate cancer	ENSG00000262902.1	lncRNA	chr11_69648505_G_A_b38	0.000791961	5.74379	3.43e-08	202.089	trans	chr11:69648505
975	rs13283282	2e-15	White blood cell count	chrX:115518000	lncRNA	chr9_128703202_C_G_b38	0.032264	4.74842	3.92e-06	0.308345	trans	chr9:128703202
976	rs9626773	7e-15	Triglyceride levels	chr1:629000	lncRNA	chr22_47787242_G_A_b38	7.43e-08	7.64688	8.6e-13	656.026	trans	chr22:47787242
977	rs2723357	3e-09	Triglyceride levels	chr6:132609000	lncRNA	chr15_71829131_T_C_b38	0.029049	4.78105	3.39e-06	0.358016	trans	chr15:71829131
978	rs117427818	3e-33	Cholesteryl ester transfer protein levels	ENSG00000205361.8	lncRNA	chr16_56976574_C_T_b38	0.0034501	4.48624	1.22e-05	23.8431	cis	chr16:56976574
979	rs651821	9e-44	Metabolically unhealthy in obesity	ENSG00000226328.7	lncRNA	chr11_116791863_C_T_b38	0.0146286	-4.98729	1.33e-06	-5.50776	trans	chr11:116791863
980	rs651821	2e-09	Metabolically unhealthy in normal weight	ENSG00000226328.7	lncRNA	chr11_116791863_C_T_b38	0.0146286	-4.98729	1.33e-06	-5.50776	trans	chr11:116791863
981	rs526936	1e-21	Low density lipoprotein cholesterol levels	chr1:234716000	lncRNA	chr1_234716457_G_A_b38	2.05e-08	-7.10685	2.07e-11	-5.89386	cis	chr1:234716457
982	rs4841132	8e-12	Low density lipoprotein cholesterol levels	chr6:52787000	lncRNA	chr8_9326086_A_G_b38	0.0394158	-4.6854	5.17e-06	-3.42497	trans	chr8:9326086
983	rs79105258	6e-19	Low density lipoprotein cholesterol levels	ENSG00000285006.1	lncRNA	chr12_111280427_C_A_b38	8.91e-07	7.17969	1.36e-11	2.03351	trans	chr12:111280427
984	rs651821	1e-159	High density lipoprotein cholesterol levels	ENSG00000226328.7	lncRNA	chr11_116791863_C_T_b38	0.0146286	-4.98729	1.33e-06	-5.50776	trans	chr11:116791863
985	rs79105258	1e-70	High density lipoprotein cholesterol levels	ENSG00000285006.1	lncRNA	chr12_111280427_C_A_b38	8.91e-07	7.17969	1.36e-11	2.03351	trans	chr12:111280427
986	rs77697917	2e-41	High density lipoprotein cholesterol levels	chr17:32141000	lncRNA	chr17_43763481_C_T_b38	0.0467226	4.6289	6.62e-06	0.485798	trans	chr17:43763481
987	rs3786247	3e-47	High density lipoprotein cholesterol levels	ENSG00000262902.1	lncRNA	chr18_49592553_T_G_b38	3.84e-11	8.97174	2.18e-16	228.691	trans	chr18:49592553
988	rs1367117	2e-60	Low density lipoprotein cholesterol levels	chr2:21044000	lncRNA	chr2_21041028_G_A_b38	5.13e-42	18.9207	2.35e-46	12.405	cis	chr2:21041028
989	rs139120857	2e-10	High density lipoprotein cholesterol levels	ENSG00000275457.1	lncRNA	chrX_14875053_G_A_b38	0.00119987	5.64272	5.7e-08	1.22045	trans	chrX:14875053
990	rs651821	5e-11	Total cholesterol levels	ENSG00000226328.7	lncRNA	chr11_116791863_C_T_b38	0.0146286	-4.98729	1.33e-06	-5.50776	trans	chr11:116791863
991	rs693	4e-13	Total cholesterol levels	chr2:21044000	lncRNA	chr2_21009323_G_A_b38	2.71e-08	7.04754	2.92e-11	6.21038	cis	chr2:21009323
992	rs7200153	9e-10	Total cholesterol levels	chr1:631000	lncRNA	chr16_72182890_C_A_b38	2.59e-13	9.78933	1.01e-18	12462.8	trans	chr16:72182890
993	rs7703051	7e-20	Total cholesterol levels	chr3:126180000	lncRNA	chr5_75329662_C_A_b38	0.0226069	4.85683	2.41e-06	0.392081	trans	chr5:75329662
994	rs934198	3e-19	Total cholesterol levels	chr2:21044000	lncRNA	chr2_21055901_G_T_b38	1.23e-27	14.0227	1.61e-31	10.9524	cis	chr2:21055901
995	rs115849089	2e-23	Triglyceride levels	ENSG00000269893.8	lncRNA	chr8_20054859_G_A_b38	0.0172605	4.93972	1.65e-06	5.6756	trans	chr8:20054859
996	rs4397962	1e-14	White blood cell count	chr5:784000	lncRNA	chr13_28112947_T_C_b38	0.0273109	4.79997	3.11e-06	0.490373	trans	chr13:28112947
997	rs72681869	6e-10	Birth weight	chr5:122454000	lncRNA	chr14_50188639_G_C_b38	3.95e-21	12.5453	5.58e-27	7.07633	trans	chr14:50188639
998	rs10913200	2e-10	Birth weight	chr1:58882000	lncRNA	chr1_176552519_G_A_b38	0.000750225	5.75667	3.21e-08	0.346532	trans	chr1:176552519
999	rs10038095	6e-20	Total cholesterol levels	chr3:126180000	lncRNA	chr5_75341886_A_T_b38	0.0259533	4.81555	2.9e-06	0.389913	trans	chr5:75341886
1000	rs1041968	5e-13	Total cholesterol levels	chr2:21044000	lncRNA	chr2_21009932_G_A_b38	2.71e-08	7.04754	2.92e-11	6.21038	cis	chr2:21009932
1001	rs9987289	6e-14	C-reactive protein levels	chr1:161228000	lncRNA	chr8_9325848_A_G_b38	0.0374379	-4.70222	4.8e-06	-0.0703461	trans	chr8:9325848
1002	rs13289095	6e-09	Gamma glutamyl transferase levels	chrX:115518000	lncRNA	chr9_128704210_G_T_b38	0.032264	4.74842	3.92e-06	0.308345	trans	chr9:128704210
1003	rs79105258	7e-87	Gamma glutamyl transferase levels	ENSG00000285006.1	lncRNA	chr12_111280427_C_A_b38	8.91e-07	7.17969	1.36e-11	2.03351	trans	chr12:111280427
1004	rs79105258	2e-27	Alanine aminotransferase levels	ENSG00000285006.1	lncRNA	chr12_111280427_C_A_b38	8.91e-07	7.17969	1.36e-11	2.03351	trans	chr12:111280427
1005	rs10773112	6e-10	Total cholesterol levels	chr5:784000	lncRNA	chr12_124853983_C_T_b38	0.0353579	-4.72032	4.43e-06	-0.475501	trans	chr12:124853983
1006	rs3786247	2e-29	Total cholesterol levels	ENSG00000262902.1	lncRNA	chr18_49592553_T_G_b38	3.84e-11	8.97174	2.18e-16	228.691	trans	chr18:49592553
1007	rs79105258	9e-24	Aspartate aminotransferase levels	ENSG00000285006.1	lncRNA	chr12_111280427_C_A_b38	8.91e-07	7.17969	1.36e-11	2.03351	trans	chr12:111280427
1008	rs4240624	3e-15	C-reactive protein levels	chr1:161228000	lncRNA	chr8_9326721_G_A_b38	0.0374379	-4.70222	4.8e-06	-0.0703461	trans	chr8:9326721
1009	rs12461964	1e-10	Serum alkaline phosphatase levels	chr19:40839000	lncRNA	chr19_40835324_A_G_b38	0.0226482	3.94359	0.000111174	3.9883	cis	chr19:40835324
1010	rs5112	9e-18	Serum alkaline phosphatase levels	ENSG00000214855.9	lncRNA	chr19_44927023_C_G_b38	1.96e-05	-5.71501	3.96e-08	-2.60549	cis	chr19:44927023
1011	rs553427	7e-24	Total cholesterol levels	chr1:234716000	lncRNA	chr1_234717013_C_T_b38	2.39e-08	-7.07484	2.49e-11	-5.86898	cis	chr1:234717013
1012	rs1367117	1e-49	Total cholesterol levels	chr2:21044000	lncRNA	chr2_21041028_G_A_b38	5.13e-42	18.9207	2.35e-46	12.405	cis	chr2:21041028
1013	rs4841132	2e-18	Total cholesterol levels	chr6:52787000	lncRNA	chr8_9326086_A_G_b38	0.0394158	-4.6854	5.17e-06	-3.42497	trans	chr8:9326086
1014	rs12654264	7e-20	Total cholesterol levels	chr3:126180000	lncRNA	chr5_75352778_A_T_b38	0.0259533	4.81555	2.9e-06	0.389913	trans	chr5:75352778
1015	rs13392272	6e-12	Total cholesterol levels	chr2:21044000	lncRNA	chr2_20994618_C_T_b38	1.41e-06	6.266	2.25e-09	5.81197	cis	chr2:20994618
1016	rs1367117	4e-22	Total cholesterol levels	chr2:21044000	lncRNA	chr2_21041028_G_A_b38	5.13e-42	18.9207	2.35e-46	12.405	cis	chr2:21041028
1017	rs1423527	1e-18	Total cholesterol levels	chr3:126180000	lncRNA	chr5_75306874_C_A_b38	0.0191699	4.90741	1.92e-06	0.385128	trans	chr5:75306874
1018	rs17111684	7e-13	Total cholesterol levels	chr21:8213000	lncRNA	chr1_55159875_C_T_b38	1.92e-13	9.84099	7.16e-19	74.9721	trans	chr1:55159875
1019	rs17248840	1e-12	Total cholesterol levels	ENSG00000219665.8	lncRNA	chr19_11114669_C_G_b38	0.0264764	-3.89688	0.000133081	-0.357558	cis	chr19:11114669
1020	rs113190300	5e-17	Total cholesterol levels	chr5:159504000	lncRNA	chr19_11080015_C_T_b38	1.44e-05	6.62828	3.12e-10	1.91652	trans	chr19:11080015
1021	rs1800562	2e-172	Reticulocyte fraction of red cells	ENSG00000272462.3	lncRNA	chr6_26092913_G_A_b38	0.00464688	-4.40229	1.75e-05	-1.77454	cis	chr6:26092913
1022	rs140570886	2e-21	Coronary artery disease	chr6:160136000	lncRNA	chr6_160591981_T_C_b38	0.000176519	5.2113	4.67e-07	4.03432	cis	chr6:160591981
1023	rs12692596	8e-09	Adult body size	chr2:160257000	lncRNA	chr2_160409399_C_T_b38	0.00168337	-4.67544	5.4e-06	-0.118184	cis	chr2:160409399
1024	rs2608639	1e-09	Triglyceride levels	chr6:52746000	lncRNA	chr6_52767415_C_T_b38	2.66e-10	-7.90137	1.84e-13	-34.6357	cis	chr6:52767415
1025	rs651821	0	Triglyceride levels	ENSG00000226328.7	lncRNA	chr11_116791863_C_T_b38	0.0146286	-4.98729	1.33e-06	-5.50776	trans	chr11:116791863
1026	rs10175462	8e-14	Cervical cancer	chr2:113239000	lncRNA	chr2_113230915_G_A_b38	6.83e-15	-9.64312	2.68e-18	-8.40466	cis	chr2:113230915
1027	rs4841132	5e-20	Serum alkaline phosphatase levels	chr6:52787000	lncRNA	chr8_9326086_A_G_b38	0.0394158	-4.6854	5.17e-06	-3.42497	trans	chr8:9326086
1028	rs28362263	9e-22	Total cholesterol levels	chr21:8213000	lncRNA	chr1_55058182_G_A_b38	3.68e-25	13.8931	4.03e-31	112.894	trans	chr1:55058182
1029	rs3846662	8e-14	Total cholesterol levels	chr1:234372000	lncRNA	chr5_75355259_A_G_b38	0.00963592	5.106	7.67e-07	0.243556	trans	chr5:75355259
1030	rs3846663	8e-23	Total cholesterol levels	chr3:126180000	lncRNA	chr5_75359901_C_T_b38	0.0447332	4.64394	6.2e-06	0.375178	trans	chr5:75359901
1031	rs811054	4e-10	Adult body size	chr16:72060000	lncRNA	chr16_72217233_C_T_b38	0.0409913	-3.74819	0.000233368	-0.0979156	cis	chr16:72217233
1032	rs34180575	6e-16	White blood cell count	ENSG00000273117.1	lncRNA	chr1_220883831_C_T_b38	0.0238816	4.83964	2.6e-06	1.03633	trans	chr1:220883831
1033	rs5112	1e-09	Triglyceride levels	ENSG00000214855.9	lncRNA	chr19_44927023_C_G_b38	1.96e-05	-5.71501	3.96e-08	-2.60549	cis	chr19:44927023
1034	rs17321515	4e-16	Triglyceride levels	chr15:67005000	lncRNA	chr8_125474167_A_G_b38	0.0433365	4.65408	5.93e-06	0.191875	trans	chr8:125474167
1035	rs439401	1e-10	Triglyceride levels	ENSG00000214855.9	lncRNA	chr19_44911194_T_C_b38	0.0358172	-3.79748	0.000194078	-2.00845	cis	chr19:44911194
1036	rs4938303	1e-24	Triglyceride levels	chr1:146387000	lncRNA	chr11_116714271_C_T_b38	0.0207606	-4.88348	2.14e-06	-0.0631921	trans	chr11:116714271
1037	rs5112	7e-14	Triglyceride levels	ENSG00000214855.9	lncRNA	chr19_44927023_C_G_b38	1.96e-05	-5.71501	3.96e-08	-2.60549	cis	chr19:44927023
1038	rs651821	5e-60	Triglyceride levels	ENSG00000226328.7	lncRNA	chr11_116791863_C_T_b38	0.0146286	-4.98729	1.33e-06	-5.50776	trans	chr11:116791863
1039	rs651821	1e-64	Triglyceride levels	ENSG00000226328.7	lncRNA	chr11_116791863_C_T_b38	0.0146286	-4.98729	1.33e-06	-5.50776	trans	chr11:116791863
1040	rs362307	1e-09	Worry/vulnerability (special factor of neuroticism)	ENSG00000279140.1	lncRNA	chr4_3240118_C_T_b38	0.0180715	4.92598	1.76e-06	0.488895	trans	chr4:3240118
1041	rs56113850	4e-99	Smoking behaviour (cigarettes smoked per day)	chr19:40839000	lncRNA	chr19_40847202_T_C_b38	0.0120618	4.12889	5.36e-05	4.14054	cis	chr19:40847202
1042	rs56113850	2e-48	Smoking cessation	chr19:40839000	lncRNA	chr19_40847202_T_C_b38	0.0120618	4.12889	5.36e-05	4.14054	cis	chr19:40847202
1043	rs56113850	5e-58	Cigarettes smoked per day (MTAG)	chr19:40839000	lncRNA	chr19_40847202_T_C_b38	0.0120618	4.12889	5.36e-05	4.14054	cis	chr19:40847202
1044	rs6859	6e-13	Alzheimer's disease	ENSG00000229005.2	lncRNA	chr19_44878777_A_G_b38	0.0289213	-4.78253	3.36e-06	-0.0801524	trans	chr19:44878777
1045	rs6859	1e-09	Alzheimer's disease	ENSG00000229005.2	lncRNA	chr19_44878777_A_G_b38	0.0289213	-4.78253	3.36e-06	-0.0801524	trans	chr19:44878777
1046	rs584007	2e-09	Alzheimer's disease	ENSG00000214855.9	lncRNA	chr19_44913221_A_G_b38	0.0354538	-3.8014	0.000191238	-2.00488	cis	chr19:44913221
1047	rs439401	3e-09	Alzheimer's disease	ENSG00000214855.9	lncRNA	chr19_44911194_T_C_b38	0.0358172	-3.79748	0.000194078	-2.00845	cis	chr19:44911194
1048	rs584007	3e-14	Alzheimer's disease	ENSG00000214855.9	lncRNA	chr19_44913221_A_G_b38	0.0354538	-3.8014	0.000191238	-2.00488	cis	chr19:44913221
1049	rs439401	6e-14	Alzheimer's disease	ENSG00000214855.9	lncRNA	chr19_44911194_T_C_b38	0.0358172	-3.79748	0.000194078	-2.00845	cis	chr19:44911194
1050	rs6859	2e-21	Alzheimer's disease	ENSG00000229005.2	lncRNA	chr19_44878777_A_G_b38	0.0289213	-4.78253	3.36e-06	-0.0801524	trans	chr19:44878777
1051	rs71559014	1e-12	LDL cholesterol	ENSG00000224843.8	lncRNA	chr6_27154665_A_G_b38	0.0396001	3.75839	0.000224671	1.61314	cis	chr6:27154665
1052	rs826682	1e-09	LDL cholesterol	chr18:45800000	lncRNA	chr2_108615932_A_C_b38	0.0444144	4.64603	6.15e-06	0.109082	trans	chr2:108615932
1053	rs73219351	4e-09	LDL cholesterol	ENSG00000100058.12	lncRNA	chr2_17295273_T_G_b38	1.93e-09	8.31008	1.47e-14	8.05315	trans	chr2:17295273
1054	rs73339979	4e-11	LDL cholesterol	chr8:122777000	lncRNA	chr17_4790607_G_C_b38	0.0107535	5.07459	8.88e-07	0.192158	trans	chr17:4790607
1055	rs703212	2e-14	LDL cholesterol	chr13:32031000	lncRNA	chr13_32466293_G_A_b38	0.0382835	3.77211	0.000213448	0.145629	cis	chr13:32466293
1056	rs1521516	3e-12	LDL cholesterol	ENSG00000272368.2	lncRNA	chr12_50661925_C_T_b38	0.0333793	3.82234	0.000176723	0.176918	cis	chr12:50661925
1057	rs80215559	3e-21	LDL cholesterol	ENSG00000272462.3	lncRNA	chr6_25917997_T_C_b38	0.00464688	-4.40229	1.75e-05	-1.77454	cis	chr6:25917997
1058	rs10275712	2e-16	LDL cholesterol	ENSG00000213621.3	lncRNA	chr7_1043282_G_A_b38	0.0289467	4.78218	3.37e-06	0.283025	trans	chr7:1043282
1059	rs484084	2e-31	LDL cholesterol	chr1:234716000	lncRNA	chr1_234721929_T_C_b38	1.01e-08	-7.23912	9.62e-12	-6.01589	cis	chr1:234721929
1060	rs676210	5e-63	HDL cholesterol	chr2:21044000	lncRNA	chr2_21008652_G_A_b38	0.0082115	-4.23897	3.44e-05	-4.63394	cis	chr2:21008652
1061	rs78123380	3e-09	HDL cholesterol	chr21:8213000	lncRNA	chr8_143215145_G_A_b38	1.43e-12	9.50921	6.5e-18	73.1979	trans	chr8:143215145
1062	rs56113850	2e-10	Chronotype	chr19:40839000	lncRNA	chr19_40847202_T_C_b38	0.0120618	4.12889	5.36e-05	4.14054	cis	chr19:40847202
1063	rs151330264	1e-09	Total cholesterol levels	chr18:45800000	lncRNA	chr13_32414728_A_T_b38	0.019675	4.89969	1.99e-06	0.60976	trans	chr13:32414728
1064	rs116009877	2e-15	Total cholesterol levels	ENSG00000272462.3	lncRNA	chr6_25715429_G_A_b38	0.0125358	-4.11706	5.62e-05	-1.65766	cis	chr6:25715429
1065	rs14234	2e-11	Total cholesterol levels	ENSG00000100058.12	lncRNA	chr2_70297010_A_G_b38	0.0266753	4.80717	3.01e-06	2.67985	trans	chr2:70297010
1066	rs28362263	3e-09	Total cholesterol levels	chr21:8213000	lncRNA	chr1_55058182_G_A_b38	3.68e-25	13.8931	4.03e-31	112.894	trans	chr1:55058182
1067	rs603424	7e-31	Heel bone mineral density	ENSG00000284377.1	lncRNA	chr10_100315722_G_A_b38	0.00547415	5.26169	3.68e-07	0.430768	trans	chr10:100315722
1068	rs56113850	6e-10	Smoking cessation (MTAG)	chr19:40839000	lncRNA	chr19_40847202_T_C_b38	0.0120618	4.12889	5.36e-05	4.14054	cis	chr19:40847202
1069	rs10773112	8e-43	HDL cholesterol	chr5:784000	lncRNA	chr12_124853983_C_T_b38	0.0353579	-4.72032	4.43e-06	-0.475501	trans	chr12:124853983
1070	rs4850047	5e-10	HDL cholesterol	ENSG00000234171.3	lncRNA	chr2_3587163_T_C_b38	2.55e-05	5.65779	5.29e-08	0.805434	cis	chr2:3587163
1071	rs3746428	3e-10	HDL cholesterol	ENSG00000278367.1	lncRNA	chr20_35131380_G_A_b38	0.00129118	4.73932	4.08e-06	0.503598	cis	chr20:35131380
1072	rs3832016	4e-29	HDL cholesterol	chr21:8213000	lncRNA	chr1_109275536_C_T_b38	6.56e-13	9.64022	2.73e-18	73.6868	trans	chr1:109275536
1073	rs4841132	1e-105	HDL cholesterol	chr6:52787000	lncRNA	chr8_9326086_A_G_b38	0.0394158	-4.6854	5.17e-06	-3.42497	trans	chr8:9326086
1074	rs56121005	4e-10	HDL cholesterol	chr4:107907000	lncRNA	chr19_11304030_C_T_b38	0.0237151	4.84171	2.58e-06	3.74755	trans	chr19:11304030
1075	rs3211938	3e-27	HDL cholesterol	chr21:8213000	lncRNA	chr7_80671133_T_G_b38	1.36e-12	9.51746	6.16e-18	74.9307	trans	chr7:80671133
1076	rs5215	2e-20	Type 2 diabetes	chr12:55729000	lncRNA	chr11_17387083_C_T_b38	0.0346259	-4.72666	4.31e-06	-0.81874	trans	chr11:17387083
1077	rs348330	2e-09	Type 2 diabetes	ENSG00000100058.12	lncRNA	chr1_229537208_G_A_b38	0.000187356	-6.07639	6.15e-09	-2.99893	trans	chr1:229537208
1078	rs7572970	1e-11	Type 2 diabetes	chr2:160257000	lncRNA	chr2_160280145_A_G_b38	1.25e-12	-8.79044	7.02e-16	-0.202053	cis	chr2:160280145
1079	rs76246107	7e-10	Educational attainment (years of education)	ENSG00000285006.1	lncRNA	chr19_49618017_G_A_b38	0.00157383	5.57636	7.94e-08	0.456653	trans	chr19:49618017
1080	rs138295924	8e-42	LDL cholesterol	chr17:8172000	lncRNA	chr19_19283559_A_G_b38	0.0014358	5.59916	7.09e-08	1.65546	trans	chr19:19283559
1081	rs114139997	1e-28	Triglycerides	chr18:45800000	lncRNA	chr21_45455861_G_A_b38	4.73e-07	7.29657	6.88e-12	1.19742	trans	chr21:45455861
1082	rs10853981	1e-11	Triglycerides	chr19:5072000	lncRNA	chr19_4965053_G_A_b38	0.00804335	-4.24595	3.34e-05	-2.77815	cis	chr19:4965053
1083	rs12257692	1e-09	Triglycerides	chr1:629000	lncRNA	chr10_72944091_T_C_b38	7.91e-08	7.63506	9.23e-13	696.082	trans	chr10:72944091
1084	rs576907609	2e-14	Triglycerides	chr11:9573000	lncRNA	chr11_117628414_C_A_b38	1.48e-09	8.35469	1.11e-14	0.813368	trans	chr11:117628414
1085	rs556107	1e-35	Total cholesterol levels	chr1:234716000	lncRNA	chr1_234717312_C_T_b38	3.74e-08	-6.98801	4.11e-11	-5.75098	cis	chr1:234717312
1086	rs12208493	4e-09	Triglycerides	ENSG00000234155.1	lncRNA	chr6_85952549_T_C_b38	0.00400113	4.44747	1.44e-05	6.78406	cis	chr6:85952549
1087	rs6544366	2e-67	Triglycerides	chr2:21044000	lncRNA	chr2_20981153_G_T_b38	0.00867536	-4.22283	3.67e-05	-4.50982	cis	chr2:20981153
1088	rs59168178	3e-14	Triglycerides	chr5:159504000	lncRNA	chr19_11239650_G_A_b38	0.00121258	5.64021	5.77e-08	0.97798	trans	chr19:11239650
1089	rs34831171	7e-11	Triglycerides	chr1:631000	lncRNA	chr3_12132155_T_C_b38	0.0224502	4.85923	2.38e-06	2691.29	trans	chr3:12132155
1090	rs71559014	4e-09	Total cholesterol levels	ENSG00000224843.8	lncRNA	chr6_27154665_A_G_b38	0.0396001	3.75839	0.000224671	1.61314	cis	chr6:27154665
1091	rs77974343	4e-09	Total cholesterol levels	chr18:45800000	lncRNA	chr21_45496290_C_T_b38	4.73e-07	7.29657	6.88e-12	1.19742	trans	chr21:45496290
1092	rs73339979	8e-15	Total cholesterol levels	chr8:122777000	lncRNA	chr17_4790607_G_C_b38	0.0107535	5.07459	8.88e-07	0.192158	trans	chr17:4790607
1093	rs9894220	2e-13	Type 2 diabetes	chr17:48944000	lncRNA	chr17_48911792_A_G_b38	3.87e-05	5.56584	8.36e-08	0.149134	cis	chr17:48911792
1094	rs117229942	4e-11	Type 2 diabetes	chr17:44123000	lncRNA	chr10_112978018_C_T_b38	0.00505274	5.28351	3.31e-07	0.365976	trans	chr10:112978018
1095	rs2697920	1e-18	Intraocular pressure	ENSG00000100058.12	lncRNA	chr11_47349056_T_C_b38	0.0448017	-4.64346	6.22e-06	-2.36264	trans	chr11:47349056
1096	rs650759	6e-10	Childhood body fatness	ENSG00000100058.12	lncRNA	chr20_811314_A_C_b38	4.73e-05	-6.37789	1.23e-09	-6.75127	trans	chr20:811314
1097	rs34536443	1e-15	Rheumatoid arthritis	chr18:31943000	lncRNA	chr19_10352442_G_C_b38	0.0126298	5.02847	1.1e-06	0.667212	trans	chr19:10352442
1098	rs1800562	1e-16	IDP SWI T2star left thalamus	ENSG00000272462.3	lncRNA	chr6_26092913_G_A_b38	0.00464688	-4.40229	1.75e-05	-1.77454	cis	chr6:26092913
1099	rs1800562	5e-47	IDP SWI T2star left putamen	ENSG00000272462.3	lncRNA	chr6_26092913_G_A_b38	0.00464688	-4.40229	1.75e-05	-1.77454	cis	chr6:26092913
1100	rs1800562	4e-47	IDP SWI T2star right putamen	ENSG00000272462.3	lncRNA	chr6_26092913_G_A_b38	0.00464688	-4.40229	1.75e-05	-1.77454	cis	chr6:26092913
1101	rs1800562	1e-26	IDP SWI T2star left caudate	ENSG00000272462.3	lncRNA	chr6_26092913_G_A_b38	0.00464688	-4.40229	1.75e-05	-1.77454	cis	chr6:26092913
1102	rs1800562	1e-28	IDP SWI T2star right caudate	ENSG00000272462.3	lncRNA	chr6_26092913_G_A_b38	0.00464688	-4.40229	1.75e-05	-1.77454	cis	chr6:26092913
1103	rs1800562	2e-17	IDP dMRI TBSS ICVF Cerebral peduncle R	ENSG00000272462.3	lncRNA	chr6_26092913_G_A_b38	0.00464688	-4.40229	1.75e-05	-1.77454	cis	chr6:26092913
1104	rs1800562	8e-22	IDP dMRI TBSS ICVF Cerebral peduncle L	ENSG00000272462.3	lncRNA	chr6_26092913_G_A_b38	0.00464688	-4.40229	1.75e-05	-1.77454	cis	chr6:26092913
1105	rs11902417	4e-09	Oxidized LDL cholesterol levels	chr2:21044000	lncRNA	chr2_20976028_G_A_b38	0.00771922	-4.26027	3.15e-05	-4.47917	cis	chr2:20976028
1106	rs9987289	2e-27	Waist-hip ratio and LDL-C (pairwise)	chr1:161228000	lncRNA	chr8_9325848_A_G_b38	0.0374379	-4.70222	4.8e-06	-0.0703461	trans	chr8:9325848
1107	rs140581181	9e-09	Glucose-dependent insulinotropic peptide levels	chr4:12888000	lncRNA	chr3_54726888_G_A_b38	2.45e-10	8.66193	1.6e-15	7.10782	trans	chr3:54726888
1108	rs79287178	8e-09	TNF-related apoptosis-inducing ligand receptor 2 levels	ENSG00000225630.1	lncRNA	chr3_172576710_G_A_b38	0.000253075	6.00563	8.91e-09	2995.03	trans	chr3:172576710
1109	rs4986970	2e-17	Stem cell factor levels	chr5:122454000	lncRNA	chr16_67942417_A_T_b38	0.00142738	5.60049	7.04e-08	2.04145	trans	chr16:67942417
1110	rs7570971	3e-19	Gut microbiota abundance (family Bifidobacteriaceae id.433)	chr1:629000	lncRNA	chr2_135080336_C_A_b38	0.0337971	4.73456	4.16e-06	236.988	trans	chr2:135080336
1111	rs1375131	4e-18	Gut microbiota abundance (family Bifidobacteriaceae id.433)	chr1:629000	lncRNA	chr2_135197227_T_C_b38	0.0289681	4.78188	3.37e-06	240.408	trans	chr2:135197227
1112	rs1561277	1e-14	Gut microbiota abundance (family Bifidobacteriaceae id.433)	chr1:629000	lncRNA	chr2_135334491_C_A_b38	0.019136	4.90796	1.91e-06	248.764	trans	chr2:135334491
1113	rs11079847	3e-09	Type 2 diabetes or prostate cancer (pleiotropy)	chr17:48944000	lncRNA	chr17_48959662_A_T_b38	7.36e-05	5.41712	1.74e-07	0.146446	cis	chr17:48959662
1114	rs7570971	2e-19	Gut microbiota abundance (genus Bifidobacterium id.436)	chr1:629000	lncRNA	chr2_135080336_C_A_b38	0.0337971	4.73456	4.16e-06	236.988	trans	chr2:135080336
1115	rs1375131	1e-18	Gut microbiota abundance (genus Bifidobacterium id.436)	chr1:629000	lncRNA	chr2_135197227_T_C_b38	0.0289681	4.78188	3.37e-06	240.408	trans	chr2:135197227
1116	rs1561277	2e-14	Gut microbiota abundance (genus Bifidobacterium id.436)	chr1:629000	lncRNA	chr2_135334491_C_A_b38	0.019136	4.90796	1.91e-06	248.764	trans	chr2:135334491
1117	rs934197	5e-21	Lipoprotein (a) levels	chr2:21044000	lncRNA	chr2_21044589_G_A_b38	3.14e-43	19.3572	1.23e-47	12.5426	cis	chr2:21044589
1118	rs4841132	1e-10	Lipoprotein (a) levels	chr6:52787000	lncRNA	chr8_9326086_A_G_b38	0.0394158	-4.6854	5.17e-06	-3.42497	trans	chr8:9326086
1119	rs1493696	8e-09	Type 1 diabetes	chr1:629000	lncRNA	chr1_119962909_G_A_b38	0.00190553	5.53045	9.96e-08	363.895	trans	chr1:119962909
1120	rs541856133	4e-17	Type 1 diabetes	ENSG00000287627.1	lncRNA	chr9_133060938_C_T_b38	4.91e-05	6.37041	1.28e-09	17.0227	trans	chr9:133060938
1121	rs78325861	2e-11	Type 1 diabetes	chr2:39120000	lncRNA	chr10_70618733_C_G_b38	0.0432031	4.65508	5.91e-06	0.137435	trans	chr10:70618733
1122	rs238265	2e-09	Type 1 diabetes	ENSG00000262902.1	lncRNA	chr13_42356523_T_C_b38	8.23e-35	17.1203	5.48e-41	1876.49	trans	chr13:42356523
1123	rs56113850	2e-13	Plasma letrozole concentrations in letrozole treated hormone-receptor-positive breast cancer	chr19:40839000	lncRNA	chr19_40847202_T_C_b38	0.0120618	4.12889	5.36e-05	4.14054	cis	chr19:40847202
1124	rs1042034	1e-09	Serum 25-Hydroxyvitamin D levels	chr2:21044000	lncRNA	chr2_21002409_C_T_b38	0.00862121	4.2255	3.63e-05	4.68755	cis	chr2:21002409
1125	rs4841132	2e-09	Serum 25-Hydroxyvitamin D levels	chr6:52787000	lncRNA	chr8_9326086_A_G_b38	0.0394158	-4.6854	5.17e-06	-3.42497	trans	chr8:9326086
1126	rs73001065	2e-15	Cathepsin D levels	chr17:8172000	lncRNA	chr19_19349732_G_C_b38	0.0144926	4.98979	1.32e-06	1.32172	trans	chr19:19349732
1127	rs79287178	7e-69	TNF-related activation-induced cytokine levels	ENSG00000225630.1	lncRNA	chr3_172576710_G_A_b38	0.000253075	6.00563	8.91e-09	2995.03	trans	chr3:172576710
1128	rs186021206	2e-16	ST2 protein levels	chr10:50623000	lncRNA	chr17_7166093_G_A_b38	0.0180555	4.92637	1.76e-06	0.846603	trans	chr17:7166093
1129	rs56113850	4e-16	Nicotine dependence	chr19:40839000	lncRNA	chr19_40847202_T_C_b38	0.0120618	4.12889	5.36e-05	4.14054	cis	chr19:40847202
1130	rs731839	5e-12	Body fat percentage and HDL-C (pairwise)	ENSG00000239213.6	lncRNA	chr19_33408159_G_A_b38	0.0209371	-4.88091	2.16e-06	-0.31962	trans	chr19:33408159
1131	rs731839	9e-13	Body fat percentage and triglycerides (pairwise)	ENSG00000239213.6	lncRNA	chr19_33408159_G_A_b38	0.0209371	-4.88091	2.16e-06	-0.31962	trans	chr19:33408159
1132	rs7570971	3e-19	Gut microbiota abundance (order Bifidobacteriales id.432)	chr1:629000	lncRNA	chr2_135080336_C_A_b38	0.0337971	4.73456	4.16e-06	236.988	trans	chr2:135080336
1133	rs1375131	4e-18	Gut microbiota abundance (order Bifidobacteriales id.432)	chr1:629000	lncRNA	chr2_135197227_T_C_b38	0.0289681	4.78188	3.37e-06	240.408	trans	chr2:135197227
1134	rs1561277	1e-14	Gut microbiota abundance (order Bifidobacteriales id.432)	chr1:629000	lncRNA	chr2_135334491_C_A_b38	0.019136	4.90796	1.91e-06	248.764	trans	chr2:135334491
1135	rs7570971	1e-14	Gut microbiota abundance (phylum Actinobacteria id.400)	chr1:629000	lncRNA	chr2_135080336_C_A_b38	0.0337971	4.73456	4.16e-06	236.988	trans	chr2:135080336
1136	rs1375131	4e-13	Gut microbiota abundance (phylum Actinobacteria id.400)	chr1:629000	lncRNA	chr2_135197227_T_C_b38	0.0289681	4.78188	3.37e-06	240.408	trans	chr2:135197227
1137	rs1561277	4e-10	Gut microbiota abundance (phylum Actinobacteria id.400)	chr1:629000	lncRNA	chr2_135334491_C_A_b38	0.019136	4.90796	1.91e-06	248.764	trans	chr2:135334491
1138	rs2232326	4e-77	Fasting blood glucose	chr20:63626000	lncRNA	chr2_168907981_T_C_b38	7.58e-09	8.06587	6.71e-14	26.2682	trans	chr2:168907981
1139	rs9388766	7e-13	Hip circumference adjusted for BMI	ENSG00000251448.2	lncRNA	chr6_130033710_T_C_b38	0.0134296	-5.01163	1.19e-06	-1.53754	trans	chr6:130033710
1140	rs1800562	2e-38	Iron status biomarkers (ferritin levels)	ENSG00000272462.3	lncRNA	chr6_26092913_G_A_b38	0.00464688	-4.40229	1.75e-05	-1.77454	cis	chr6:26092913
1141	rs1800562	2e-270	Iron status biomarkers (transferrin saturation)	ENSG00000272462.3	lncRNA	chr6_26092913_G_A_b38	0.00464688	-4.40229	1.75e-05	-1.77454	cis	chr6:26092913
1142	rs1800562	3e-97	Iron status biomarkers (iron levels)	ENSG00000272462.3	lncRNA	chr6_26092913_G_A_b38	0.00464688	-4.40229	1.75e-05	-1.77454	cis	chr6:26092913
1143	rs1800562	9e-196	Iron status biomarkers (transferrin levels)	ENSG00000272462.3	lncRNA	chr6_26092913_G_A_b38	0.00464688	-4.40229	1.75e-05	-1.77454	cis	chr6:26092913
1144	rs9388766	5e-09	Hip circumference adjusted for BMI	ENSG00000251448.2	lncRNA	chr6_130033710_T_C_b38	0.0134296	-5.01163	1.19e-06	-1.53754	trans	chr6:130033710
1145	rs34536443	4e-15	Type 1 diabetes	chr18:31943000	lncRNA	chr19_10352442_G_C_b38	0.0126298	5.02847	1.1e-06	0.667212	trans	chr19:10352442
1146	rs689	1e-100	Type 1 diabetes	ENSG00000100058.12	lncRNA	chr11_2160994_A_T_b38	0.0269865	-4.80367	3.06e-06	-2.7026	trans	chr11:2160994
1147	rs496800	1e-13	Low density lipoprotein cholesterol levels	chr1:234716000	lncRNA	chr1_234715469_A_C_b38	2.23e-08	-7.08779	2.32e-11	-5.85991	cis	chr1:234715469
1148	rs496800	1e-16	Low density lipoprotein cholesterol levels	chr1:234716000	lncRNA	chr1_234715469_A_C_b38	2.23e-08	-7.08779	2.32e-11	-5.85991	cis	chr1:234715469
1149	rs556107	7e-13	Low density lipoprotein cholesterol levels	chr1:234716000	lncRNA	chr1_234717312_C_T_b38	3.74e-08	-6.98801	4.11e-11	-5.75098	cis	chr1:234717312
1150	rs4841132	1e-17	Low density lipoprotein cholesterol levels	chr6:52787000	lncRNA	chr8_9326086_A_G_b38	0.0394158	-4.6854	5.17e-06	-3.42497	trans	chr8:9326086
1151	rs9987289	3e-12	Low density lipoprotein cholesterol levels	chr1:161228000	lncRNA	chr8_9325848_A_G_b38	0.0374379	-4.70222	4.8e-06	-0.0703461	trans	chr8:9325848
1152	rs9987289	3e-16	Low density lipoprotein cholesterol levels	chr1:161228000	lncRNA	chr8_9325848_A_G_b38	0.0374379	-4.70222	4.8e-06	-0.0703461	trans	chr8:9325848
1153	rs4841132	1e-12	Low density lipoprotein cholesterol levels	chr6:52787000	lncRNA	chr8_9326086_A_G_b38	0.0394158	-4.6854	5.17e-06	-3.42497	trans	chr8:9326086
1154	rs5215	9e-10	Type 2 diabetes	chr12:55729000	lncRNA	chr11_17387083_C_T_b38	0.0346259	-4.72666	4.31e-06	-0.81874	trans	chr11:17387083
1155	rs1800562	9e-17	Diastolic blood pressure	ENSG00000272462.3	lncRNA	chr6_26092913_G_A_b38	0.00464688	-4.40229	1.75e-05	-1.77454	cis	chr6:26092913
1156	rs2678379	2e-71	Triglycerides	chr2:21044000	lncRNA	chr2_21003688_A_G_b38	0.00690794	4.29082	2.78e-05	4.60574	cis	chr2:21003688
1157	rs676210	8e-67	Triglycerides	chr2:21044000	lncRNA	chr2_21008652_G_A_b38	0.0082115	-4.23897	3.44e-05	-4.63394	cis	chr2:21008652
1158	rs676210	7e-72	Triglycerides	chr2:21044000	lncRNA	chr2_21008652_G_A_b38	0.0082115	-4.23897	3.44e-05	-4.63394	cis	chr2:21008652
1159	rs1041968	1e-35	Triglycerides	chr2:21044000	lncRNA	chr2_21009932_G_A_b38	2.71e-08	7.04754	2.92e-11	6.21038	cis	chr2:21009932
1160	rs1041968	4e-41	Triglycerides	chr2:21044000	lncRNA	chr2_21009932_G_A_b38	2.71e-08	7.04754	2.92e-11	6.21038	cis	chr2:21009932
1161	rs673548	4e-66	Triglycerides	chr2:21044000	lncRNA	chr2_21014672_G_A_b38	0.0116511	-4.14197	5.09e-05	-4.45241	cis	chr2:21014672
1162	rs673548	1e-69	Triglycerides	chr2:21044000	lncRNA	chr2_21014672_G_A_b38	0.0116511	-4.14197	5.09e-05	-4.45241	cis	chr2:21014672
1163	rs1367117	3e-14	Triglycerides	chr2:21044000	lncRNA	chr2_21041028_G_A_b38	5.13e-42	18.9207	2.35e-46	12.405	cis	chr2:21041028
1164	rs1367117	1e-16	Triglycerides	chr2:21044000	lncRNA	chr2_21041028_G_A_b38	5.13e-42	18.9207	2.35e-46	12.405	cis	chr2:21041028
1165	rs934198	3e-09	Triglycerides	chr2:21044000	lncRNA	chr2_21055901_G_T_b38	1.23e-27	14.0227	1.61e-31	10.9524	cis	chr2:21055901
1166	rs934198	6e-11	Triglycerides	chr2:21044000	lncRNA	chr2_21055901_G_T_b38	1.23e-27	14.0227	1.61e-31	10.9524	cis	chr2:21055901
1167	rs13238203	3e-16	Triglycerides	ENSG00000267649.1	lncRNA	chr7_72664689_C_T_b38	0.0246398	4.83044	2.71e-06	0.445087	trans	chr7:72664689
1168	rs13238203	6e-17	Triglycerides	ENSG00000267649.1	lncRNA	chr7_72664689_C_T_b38	0.0246398	4.83044	2.71e-06	0.445087	trans	chr7:72664689
1169	rs7811265	1e-96	Triglycerides	chr1:631000	lncRNA	chr7_73520180_A_G_b38	0.0184723	4.91916	1.82e-06	2442.76	trans	chr7:73520180
1170	rs651821	5e-181	Triglycerides	ENSG00000226328.7	lncRNA	chr11_116791863_C_T_b38	0.0146286	-4.98729	1.33e-06	-5.50776	trans	chr11:116791863
1171	rs651821	2e-35	Triglycerides	ENSG00000226328.7	lncRNA	chr11_116791863_C_T_b38	0.0146286	-4.98729	1.33e-06	-5.50776	trans	chr11:116791863
1172	rs651821	4e-87	Triglycerides	ENSG00000226328.7	lncRNA	chr11_116791863_C_T_b38	0.0146286	-4.98729	1.33e-06	-5.50776	trans	chr11:116791863
1173	rs651821	7e-287	Triglycerides	ENSG00000226328.7	lncRNA	chr11_116791863_C_T_b38	0.0146286	-4.98729	1.33e-06	-5.50776	trans	chr11:116791863
1174	rs2247056	1e-12	Triglycerides	chr6:31356000	lncRNA	chr6_31297713_T_C_b38	9.77e-08	-6.80097	1.19e-10	-3.4569	cis	chr6:31297713
1175	rs2247056	2e-14	Triglycerides	chr6:31356000	lncRNA	chr6_31297713_T_C_b38	9.77e-08	-6.80097	1.19e-10	-3.4569	cis	chr6:31297713
1176	rs9266229	1e-09	Triglycerides	chr6:31356000	lncRNA	chr6_31357546_C_G_b38	0.000117651	-5.31074	2.91e-07	-2.5402	cis	chr6:31357546
1177	rs9266229	4e-09	Triglycerides	chr6:31356000	lncRNA	chr6_31357546_C_G_b38	0.000117651	-5.31074	2.91e-07	-2.5402	cis	chr6:31357546
1178	rs56113850	7e-11	Squamous cell lung carcinoma	chr19:40839000	lncRNA	chr19_40847202_T_C_b38	0.0120618	4.12889	5.36e-05	4.14054	cis	chr19:40847202
1179	rs77697917	4e-33	Triglycerides	chr17:32141000	lncRNA	chr17_43763481_C_T_b38	0.0467226	4.6289	6.62e-06	0.485798	trans	chr17:43763481
1180	rs77697917	2e-35	Triglycerides	chr17:32141000	lncRNA	chr17_43763481_C_T_b38	0.0467226	4.6289	6.62e-06	0.485798	trans	chr17:43763481
1181	rs5880	4e-10	Triglycerides	ENSG00000205361.8	lncRNA	chr16_56981179_G_C_b38	0.00415572	4.43594	1.52e-05	23.7732	cis	chr16:56981179
1182	rs5880	2e-11	Triglycerides	ENSG00000205361.8	lncRNA	chr16_56981179_G_C_b38	0.00415572	4.43594	1.52e-05	23.7732	cis	chr16:56981179
1183	rs73001065	3e-32	Triglycerides	chr17:8172000	lncRNA	chr19_19349732_G_C_b38	0.0144926	4.98979	1.32e-06	1.32172	trans	chr19:19349732
1184	rs73001065	3e-36	Triglycerides	chr17:8172000	lncRNA	chr19_19349732_G_C_b38	0.0144926	4.98979	1.32e-06	1.32172	trans	chr19:19349732
1185	rs651821	2e-33	High density lipoprotein cholesterol levels	ENSG00000226328.7	lncRNA	chr11_116791863_C_T_b38	0.0146286	-4.98729	1.33e-06	-5.50776	trans	chr11:116791863
1186	rs651821	1e-09	High density lipoprotein cholesterol levels	ENSG00000226328.7	lncRNA	chr11_116791863_C_T_b38	0.0146286	-4.98729	1.33e-06	-5.50776	trans	chr11:116791863
1187	rs651821	3e-39	High density lipoprotein cholesterol levels	ENSG00000226328.7	lncRNA	chr11_116791863_C_T_b38	0.0146286	-4.98729	1.33e-06	-5.50776	trans	chr11:116791863
1188	rs651821	2e-69	High density lipoprotein cholesterol levels	ENSG00000226328.7	lncRNA	chr11_116791863_C_T_b38	0.0146286	-4.98729	1.33e-06	-5.50776	trans	chr11:116791863
1189	rs12899811	6e-09	Type 2 diabetes	chr2:3574000	lncRNA	chr15_91000846_A_G_b38	0.0316148	4.75528	3.8e-06	0.0760128	trans	chr15:91000846
1190	rs4564803	4e-59	Triglycerides	chr2:21044000	lncRNA	chr2_20982630_G_T_b38	0.00771922	-4.26027	3.15e-05	-4.47917	cis	chr2:20982630
1191	rs4564803	8e-64	Triglycerides	chr2:21044000	lncRNA	chr2_20982630_G_T_b38	0.00771922	-4.26027	3.15e-05	-4.47917	cis	chr2:20982630
1192	rs13392272	3e-33	Triglycerides	chr2:21044000	lncRNA	chr2_20994618_C_T_b38	1.41e-06	6.266	2.25e-09	5.81197	cis	chr2:20994618
1193	rs13392272	2e-40	Triglycerides	chr2:21044000	lncRNA	chr2_20994618_C_T_b38	1.41e-06	6.266	2.25e-09	5.81197	cis	chr2:20994618
1194	rs4665710	9e-67	Triglycerides	chr2:21044000	lncRNA	chr2_20998163_A_C_b38	0.00631333	4.31619	2.5e-05	4.7585	cis	chr2:20998163
1195	rs4665710	1e-70	Triglycerides	chr2:21044000	lncRNA	chr2_20998163_A_C_b38	0.00631333	4.31619	2.5e-05	4.7585	cis	chr2:20998163
1196	rs1042034	3e-67	Triglycerides	chr2:21044000	lncRNA	chr2_21002409_C_T_b38	0.00862121	4.2255	3.63e-05	4.68755	cis	chr2:21002409
1197	rs1042034	1e-72	Triglycerides	chr2:21044000	lncRNA	chr2_21002409_C_T_b38	0.00862121	4.2255	3.63e-05	4.68755	cis	chr2:21002409
1198	rs2678379	1e-66	Triglycerides	chr2:21044000	lncRNA	chr2_21003688_A_G_b38	0.00690794	4.29082	2.78e-05	4.60574	cis	chr2:21003688
1199	rs115849089	1e-152	Triglycerides	ENSG00000269893.8	lncRNA	chr8_20054859_G_A_b38	0.0172605	4.93972	1.65e-06	5.6756	trans	chr8:20054859
1200	rs115849089	3e-17	Triglycerides	ENSG00000269893.8	lncRNA	chr8_20054859_G_A_b38	0.0172605	4.93972	1.65e-06	5.6756	trans	chr8:20054859
1201	rs115849089	6e-16	Triglycerides	ENSG00000269893.8	lncRNA	chr8_20054859_G_A_b38	0.0172605	4.93972	1.65e-06	5.6756	trans	chr8:20054859
1202	rs115849089	8e-182	Triglycerides	ENSG00000269893.8	lncRNA	chr8_20054859_G_A_b38	0.0172605	4.93972	1.65e-06	5.6756	trans	chr8:20054859
1203	rs56113850	4e-13	Lung cancer in ever smokers	chr19:40839000	lncRNA	chr19_40847202_T_C_b38	0.0120618	4.12889	5.36e-05	4.14054	cis	chr19:40847202
1204	rs439401	3e-56	Triglycerides	ENSG00000214855.9	lncRNA	chr19_44911194_T_C_b38	0.0358172	-3.79748	0.000194078	-2.00845	cis	chr19:44911194
1205	rs439401	2e-59	Triglycerides	ENSG00000214855.9	lncRNA	chr19_44911194_T_C_b38	0.0358172	-3.79748	0.000194078	-2.00845	cis	chr19:44911194
1206	rs7811265	6e-105	Triglycerides	chr1:631000	lncRNA	chr7_73520180_A_G_b38	0.0184723	4.91916	1.82e-06	2442.76	trans	chr7:73520180
1207	rs4455790	5e-11	Triglycerides	chr20:62302000	lncRNA	chr8_10634174_C_G_b38	0.015953	-4.96263	1.49e-06	-4.66107	trans	chr8:10634174
1208	rs4455790	4e-13	Triglycerides	chr20:62302000	lncRNA	chr8_10634174_C_G_b38	0.015953	-4.96263	1.49e-06	-4.66107	trans	chr8:10634174
1209	rs7016529	9e-21	Triglycerides	chr9:94686000	lncRNA	chr8_19949120_T_C_b38	0.0188202	4.91351	1.86e-06	0.723039	trans	chr8:19949120
1210	rs7016529	4e-18	Triglycerides	chr9:94686000	lncRNA	chr8_19949120_T_C_b38	0.0188202	4.91351	1.86e-06	0.723039	trans	chr8:19949120
1211	rs56113850	5e-19	Lung cancer	chr19:40839000	lncRNA	chr19_40847202_T_C_b38	0.0120618	4.12889	5.36e-05	4.14054	cis	chr19:40847202
1212	rs56113850	9e-10	Lung adenocarcinoma	chr19:40839000	lncRNA	chr19_40847202_T_C_b38	0.0120618	4.12889	5.36e-05	4.14054	cis	chr19:40847202
1213	rs138570705	7e-27	Triglycerides	chr17:42916000	lncRNA	chr15_43974532_G_A_b38	0.000189207	6.07376	6.24e-09	43.3387	trans	chr15:43974532
1214	rs138570705	9e-31	Triglycerides	chr17:42916000	lncRNA	chr15_43974532_G_A_b38	0.000189207	6.07376	6.24e-09	43.3387	trans	chr15:43974532
1215	rs1050828	2e-18	Red blood cell count	chr18:45800000	lncRNA	chrX_154536002_C_T_b38	4.48e-11	8.94532	2.59e-16	0.62192	trans	chrX:154536002
1216	rs1050828	1e-17	Mean corpuscular volume	chr18:45800000	lncRNA	chrX_154536002_C_T_b38	4.48e-11	8.94532	2.59e-16	0.62192	trans	chrX:154536002
1217	rs1050828	4e-29	Red cell distribution width	chr18:45800000	lncRNA	chrX_154536002_C_T_b38	4.48e-11	8.94532	2.59e-16	0.62192	trans	chrX:154536002
1218	rs1050828	5e-11	Mean corpuscular hemoglobin	chr18:45800000	lncRNA	chrX_154536002_C_T_b38	4.48e-11	8.94532	2.59e-16	0.62192	trans	chrX:154536002
1219	rs1050828	1e-17	Mean corpuscular volume	chr18:45800000	lncRNA	chrX_154536002_C_T_b38	4.48e-11	8.94532	2.59e-16	0.62192	trans	chrX:154536002
1220	rs138331350	3e-11	High density lipoprotein cholesterol levels	ENSG00000275457.1	lncRNA	chrX_14841981_G_A_b38	0.00119987	5.64272	5.7e-08	1.22045	trans	chrX:14841981
1221	rs138331350	1e-12	High density lipoprotein cholesterol levels	ENSG00000275457.1	lncRNA	chrX_14841981_G_A_b38	0.00119987	5.64272	5.7e-08	1.22045	trans	chrX:14841981
1222	rs12748152	5e-13	High density lipoprotein cholesterol levels	ENSG00000288046.1	lncRNA	chr1_26811902_C_T_b38	0.00500271	5.28589	3.27e-07	0.484948	trans	chr1:26811902
1223	rs12748152	3e-14	High density lipoprotein cholesterol levels	ENSG00000288046.1	lncRNA	chr1_26811902_C_T_b38	0.00500271	5.28589	3.27e-07	0.484948	trans	chr1:26811902
1224	rs7811265	1e-12	High density lipoprotein cholesterol levels	chr1:631000	lncRNA	chr7_73520180_A_G_b38	0.0184723	4.91916	1.82e-06	2442.76	trans	chr7:73520180
1225	rs7811265	4e-12	High density lipoprotein cholesterol levels	chr1:631000	lncRNA	chr7_73520180_A_G_b38	0.0184723	4.91916	1.82e-06	2442.76	trans	chr7:73520180
1226	rs9987289	5e-35	High density lipoprotein cholesterol levels	chr1:161228000	lncRNA	chr8_9325848_A_G_b38	0.0374379	-4.70222	4.8e-06	-0.0703461	trans	chr8:9325848
1227	rs9987289	3e-09	High density lipoprotein cholesterol levels	chr1:161228000	lncRNA	chr8_9325848_A_G_b38	0.0374379	-4.70222	4.8e-06	-0.0703461	trans	chr8:9325848
1228	rs9987289	2e-45	High density lipoprotein cholesterol levels	chr1:161228000	lncRNA	chr8_9325848_A_G_b38	0.0374379	-4.70222	4.8e-06	-0.0703461	trans	chr8:9325848
1229	rs4841132	2e-35	High density lipoprotein cholesterol levels	chr6:52787000	lncRNA	chr8_9326086_A_G_b38	0.0394158	-4.6854	5.17e-06	-3.42497	trans	chr8:9326086
1230	rs4841132	4e-10	High density lipoprotein cholesterol levels	chr6:52787000	lncRNA	chr8_9326086_A_G_b38	0.0394158	-4.6854	5.17e-06	-3.42497	trans	chr8:9326086
1231	rs4841132	4e-47	High density lipoprotein cholesterol levels	chr6:52787000	lncRNA	chr8_9326086_A_G_b38	0.0394158	-4.6854	5.17e-06	-3.42497	trans	chr8:9326086
1232	rs7016529	2e-25	High density lipoprotein cholesterol levels	chr9:94686000	lncRNA	chr8_19949120_T_C_b38	0.0188202	4.91351	1.86e-06	0.723039	trans	chr8:19949120
1233	rs7016529	1e-22	High density lipoprotein cholesterol levels	chr9:94686000	lncRNA	chr8_19949120_T_C_b38	0.0188202	4.91351	1.86e-06	0.723039	trans	chr8:19949120
1234	rs138570705	3e-16	High density lipoprotein cholesterol levels	chr17:42916000	lncRNA	chr15_43974532_G_A_b38	0.000189207	6.07376	6.24e-09	43.3387	trans	chr15:43974532
1235	rs138570705	5e-19	High density lipoprotein cholesterol levels	chr17:42916000	lncRNA	chr15_43974532_G_A_b38	0.000189207	6.07376	6.24e-09	43.3387	trans	chr15:43974532
1236	rs11076174	6e-95	High density lipoprotein cholesterol levels	ENSG00000230082.1	lncRNA	chr16_56969234_T_C_b38	0.00745295	5.17703	5.5e-07	0.406247	trans	chr16:56969234
1237	rs11076174	3e-15	High density lipoprotein cholesterol levels	ENSG00000230082.1	lncRNA	chr16_56969234_T_C_b38	0.00745295	5.17703	5.5e-07	0.406247	trans	chr16:56969234
1238	rs11076174	2e-15	High density lipoprotein cholesterol levels	ENSG00000230082.1	lncRNA	chr16_56969234_T_C_b38	0.00745295	5.17703	5.5e-07	0.406247	trans	chr16:56969234
1239	rs11076174	2e-125	High density lipoprotein cholesterol levels	ENSG00000230082.1	lncRNA	chr16_56969234_T_C_b38	0.00745295	5.17703	5.5e-07	0.406247	trans	chr16:56969234
1240	rs5880	1e-190	High density lipoprotein cholesterol levels	ENSG00000205361.8	lncRNA	chr16_56981179_G_C_b38	0.00415572	4.43594	1.52e-05	23.7732	cis	chr16:56981179
1241	rs5880	1e-24	High density lipoprotein cholesterol levels	ENSG00000205361.8	lncRNA	chr16_56981179_G_C_b38	0.00415572	4.43594	1.52e-05	23.7732	cis	chr16:56981179
1242	rs5880	3e-218	High density lipoprotein cholesterol levels	ENSG00000205361.8	lncRNA	chr16_56981179_G_C_b38	0.00415572	4.43594	1.52e-05	23.7732	cis	chr16:56981179
1243	rs146662075	8e-09	Type 2 diabetes	chr1:67829000	lncRNA	chrX_116277556_C_T_b38	2.47e-12	9.42041	1.17e-17	1.78886	trans	chrX:116277556
1244	rs73001065	2e-13	Low density lipoprotein cholesterol levels	chr17:8172000	lncRNA	chr19_19349732_G_C_b38	0.0144926	4.98979	1.32e-06	1.32172	trans	chr19:19349732
1245	rs73001065	2e-13	Low density lipoprotein cholesterol levels	chr17:8172000	lncRNA	chr19_19349732_G_C_b38	0.0144926	4.98979	1.32e-06	1.32172	trans	chr19:19349732
1246	rs115849089	5e-106	High density lipoprotein cholesterol levels	ENSG00000269893.8	lncRNA	chr8_20054859_G_A_b38	0.0172605	4.93972	1.65e-06	5.6756	trans	chr8:20054859
1247	rs115849089	5e-13	High density lipoprotein cholesterol levels	ENSG00000269893.8	lncRNA	chr8_20054859_G_A_b38	0.0172605	4.93972	1.65e-06	5.6756	trans	chr8:20054859
1248	rs115849089	3e-11	High density lipoprotein cholesterol levels	ENSG00000269893.8	lncRNA	chr8_20054859_G_A_b38	0.0172605	4.93972	1.65e-06	5.6756	trans	chr8:20054859
1249	rs115849089	2e-128	High density lipoprotein cholesterol levels	ENSG00000269893.8	lncRNA	chr8_20054859_G_A_b38	0.0172605	4.93972	1.65e-06	5.6756	trans	chr8:20054859
1250	rs72875462	1e-27	Low density lipoprotein cholesterol levels	ENSG00000282885.2	lncRNA	chr2_43852171_C_A_b38	0.000291973	5.97448	1.05e-08	16.1877	trans	chr2:43852171
1251	rs72875462	7e-29	Low density lipoprotein cholesterol levels	ENSG00000282885.2	lncRNA	chr2_43852171_C_A_b38	0.000291973	5.97448	1.05e-08	16.1877	trans	chr2:43852171
1252	rs1800562	2e-23	Low density lipoprotein cholesterol levels	ENSG00000272462.3	lncRNA	chr6_26092913_G_A_b38	0.00464688	-4.40229	1.75e-05	-1.77454	cis	chr6:26092913
1253	rs1423527	6e-60	Low density lipoprotein cholesterol levels	chr3:126180000	lncRNA	chr5_75306874_C_A_b38	0.0191699	4.90741	1.92e-06	0.385128	trans	chr5:75306874
1254	rs1423527	3e-70	Low density lipoprotein cholesterol levels	chr3:126180000	lncRNA	chr5_75306874_C_A_b38	0.0191699	4.90741	1.92e-06	0.385128	trans	chr5:75306874
1255	rs7703051	1e-65	Low density lipoprotein cholesterol levels	chr3:126180000	lncRNA	chr5_75329662_C_A_b38	0.0226069	4.85683	2.41e-06	0.392081	trans	chr5:75329662
1256	rs7703051	5e-78	Low density lipoprotein cholesterol levels	chr3:126180000	lncRNA	chr5_75329662_C_A_b38	0.0226069	4.85683	2.41e-06	0.392081	trans	chr5:75329662
1257	rs10038095	8e-66	Low density lipoprotein cholesterol levels	chr3:126180000	lncRNA	chr5_75341886_A_T_b38	0.0259533	4.81555	2.9e-06	0.389913	trans	chr5:75341886
1258	rs10038095	1e-77	Low density lipoprotein cholesterol levels	chr3:126180000	lncRNA	chr5_75341886_A_T_b38	0.0259533	4.81555	2.9e-06	0.389913	trans	chr5:75341886
1259	rs556107	6e-15	Low density lipoprotein cholesterol levels	chr1:234716000	lncRNA	chr1_234717312_C_T_b38	3.74e-08	-6.98801	4.11e-11	-5.75098	cis	chr1:234717312
1260	rs557933	1e-13	Low density lipoprotein cholesterol levels	chr1:234716000	lncRNA	chr1_234717521_A_C_b38	8.85e-09	-7.26271	8.38e-12	-6.07539	cis	chr1:234717521
1261	rs557933	3e-16	Low density lipoprotein cholesterol levels	chr1:234716000	lncRNA	chr1_234717521_A_C_b38	8.85e-09	-7.26271	8.38e-12	-6.07539	cis	chr1:234717521
1262	rs514230	9e-13	Low density lipoprotein cholesterol levels	chr1:234716000	lncRNA	chr1_234722850_A_T_b38	1.2e-07	-6.75729	1.52e-10	-5.6603	cis	chr1:234722850
1263	rs514230	2e-14	Low density lipoprotein cholesterol levels	chr1:234716000	lncRNA	chr1_234722850_A_T_b38	1.2e-07	-6.75729	1.52e-10	-5.6603	cis	chr1:234722850
1264	rs4564803	2e-29	Low density lipoprotein cholesterol levels	chr2:21044000	lncRNA	chr2_20982630_G_T_b38	0.00771922	-4.26027	3.15e-05	-4.47917	cis	chr2:20982630
1265	rs4564803	4e-22	Low density lipoprotein cholesterol levels	chr2:21044000	lncRNA	chr2_20982630_G_T_b38	0.00771922	-4.26027	3.15e-05	-4.47917	cis	chr2:20982630
1266	rs13392272	9e-86	Low density lipoprotein cholesterol levels	chr2:21044000	lncRNA	chr2_20994618_C_T_b38	1.41e-06	6.266	2.25e-09	5.81197	cis	chr2:20994618
1267	rs13392272	3e-95	Low density lipoprotein cholesterol levels	chr2:21044000	lncRNA	chr2_20994618_C_T_b38	1.41e-06	6.266	2.25e-09	5.81197	cis	chr2:20994618
1268	rs4665710	4e-21	Low density lipoprotein cholesterol levels	chr2:21044000	lncRNA	chr2_20998163_A_C_b38	0.00631333	4.31619	2.5e-05	4.7585	cis	chr2:20998163
1269	rs4665710	3e-14	Low density lipoprotein cholesterol levels	chr2:21044000	lncRNA	chr2_20998163_A_C_b38	0.00631333	4.31619	2.5e-05	4.7585	cis	chr2:20998163
1270	rs1042034	7e-21	Low density lipoprotein cholesterol levels	chr2:21044000	lncRNA	chr2_21002409_C_T_b38	0.00862121	4.2255	3.63e-05	4.68755	cis	chr2:21002409
1271	rs1042034	3e-14	Low density lipoprotein cholesterol levels	chr2:21044000	lncRNA	chr2_21002409_C_T_b38	0.00862121	4.2255	3.63e-05	4.68755	cis	chr2:21002409
1272	rs2678379	4e-20	Low density lipoprotein cholesterol levels	chr2:21044000	lncRNA	chr2_21003688_A_G_b38	0.00690794	4.29082	2.78e-05	4.60574	cis	chr2:21003688
1273	rs2678379	2e-13	Low density lipoprotein cholesterol levels	chr2:21044000	lncRNA	chr2_21003688_A_G_b38	0.00690794	4.29082	2.78e-05	4.60574	cis	chr2:21003688
1274	rs676210	6e-20	Low density lipoprotein cholesterol levels	chr2:21044000	lncRNA	chr2_21008652_G_A_b38	0.0082115	-4.23897	3.44e-05	-4.63394	cis	chr2:21008652
1275	rs676210	2e-13	Low density lipoprotein cholesterol levels	chr2:21044000	lncRNA	chr2_21008652_G_A_b38	0.0082115	-4.23897	3.44e-05	-4.63394	cis	chr2:21008652
1276	rs1041968	8e-105	Low density lipoprotein cholesterol levels	chr2:21044000	lncRNA	chr2_21009932_G_A_b38	2.71e-08	7.04754	2.92e-11	6.21038	cis	chr2:21009932
1277	rs1041968	7e-116	Low density lipoprotein cholesterol levels	chr2:21044000	lncRNA	chr2_21009932_G_A_b38	2.71e-08	7.04754	2.92e-11	6.21038	cis	chr2:21009932
1278	rs673548	3e-20	Low density lipoprotein cholesterol levels	chr2:21044000	lncRNA	chr2_21014672_G_A_b38	0.0116511	-4.14197	5.09e-05	-4.45241	cis	chr2:21014672
1279	rs673548	1e-13	Low density lipoprotein cholesterol levels	chr2:21044000	lncRNA	chr2_21014672_G_A_b38	0.0116511	-4.14197	5.09e-05	-4.45241	cis	chr2:21014672
1280	rs1367117	7e-125	Low density lipoprotein cholesterol levels	chr2:21044000	lncRNA	chr2_21041028_G_A_b38	5.13e-42	18.9207	2.35e-46	12.405	cis	chr2:21041028
1281	rs1367117	5e-14	Low density lipoprotein cholesterol levels	chr2:21044000	lncRNA	chr2_21041028_G_A_b38	5.13e-42	18.9207	2.35e-46	12.405	cis	chr2:21041028
1282	rs1367117	1e-144	Low density lipoprotein cholesterol levels	chr2:21044000	lncRNA	chr2_21041028_G_A_b38	5.13e-42	18.9207	2.35e-46	12.405	cis	chr2:21041028
1283	rs934198	3e-100	Low density lipoprotein cholesterol levels	chr2:21044000	lncRNA	chr2_21055901_G_T_b38	1.23e-27	14.0227	1.61e-31	10.9524	cis	chr2:21055901
1284	rs934198	2e-10	Low density lipoprotein cholesterol levels	chr2:21044000	lncRNA	chr2_21055901_G_T_b38	1.23e-27	14.0227	1.61e-31	10.9524	cis	chr2:21055901
1285	rs934198	1e-115	Low density lipoprotein cholesterol levels	chr2:21044000	lncRNA	chr2_21055901_G_T_b38	1.23e-27	14.0227	1.61e-31	10.9524	cis	chr2:21055901
1286	rs140570886	2e-210	Lipoprotein(a) levels adjusted for apolipoprotein(a) isoforms	chr6:160136000	lncRNA	chr6_160591981_T_C_b38	0.000176519	5.2113	4.67e-07	4.03432	cis	chr6:160591981
1287	rs1800562	3e-23	Low density lipoprotein cholesterol levels	ENSG00000272462.3	lncRNA	chr6_26092913_G_A_b38	0.00464688	-4.40229	1.75e-05	-1.77454	cis	chr6:26092913
1288	rs676210	6e-58	High density lipoprotein cholesterol levels	chr2:21044000	lncRNA	chr2_21008652_G_A_b38	0.0082115	-4.23897	3.44e-05	-4.63394	cis	chr2:21008652
1289	rs1041968	4e-15	High density lipoprotein cholesterol levels	chr2:21044000	lncRNA	chr2_21009932_G_A_b38	2.71e-08	7.04754	2.92e-11	6.21038	cis	chr2:21009932
1290	rs1041968	3e-18	High density lipoprotein cholesterol levels	chr2:21044000	lncRNA	chr2_21009932_G_A_b38	2.71e-08	7.04754	2.92e-11	6.21038	cis	chr2:21009932
1291	rs673548	8e-51	High density lipoprotein cholesterol levels	chr2:21044000	lncRNA	chr2_21014672_G_A_b38	0.0116511	-4.14197	5.09e-05	-4.45241	cis	chr2:21014672
1292	rs673548	1e-56	High density lipoprotein cholesterol levels	chr2:21044000	lncRNA	chr2_21014672_G_A_b38	0.0116511	-4.14197	5.09e-05	-4.45241	cis	chr2:21014672
1293	rs76376137	2e-09	High density lipoprotein cholesterol levels	ENSG00000260765.2	lncRNA	chr6_34205553_T_G_b38	0.00775451	5.16669	5.77e-07	5.88164	trans	chr6:34205553
1294	rs76376137	5e-11	High density lipoprotein cholesterol levels	ENSG00000260765.2	lncRNA	chr6_34205553_T_G_b38	0.00775451	5.16669	5.77e-07	5.88164	trans	chr6:34205553
1295	rs9863753	6e-14	High density lipoprotein cholesterol levels	ENSG00000226306.6	lncRNA	chr3_52495883_A_T_b38	0.0184963	-4.91864	1.82e-06	-4.06917	trans	chr3:52495883
1296	rs9863753	2e-11	High density lipoprotein cholesterol levels	ENSG00000226306.6	lncRNA	chr3_52495883_A_T_b38	0.0184963	-4.91864	1.82e-06	-4.06917	trans	chr3:52495883
1297	rs4564803	7e-43	High density lipoprotein cholesterol levels	chr2:21044000	lncRNA	chr2_20982630_G_T_b38	0.00771922	-4.26027	3.15e-05	-4.47917	cis	chr2:20982630
1298	rs4564803	1e-47	High density lipoprotein cholesterol levels	chr2:21044000	lncRNA	chr2_20982630_G_T_b38	0.00771922	-4.26027	3.15e-05	-4.47917	cis	chr2:20982630
1299	rs13392272	7e-14	High density lipoprotein cholesterol levels	chr2:21044000	lncRNA	chr2_20994618_C_T_b38	1.41e-06	6.266	2.25e-09	5.81197	cis	chr2:20994618
1300	rs13392272	2e-17	High density lipoprotein cholesterol levels	chr2:21044000	lncRNA	chr2_20994618_C_T_b38	1.41e-06	6.266	2.25e-09	5.81197	cis	chr2:20994618
1301	rs4665710	9e-51	High density lipoprotein cholesterol levels	chr2:21044000	lncRNA	chr2_20998163_A_C_b38	0.00631333	4.31619	2.5e-05	4.7585	cis	chr2:20998163
1302	rs4665710	7e-56	High density lipoprotein cholesterol levels	chr2:21044000	lncRNA	chr2_20998163_A_C_b38	0.00631333	4.31619	2.5e-05	4.7585	cis	chr2:20998163
1303	rs1042034	2e-51	High density lipoprotein cholesterol levels	chr2:21044000	lncRNA	chr2_21002409_C_T_b38	0.00862121	4.2255	3.63e-05	4.68755	cis	chr2:21002409
1304	rs1042034	5e-58	High density lipoprotein cholesterol levels	chr2:21044000	lncRNA	chr2_21002409_C_T_b38	0.00862121	4.2255	3.63e-05	4.68755	cis	chr2:21002409
1305	rs2678379	2e-52	High density lipoprotein cholesterol levels	chr2:21044000	lncRNA	chr2_21003688_A_G_b38	0.00690794	4.29082	2.78e-05	4.60574	cis	chr2:21003688
1306	rs2678379	2e-58	High density lipoprotein cholesterol levels	chr2:21044000	lncRNA	chr2_21003688_A_G_b38	0.00690794	4.29082	2.78e-05	4.60574	cis	chr2:21003688
1307	rs676210	1e-50	High density lipoprotein cholesterol levels	chr2:21044000	lncRNA	chr2_21008652_G_A_b38	0.0082115	-4.23897	3.44e-05	-4.63394	cis	chr2:21008652
1308	rs731839	3e-10	High density lipoprotein cholesterol levels	ENSG00000239213.6	lncRNA	chr19_33408159_G_A_b38	0.0209371	-4.88091	2.16e-06	-0.31962	trans	chr19:33408159
1309	rs731839	2e-09	High density lipoprotein cholesterol levels	ENSG00000239213.6	lncRNA	chr19_33408159_G_A_b38	0.0209371	-4.88091	2.16e-06	-0.31962	trans	chr19:33408159
1310	rs77697917	2e-39	High density lipoprotein cholesterol levels	chr17:32141000	lncRNA	chr17_43763481_C_T_b38	0.0467226	4.6289	6.62e-06	0.485798	trans	chr17:43763481
1311	rs77697917	2e-42	High density lipoprotein cholesterol levels	chr17:32141000	lncRNA	chr17_43763481_C_T_b38	0.0467226	4.6289	6.62e-06	0.485798	trans	chr17:43763481
1312	rs149615216	3e-47	High density lipoprotein cholesterol levels	chr17:44004000	lncRNA	chr18_49579658_C_T_b38	0.00829416	5.14787	6.3e-07	2.86137	trans	chr18:49579658
1313	rs149615216	7e-50	High density lipoprotein cholesterol levels	chr17:44004000	lncRNA	chr18_49579658_C_T_b38	0.00829416	5.14787	6.3e-07	2.86137	trans	chr18:49579658
1314	rs17111503	6e-20	Low density lipoprotein cholesterol levels	chr9:95143000	lncRNA	chr1_55037775_A_G_b38	0.0184005	4.92025	1.81e-06	0.24966	trans	chr1:55037775
1315	rs17111503	1e-21	Low density lipoprotein cholesterol levels	chr9:95143000	lncRNA	chr1_55037775_A_G_b38	0.0184005	4.92025	1.81e-06	0.24966	trans	chr1:55037775
1316	rs28362263	5e-09	Low density lipoprotein cholesterol levels	chr21:8213000	lncRNA	chr1_55058182_G_A_b38	3.68e-25	13.8931	4.03e-31	112.894	trans	chr1:55058182
1317	rs34536443	1e-10	Juvenile idiopathic arthritis (oligoarticular or rheumatoid factor-negative polyarticular)	chr18:31943000	lncRNA	chr19_10352442_G_C_b38	0.0126298	5.02847	1.1e-06	0.667212	trans	chr19:10352442
1318	rs72875462	3e-25	Total cholesterol levels	ENSG00000282885.2	lncRNA	chr2_43852171_C_A_b38	0.000291973	5.97448	1.05e-08	16.1877	trans	chr2:43852171
1319	rs72875462	1e-25	Total cholesterol levels	ENSG00000282885.2	lncRNA	chr2_43852171_C_A_b38	0.000291973	5.97448	1.05e-08	16.1877	trans	chr2:43852171
1320	rs34536443	9e-31	Psoriasis	chr18:31943000	lncRNA	chr19_10352442_G_C_b38	0.0126298	5.02847	1.1e-06	0.667212	trans	chr19:10352442
1321	rs1423527	2e-51	Total cholesterol levels	chr3:126180000	lncRNA	chr5_75306874_C_A_b38	0.0191699	4.90741	1.92e-06	0.385128	trans	chr5:75306874
1322	rs1423527	7e-59	Total cholesterol levels	chr3:126180000	lncRNA	chr5_75306874_C_A_b38	0.0191699	4.90741	1.92e-06	0.385128	trans	chr5:75306874
1323	rs7703051	4e-57	Total cholesterol levels	chr3:126180000	lncRNA	chr5_75329662_C_A_b38	0.0226069	4.85683	2.41e-06	0.392081	trans	chr5:75329662
1324	rs7703051	2e-66	Total cholesterol levels	chr3:126180000	lncRNA	chr5_75329662_C_A_b38	0.0226069	4.85683	2.41e-06	0.392081	trans	chr5:75329662
1325	rs10038095	3e-57	Total cholesterol levels	chr3:126180000	lncRNA	chr5_75341886_A_T_b38	0.0259533	4.81555	2.9e-06	0.389913	trans	chr5:75341886
1326	rs10038095	3e-66	Total cholesterol levels	chr3:126180000	lncRNA	chr5_75341886_A_T_b38	0.0259533	4.81555	2.9e-06	0.389913	trans	chr5:75341886
1327	rs1800562	9e-20	Total cholesterol levels	ENSG00000272462.3	lncRNA	chr6_26092913_G_A_b38	0.00464688	-4.40229	1.75e-05	-1.77454	cis	chr6:26092913
1328	rs1800562	9e-19	Total cholesterol levels	ENSG00000272462.3	lncRNA	chr6_26092913_G_A_b38	0.00464688	-4.40229	1.75e-05	-1.77454	cis	chr6:26092913
1329	rs2247056	2e-17	Total cholesterol levels	chr6:31356000	lncRNA	chr6_31297713_T_C_b38	9.77e-08	-6.80097	1.19e-10	-3.4569	cis	chr6:31297713
1330	rs2247056	2e-18	Total cholesterol levels	chr6:31356000	lncRNA	chr6_31297713_T_C_b38	9.77e-08	-6.80097	1.19e-10	-3.4569	cis	chr6:31297713
1331	rs9266229	2e-10	Total cholesterol levels	chr6:31356000	lncRNA	chr6_31357546_C_G_b38	0.000117651	-5.31074	2.91e-07	-2.5402	cis	chr6:31357546
1332	rs9266229	3e-10	Total cholesterol levels	chr6:31356000	lncRNA	chr6_31357546_C_G_b38	0.000117651	-5.31074	2.91e-07	-2.5402	cis	chr6:31357546
1333	rs9987289	1e-17	Total cholesterol levels	chr1:161228000	lncRNA	chr8_9325848_A_G_b38	0.0374379	-4.70222	4.8e-06	-0.0703461	trans	chr8:9325848
1334	rs9987289	2e-23	Total cholesterol levels	chr1:161228000	lncRNA	chr8_9325848_A_G_b38	0.0374379	-4.70222	4.8e-06	-0.0703461	trans	chr8:9325848
1335	rs4841132	2e-18	Total cholesterol levels	chr6:52787000	lncRNA	chr8_9326086_A_G_b38	0.0394158	-4.6854	5.17e-06	-3.42497	trans	chr8:9326086
1336	rs4841132	2e-25	Total cholesterol levels	chr6:52787000	lncRNA	chr8_9326086_A_G_b38	0.0394158	-4.6854	5.17e-06	-3.42497	trans	chr8:9326086
1337	rs11076174	2e-12	Total cholesterol levels	ENSG00000230082.1	lncRNA	chr16_56969234_T_C_b38	0.00745295	5.17703	5.5e-07	0.406247	trans	chr16:56969234
1338	rs496800	2e-17	Total cholesterol levels	chr1:234716000	lncRNA	chr1_234715469_A_C_b38	2.23e-08	-7.08779	2.32e-11	-5.85991	cis	chr1:234715469
1339	rs496800	4e-20	Total cholesterol levels	chr1:234716000	lncRNA	chr1_234715469_A_C_b38	2.23e-08	-7.08779	2.32e-11	-5.85991	cis	chr1:234715469
1340	rs556107	8e-17	Total cholesterol levels	chr1:234716000	lncRNA	chr1_234717312_C_T_b38	3.74e-08	-6.98801	4.11e-11	-5.75098	cis	chr1:234717312
1341	rs556107	2e-18	Total cholesterol levels	chr1:234716000	lncRNA	chr1_234717312_C_T_b38	3.74e-08	-6.98801	4.11e-11	-5.75098	cis	chr1:234717312
1342	rs557933	2e-17	Total cholesterol levels	chr1:234716000	lncRNA	chr1_234717521_A_C_b38	8.85e-09	-7.26271	8.38e-12	-6.07539	cis	chr1:234717521
1343	rs557933	9e-20	Total cholesterol levels	chr1:234716000	lncRNA	chr1_234717521_A_C_b38	8.85e-09	-7.26271	8.38e-12	-6.07539	cis	chr1:234717521
1344	rs514230	2e-16	Total cholesterol levels	chr1:234716000	lncRNA	chr1_234722850_A_T_b38	1.2e-07	-6.75729	1.52e-10	-5.6603	cis	chr1:234722850
1345	rs514230	9e-18	Total cholesterol levels	chr1:234716000	lncRNA	chr1_234722850_A_T_b38	1.2e-07	-6.75729	1.52e-10	-5.6603	cis	chr1:234722850
1346	rs4564803	1e-25	Total cholesterol levels	chr2:21044000	lncRNA	chr2_20982630_G_T_b38	0.00771922	-4.26027	3.15e-05	-4.47917	cis	chr2:20982630
1347	rs4564803	2e-19	Total cholesterol levels	chr2:21044000	lncRNA	chr2_20982630_G_T_b38	0.00771922	-4.26027	3.15e-05	-4.47917	cis	chr2:20982630
1348	rs13392272	3e-78	Total cholesterol levels	chr2:21044000	lncRNA	chr2_20994618_C_T_b38	1.41e-06	6.266	2.25e-09	5.81197	cis	chr2:20994618
1349	rs13392272	3e-87	Total cholesterol levels	chr2:21044000	lncRNA	chr2_20994618_C_T_b38	1.41e-06	6.266	2.25e-09	5.81197	cis	chr2:20994618
1350	rs4665710	2e-18	Total cholesterol levels	chr2:21044000	lncRNA	chr2_20998163_A_C_b38	0.00631333	4.31619	2.5e-05	4.7585	cis	chr2:20998163
1351	rs4665710	2e-12	Total cholesterol levels	chr2:21044000	lncRNA	chr2_20998163_A_C_b38	0.00631333	4.31619	2.5e-05	4.7585	cis	chr2:20998163
1352	rs1042034	3e-18	Total cholesterol levels	chr2:21044000	lncRNA	chr2_21002409_C_T_b38	0.00862121	4.2255	3.63e-05	4.68755	cis	chr2:21002409
1353	rs1042034	2e-12	Total cholesterol levels	chr2:21044000	lncRNA	chr2_21002409_C_T_b38	0.00862121	4.2255	3.63e-05	4.68755	cis	chr2:21002409
1354	rs651821	3e-31	Total cholesterol levels	ENSG00000226328.7	lncRNA	chr11_116791863_C_T_b38	0.0146286	-4.98729	1.33e-06	-5.50776	trans	chr11:116791863
1355	rs651821	1e-38	Total cholesterol levels	ENSG00000226328.7	lncRNA	chr11_116791863_C_T_b38	0.0146286	-4.98729	1.33e-06	-5.50776	trans	chr11:116791863
1356	rs2678379	3e-17	Total cholesterol levels	chr2:21044000	lncRNA	chr2_21003688_A_G_b38	0.00690794	4.29082	2.78e-05	4.60574	cis	chr2:21003688
1357	rs2678379	1e-11	Total cholesterol levels	chr2:21044000	lncRNA	chr2_21003688_A_G_b38	0.00690794	4.29082	2.78e-05	4.60574	cis	chr2:21003688
1358	rs676210	2e-17	Total cholesterol levels	chr2:21044000	lncRNA	chr2_21008652_G_A_b38	0.0082115	-4.23897	3.44e-05	-4.63394	cis	chr2:21008652
1359	rs676210	9e-12	Total cholesterol levels	chr2:21044000	lncRNA	chr2_21008652_G_A_b38	0.0082115	-4.23897	3.44e-05	-4.63394	cis	chr2:21008652
1360	rs1041968	3e-94	Total cholesterol levels	chr2:21044000	lncRNA	chr2_21009932_G_A_b38	2.71e-08	7.04754	2.92e-11	6.21038	cis	chr2:21009932
1361	rs1041968	7e-104	Total cholesterol levels	chr2:21044000	lncRNA	chr2_21009932_G_A_b38	2.71e-08	7.04754	2.92e-11	6.21038	cis	chr2:21009932
1362	rs673548	1e-17	Total cholesterol levels	chr2:21044000	lncRNA	chr2_21014672_G_A_b38	0.0116511	-4.14197	5.09e-05	-4.45241	cis	chr2:21014672
1363	rs673548	1e-11	Total cholesterol levels	chr2:21044000	lncRNA	chr2_21014672_G_A_b38	0.0116511	-4.14197	5.09e-05	-4.45241	cis	chr2:21014672
1364	rs1367117	5e-109	Total cholesterol levels	chr2:21044000	lncRNA	chr2_21041028_G_A_b38	5.13e-42	18.9207	2.35e-46	12.405	cis	chr2:21041028
1365	rs1367117	4e-11	Total cholesterol levels	chr2:21044000	lncRNA	chr2_21041028_G_A_b38	5.13e-42	18.9207	2.35e-46	12.405	cis	chr2:21041028
1366	rs1367117	2e-125	Total cholesterol levels	chr2:21044000	lncRNA	chr2_21041028_G_A_b38	5.13e-42	18.9207	2.35e-46	12.405	cis	chr2:21041028
1367	rs934198	3e-88	Total cholesterol levels	chr2:21044000	lncRNA	chr2_21055901_G_T_b38	1.23e-27	14.0227	1.61e-31	10.9524	cis	chr2:21055901
1368	rs934198	3e-101	Total cholesterol levels	chr2:21044000	lncRNA	chr2_21055901_G_T_b38	1.23e-27	14.0227	1.61e-31	10.9524	cis	chr2:21055901
1369	rs5880	2e-10	Total cholesterol levels	ENSG00000205361.8	lncRNA	chr16_56981179_G_C_b38	0.00415572	4.43594	1.52e-05	23.7732	cis	chr16:56981179
1370	rs5880	2e-11	Total cholesterol levels	ENSG00000205361.8	lncRNA	chr16_56981179_G_C_b38	0.00415572	4.43594	1.52e-05	23.7732	cis	chr16:56981179
1371	rs149615216	5e-16	Total cholesterol levels	chr17:44004000	lncRNA	chr18_49579658_C_T_b38	0.00829416	5.14787	6.3e-07	2.86137	trans	chr18:49579658
1372	rs149615216	2e-18	Total cholesterol levels	chr17:44004000	lncRNA	chr18_49579658_C_T_b38	0.00829416	5.14787	6.3e-07	2.86137	trans	chr18:49579658
1373	rs73001065	1e-23	Total cholesterol levels	chr17:8172000	lncRNA	chr19_19349732_G_C_b38	0.0144926	4.98979	1.32e-06	1.32172	trans	chr19:19349732
1374	rs73001065	2e-24	Total cholesterol levels	chr17:8172000	lncRNA	chr19_19349732_G_C_b38	0.0144926	4.98979	1.32e-06	1.32172	trans	chr19:19349732
1375	rs17111503	5e-18	Total cholesterol levels	chr9:95143000	lncRNA	chr1_55037775_A_G_b38	0.0184005	4.92025	1.81e-06	0.24966	trans	chr1:55037775
1376	rs17111503	6e-19	Total cholesterol levels	chr9:95143000	lncRNA	chr1_55037775_A_G_b38	0.0184005	4.92025	1.81e-06	0.24966	trans	chr1:55037775
1377	rs1375131	2e-09	Mosquito bite size	chr1:629000	lncRNA	chr2_135197227_T_C_b38	0.0289681	4.78188	3.37e-06	240.408	trans	chr2:135197227
1378	rs1800562	5e-28	Glycated hemoglobin levels	ENSG00000272462.3	lncRNA	chr6_26092913_G_A_b38	0.00464688	-4.40229	1.75e-05	-1.77454	cis	chr6:26092913
1379	rs1050828	8e-135	Glycated hemoglobin levels	chr18:45800000	lncRNA	chrX_154536002_C_T_b38	4.48e-11	8.94532	2.59e-16	0.62192	trans	chrX:154536002
1380	rs5215	8e-14	Type 2 diabetes	chr12:55729000	lncRNA	chr11_17387083_C_T_b38	0.0346259	-4.72666	4.31e-06	-0.81874	trans	chr11:17387083
1381	rs5215	1e-20	Type 2 diabetes	chr12:55729000	lncRNA	chr11_17387083_C_T_b38	0.0346259	-4.72666	4.31e-06	-0.81874	trans	chr11:17387083
1382	rs3130501	4e-12	Type 2 diabetes	chr6:31356000	lncRNA	chr6_31168676_A_G_b38	1.21e-07	-6.75228	1.56e-10	-3.16314	cis	chr6:31168676
1383	rs3130501	6e-09	Type 2 diabetes	chr6:31356000	lncRNA	chr6_31168676_A_G_b38	1.21e-07	-6.75228	1.56e-10	-3.16314	cis	chr6:31168676
1384	rs5215	3e-11	Body mass index	chr12:55729000	lncRNA	chr11_17387083_C_T_b38	0.0346259	-4.72666	4.31e-06	-0.81874	trans	chr11:17387083
1385	rs5219	5e-12	Systolic blood pressure	chr12:55729000	lncRNA	chr11_17388025_T_C_b38	0.0399119	-4.68157	5.26e-06	-0.81076	trans	chr11:17388025
1386	rs5219	4e-09	Mean arterial pressure	chr12:55729000	lncRNA	chr11_17388025_T_C_b38	0.0399119	-4.68157	5.26e-06	-0.81076	trans	chr11:17388025
1387	rs603424	3e-12	Heel bone mineral density	ENSG00000284377.1	lncRNA	chr10_100315722_G_A_b38	0.00547415	5.26169	3.68e-07	0.430768	trans	chr10:100315722
1388	rs190671241	2e-11	Total cholesterol levels in LDL	ENSG00000115657.14	lncRNA	chr4_72708425_A_G_b38	0.00824678	5.14958	6.25e-07	147.682	trans	chr4:72708425
1389	rs190671241	1e-14	Serum total cholesterol levels	ENSG00000115657.14	lncRNA	chr4_72708425_A_G_b38	0.00824678	5.14958	6.25e-07	147.682	trans	chr4:72708425
1390	rs115849089	6e-13	Total triglycerides levels	ENSG00000269893.8	lncRNA	chr8_20054859_G_A_b38	0.0172605	4.93972	1.65e-06	5.6756	trans	chr8:20054859
1391	rs115849089	4e-15	Triglyceride levels in small VLDL	ENSG00000269893.8	lncRNA	chr8_20054859_G_A_b38	0.0172605	4.93972	1.65e-06	5.6756	trans	chr8:20054859
1392	rs190671241	3e-09	Medium LDL particle concentration	ENSG00000115657.14	lncRNA	chr4_72708425_A_G_b38	0.00824678	5.14958	6.25e-07	147.682	trans	chr4:72708425
1393	rs190671241	8e-09	Total cholesterol levels in medium LDL	ENSG00000115657.14	lncRNA	chr4_72708425_A_G_b38	0.00824678	5.14958	6.25e-07	147.682	trans	chr4:72708425
1394	rs190671241	6e-09	Cholesterol ester levels in medium LDL	ENSG00000115657.14	lncRNA	chr4_72708425_A_G_b38	0.00824678	5.14958	6.25e-07	147.682	trans	chr4:72708425
1395	rs190671241	4e-20	Small LDL particle concentration	ENSG00000115657.14	lncRNA	chr4_72708425_A_G_b38	0.00824678	5.14958	6.25e-07	147.682	trans	chr4:72708425
1396	rs190671241	4e-10	Total cholesterol levels in small LDL	ENSG00000115657.14	lncRNA	chr4_72708425_A_G_b38	0.00824678	5.14958	6.25e-07	147.682	trans	chr4:72708425
1397	rs603424	3e-09	Heel bone mineral density	ENSG00000284377.1	lncRNA	chr10_100315722_G_A_b38	0.00547415	5.26169	3.68e-07	0.430768	trans	chr10:100315722
1398	rs34536443	3e-13	Rheumatoid arthritis	chr18:31943000	lncRNA	chr19_10352442_G_C_b38	0.0126298	5.02847	1.1e-06	0.667212	trans	chr19:10352442
1399	rs34536443	2e-14	Rheumatoid arthritis (ACPA-positive)	chr18:31943000	lncRNA	chr19_10352442_G_C_b38	0.0126298	5.02847	1.1e-06	0.667212	trans	chr19:10352442
1400	rs4841132	3e-09	Mitochondrial DNA levels	chr6:52787000	lncRNA	chr8_9326086_A_G_b38	0.0394158	-4.6854	5.17e-06	-3.42497	trans	chr8:9326086
1401	rs174560	5e-17	Phosphatidylcholine-O(36:3)_M+H]1+/Phosphatidylcholine-P(36:2)_M+H]1+ levels	ENSG00000221968.9	lncRNA	chr11_61814292_T_C_b38	0.0169065	-4.02973	7.95e-05	-6.01172	cis	chr11:61814292
1402	rs651821	1e-10	Phosphatidylcholine-O(32:0)_[M+H]1+/Phosphatidylethanolamine-O(35:0)_[M+H]1+ levels	ENSG00000226328.7	lncRNA	chr11_116791863_C_T_b38	0.0146286	-4.98729	1.33e-06	-5.50776	trans	chr11:116791863
1403	rs651821	1e-10	Phosphatidylcholine-O(34:1)_[M+H]1+/Phosphatidylcholine-P(34:0)_[M+H]1+/Phosphatidylethanolamine-O(37:1)_[M+H]1+ levels	ENSG00000226328.7	lncRNA	chr11_116791863_C_T_b38	0.0146286	-4.98729	1.33e-06	-5.50776	trans	chr11:116791863
1404	rs174560	5e-17	Phosphatidylcholine(37:4)_[M+H]1+/Phosphatidylethanolamine(40:3)_[M+H]1+ levels	ENSG00000221968.9	lncRNA	chr11_61814292_T_C_b38	0.0169065	-4.02973	7.95e-05	-6.01172	cis	chr11:61814292
1405	rs174560	4e-17	Phosphatidylcholine(37:4)_[M+H]1+/Phosphatidylethanolamine(40:4)_[M+H]1+/Phosphatidate(42:5)_[M+NH4]1+ levels	ENSG00000221968.9	lncRNA	chr11_61814292_T_C_b38	0.0169065	-4.02973	7.95e-05	-6.01172	cis	chr11:61814292
1406	rs115740542	4e-24	Serum levels of protein NAALAD2	ENSG00000272462.3	lncRNA	chr6_26123274_T_C_b38	0.00990817	-4.18669	4.25e-05	-1.76694	cis	chr6:26123274
1407	rs5112	1e-17	Serum levels of protein NEFL	ENSG00000214855.9	lncRNA	chr19_44927023_C_G_b38	1.96e-05	-5.71501	3.96e-08	-2.60549	cis	chr19:44927023
1408	rs3820897	5e-13	Serum levels of protein C1QL2	ENSG00000234171.3	lncRNA	chr2_3594771_T_C_b38	0.00657324	4.30484	2.62e-05	0.584133	cis	chr2:3594771
1409	rs11902417	4e-12	Ceramide_42:2_[M-H]1- levels	chr2:21044000	lncRNA	chr2_20976028_G_A_b38	0.00771922	-4.26027	3.15e-05	-4.47917	cis	chr2:20976028
1410	rs6544366	4e-12	Ceramide_42:2_[M-H]1- levels	chr2:21044000	lncRNA	chr2_20981153_G_T_b38	0.00867536	-4.22283	3.67e-05	-4.50982	cis	chr2:20981153
1411	rs6754295	4e-12	Ceramide_42:2_[M-H]1- levels	chr2:21044000	lncRNA	chr2_20983311_T_G_b38	0.00412485	-4.43856	1.5e-05	-4.66814	cis	chr2:20983311
1412	rs7557067	2e-12	Ceramide_42:2_[M-H]1- levels	chr2:21044000	lncRNA	chr2_20985339_A_G_b38	0.00867536	-4.22283	3.67e-05	-4.50982	cis	chr2:20985339
1413	rs1042034	1e-12	Ceramide_42:2_[M-H]1- levels	chr2:21044000	lncRNA	chr2_21002409_C_T_b38	0.00862121	4.2255	3.63e-05	4.68755	cis	chr2:21002409
1414	rs676210	3e-12	Ceramide_42:2_[M-H]1- levels	chr2:21044000	lncRNA	chr2_21008652_G_A_b38	0.0082115	-4.23897	3.44e-05	-4.63394	cis	chr2:21008652
1415	rs673548	3e-12	Ceramide_42:2_[M-H]1- levels	chr2:21044000	lncRNA	chr2_21014672_G_A_b38	0.0116511	-4.14197	5.09e-05	-4.45241	cis	chr2:21014672
1416	rs5112	1e-24	Serum levels of protein PMEPA1	ENSG00000214855.9	lncRNA	chr19_44927023_C_G_b38	1.96e-05	-5.71501	3.96e-08	-2.60549	cis	chr19:44927023
1417	rs651821	1e-10	Cholesteryl ester(17:1)_[M+NH4]1+ levels	ENSG00000226328.7	lncRNA	chr11_116791863_C_T_b38	0.0146286	-4.98729	1.33e-06	-5.50776	trans	chr11:116791863
1418	rs651821	1e-10	Cholesteryl ester(18:0)_[M+NH4]1+ levels	ENSG00000226328.7	lncRNA	chr11_116791863_C_T_b38	0.0146286	-4.98729	1.33e-06	-5.50776	trans	chr11:116791863
1419	rs651821	1e-10	Cholesteryl ester(16:1)_[M+NH4]1+ levels	ENSG00000226328.7	lncRNA	chr11_116791863_C_T_b38	0.0146286	-4.98729	1.33e-06	-5.50776	trans	chr11:116791863
1420	rs5112	3e-40	Serum levels of protein TP53I11	ENSG00000214855.9	lncRNA	chr19_44927023_C_G_b38	1.96e-05	-5.71501	3.96e-08	-2.60549	cis	chr19:44927023
1421	rs79220007	2e-09	Osteoarthritis (hip)	ENSG00000272462.3	lncRNA	chr6_26098246_T_C_b38	0.00464688	-4.40229	1.75e-05	-1.77454	cis	chr6:26098246
1422	rs67924081	2e-13	Osteoarthritis (with total hip replacement)	chr11:65422000	lncRNA	chr11_65575510_A_G_b38	0.005886	4.3351	2.31e-05	916.123	cis	chr11:65575510
1423	rs651821	1e-10	Diacylglycerol(36:2)_[M+NH4]1+ levels	ENSG00000226328.7	lncRNA	chr11_116791863_C_T_b38	0.0146286	-4.98729	1.33e-06	-5.50776	trans	chr11:116791863
1424	rs174560	5e-17	Phosphatidylcholine(40:4)_[M+OAc]1-/Phosphatidylserine(44:3)_[M-H]1- levels	ENSG00000221968.9	lncRNA	chr11_61814292_T_C_b38	0.0169065	-4.02973	7.95e-05	-6.01172	cis	chr11:61814292
1425	rs174560	5e-17	Phosphatidylcholine(40:6)_[M+OAc]1-/Phosphatidylserine(44:5)_[M-H]1- levels	ENSG00000221968.9	lncRNA	chr11_61814292_T_C_b38	0.0169065	-4.02973	7.95e-05	-6.01172	cis	chr11:61814292
1426	rs174560	5e-17	Phosphatidylcholine(40:6)_[M+H]1+/Phosphatidylethanolamine(43:6)_[M+H]1+ levels	ENSG00000221968.9	lncRNA	chr11_61814292_T_C_b38	0.0169065	-4.02973	7.95e-05	-6.01172	cis	chr11:61814292
1427	rs651821	1e-10	Cholesteryl ester(16:0)_[M+NH4]1+ levels	ENSG00000226328.7	lncRNA	chr11_116791863_C_T_b38	0.0146286	-4.98729	1.33e-06	-5.50776	trans	chr11:116791863
1428	rs115740542	3e-26	Serum levels of protein TF	ENSG00000272462.3	lncRNA	chr6_26123274_T_C_b38	0.00990817	-4.18669	4.25e-05	-1.76694	cis	chr6:26123274
1429	rs5112	1e-40	Serum levels of protein TMCC3	ENSG00000214855.9	lncRNA	chr19_44927023_C_G_b38	1.96e-05	-5.71501	3.96e-08	-2.60549	cis	chr19:44927023
1430	rs651821	1e-10	Cholesteryl ester(20:5)_[M+NH4]1+ levels	ENSG00000226328.7	lncRNA	chr11_116791863_C_T_b38	0.0146286	-4.98729	1.33e-06	-5.50776	trans	chr11:116791863
1431	rs174560	5e-17	Cholesteryl ester(20:5)_[M+NH4]1+ levels	ENSG00000221968.9	lncRNA	chr11_61814292_T_C_b38	0.0169065	-4.02973	7.95e-05	-6.01172	cis	chr11:61814292
1432	rs4938303	4e-11	Diacylglycerol_32:2_[M+H-H2O]1+ levels	chr1:146387000	lncRNA	chr11_116714271_C_T_b38	0.0207606	-4.88348	2.14e-06	-0.0631921	trans	chr11:116714271
1433	rs4938303	1e-11	Diacylglycerol_33:1_[M+H-H2O]1+ levels	chr1:146387000	lncRNA	chr11_116714271_C_T_b38	0.0207606	-4.88348	2.14e-06	-0.0631921	trans	chr11:116714271
1434	rs4938303	2e-10	Diacylglycerol_34:0_[M+H-H2O]1+ levels	chr1:146387000	lncRNA	chr11_116714271_C_T_b38	0.0207606	-4.88348	2.14e-06	-0.0631921	trans	chr11:116714271
1435	rs174560	5e-17	Phosphatidylethanolamine-O(38:6)_[M+H]1+/Phosphatidylcholine-P(35:5)_[M+H]1+ levels	ENSG00000221968.9	lncRNA	chr11_61814292_T_C_b38	0.0169065	-4.02973	7.95e-05	-6.01172	cis	chr11:61814292
1436	rs651821	1e-10	Diacylglycerol(34:0)_[M+H-H2O]1+ levels	ENSG00000226328.7	lncRNA	chr11_116791863_C_T_b38	0.0146286	-4.98729	1.33e-06	-5.50776	trans	chr11:116791863
1437	rs1803924	9e-14	Diacylglycerol(34:1)_[M+H-H2O]1+ levels	ENSG00000269893.8	lncRNA	chr8_19966163_C_T_b38	0.00489307	5.29203	3.18e-07	6.27115	trans	chr8:19966163
1438	rs651821	1e-10	Diacylglycerol(34:1)_[M+H-H2O]1+ levels	ENSG00000226328.7	lncRNA	chr11_116791863_C_T_b38	0.0146286	-4.98729	1.33e-06	-5.50776	trans	chr11:116791863
1439	rs10175462	1e-09	Cervical intraepithelial neoplasia grade 3 and invasive cervical cancer	chr2:113239000	lncRNA	chr2_113230915_G_A_b38	6.83e-15	-9.64312	2.68e-18	-8.40466	cis	chr2:113230915
1440	rs75278536	3e-10	Diacylglycerol(34:1)_[M+H-H2O]1+ levels	ENSG00000269893.8	lncRNA	chr8_19963914_T_G_b38	0.00489307	5.29203	3.18e-07	6.27115	trans	chr8:19963914
1441	rs77069344	4e-10	Diacylglycerol(34:1)_[M+H-H2O]1+ levels	ENSG00000269893.8	lncRNA	chr8_19964271_T_G_b38	0.00489307	5.29203	3.18e-07	6.27115	trans	chr8:19964271
1442	rs34931250	2e-179	Serum levels of protein CAMP	chr22:46268000	lncRNA	chr17_68883786_C_T_b38	0.035352	4.72038	4.43e-06	1.32872	trans	chr17:68883786
1443	rs174560	4e-17	Phosphatidylcholine(40:5)_[M+H]1+ levels	ENSG00000221968.9	lncRNA	chr11_61814292_T_C_b38	0.0169065	-4.02973	7.95e-05	-6.01172	cis	chr11:61814292
1444	rs603424	2e-16	Cholesteryl ester_16:1_[M+NH4]1+ levels	ENSG00000284377.1	lncRNA	chr10_100315722_G_A_b38	0.00547415	5.26169	3.68e-07	0.430768	trans	chr10:100315722
1445	rs34931250	7e-14	Serum levels of protein EDIL3	chr22:46268000	lncRNA	chr17_68883786_C_T_b38	0.035352	4.72038	4.43e-06	1.32872	trans	chr17:68883786
1446	rs651821	1e-10	Cholesteryl ester(20:3)_[M+NH4]1+ levels	ENSG00000226328.7	lncRNA	chr11_116791863_C_T_b38	0.0146286	-4.98729	1.33e-06	-5.50776	trans	chr11:116791863
1447	rs651821	1e-10	Phosphatidylcholine(45:0)_[M-H]1- levels	ENSG00000226328.7	lncRNA	chr11_116791863_C_T_b38	0.0146286	-4.98729	1.33e-06	-5.50776	trans	chr11:116791863
1448	rs174560	5e-17	Phosphatidylcholine(42:4)_[M+OAc]1- levels	ENSG00000221968.9	lncRNA	chr11_61814292_T_C_b38	0.0169065	-4.02973	7.95e-05	-6.01172	cis	chr11:61814292
1449	rs651821	1e-10	Diacylglycerol(36:4)_[M+H-H2O]1+ levels	ENSG00000226328.7	lncRNA	chr11_116791863_C_T_b38	0.0146286	-4.98729	1.33e-06	-5.50776	trans	chr11:116791863
1450	rs174560	4e-17	Phosphatidylcholine(38:4)_[M+OAc]1-/Phosphatidylserine(42:3)_[M-H]1- levels	ENSG00000221968.9	lncRNA	chr11_61814292_T_C_b38	0.0169065	-4.02973	7.95e-05	-6.01172	cis	chr11:61814292
1451	rs174560	5e-17	Phosphatidylcholine(40:5)_[M+OAc]1-/Phosphatidylserine(44:4)_[M-H]1- levels	ENSG00000221968.9	lncRNA	chr11_61814292_T_C_b38	0.0169065	-4.02973	7.95e-05	-6.01172	cis	chr11:61814292
1452	rs7935946	3e-14	Cholesteryl ester_20:5_[M+NH4]1+ levels	ENSG00000100058.12	lncRNA	chr11_61848070_C_T_b38	0.0132371	5.01541	1.17e-06	4.72952	trans	chr11:61848070
1453	rs5112	3e-19	Serum levels of protein SNRPF	ENSG00000214855.9	lncRNA	chr19_44927023_C_G_b38	1.96e-05	-5.71501	3.96e-08	-2.60549	cis	chr19:44927023
1454	rs2678379	2e-44	Serum levels of protein SLC5A8	chr2:21044000	lncRNA	chr2_21003688_A_G_b38	0.00690794	4.29082	2.78e-05	4.60574	cis	chr2:21003688
1455	rs651821	1e-10	Cholesteryl ester(18:3)_[M+NH4]1+ levels	ENSG00000226328.7	lncRNA	chr11_116791863_C_T_b38	0.0146286	-4.98729	1.33e-06	-5.50776	trans	chr11:116791863
1456	rs7935946	2e-15	Phosphatidylethanolamine_38:4_[M-H]1- levels	ENSG00000100058.12	lncRNA	chr11_61848070_C_T_b38	0.0132371	5.01541	1.17e-06	4.72952	trans	chr11:61848070
1457	rs4938303	1e-11	Diacylglycerol_34:3_[M+H-H2O]1+ levels	chr1:146387000	lncRNA	chr11_116714271_C_T_b38	0.0207606	-4.88348	2.14e-06	-0.0631921	trans	chr11:116714271
1458	rs4938303	1e-12	Diacylglycerol_36:1_[M+H-H2O]1+ levels	chr1:146387000	lncRNA	chr11_116714271_C_T_b38	0.0207606	-4.88348	2.14e-06	-0.0631921	trans	chr11:116714271
1459	rs295	1e-10	Diacylglycerol_36:2_[M+H-H2O]1+ levels	chr1:43447000	lncRNA	chr8_19958727_A_C_b38	0.00758435	5.17252	5.61e-07	1.11656	trans	chr8:19958727
1460	rs4938303	5e-13	Diacylglycerol_36:2_[M+H-H2O]1+ levels	chr1:146387000	lncRNA	chr11_116714271_C_T_b38	0.0207606	-4.88348	2.14e-06	-0.0631921	trans	chr11:116714271
1461	rs4938303	5e-14	Diacylglycerol_34:1_[M+H-H2O]1+ levels	chr1:146387000	lncRNA	chr11_116714271_C_T_b38	0.0207606	-4.88348	2.14e-06	-0.0631921	trans	chr11:116714271
1462	rs295	7e-12	Diacylglycerol_34:2_[M+H-H2O]1+ levels	chr1:43447000	lncRNA	chr8_19958727_A_C_b38	0.00758435	5.17252	5.61e-07	1.11656	trans	chr8:19958727
1463	rs4938303	3e-12	Diacylglycerol_34:2_[M+H-H2O]1+ levels	chr1:146387000	lncRNA	chr11_116714271_C_T_b38	0.0207606	-4.88348	2.14e-06	-0.0631921	trans	chr11:116714271
1464	rs77069344	4e-10	Diacylglycerol(34:2)_[M+H-H2O]1+ levels	ENSG00000269893.8	lncRNA	chr8_19964271_T_G_b38	0.00489307	5.29203	3.18e-07	6.27115	trans	chr8:19964271
1465	rs651821	1e-10	Diacylglycerol(34:2)_[M+NH4]1+ levels	ENSG00000226328.7	lncRNA	chr11_116791863_C_T_b38	0.0146286	-4.98729	1.33e-06	-5.50776	trans	chr11:116791863
1466	rs1803924	9e-14	Diacylglycerol(34:2)_[M+H-H2O]1+ levels	ENSG00000269893.8	lncRNA	chr8_19966163_C_T_b38	0.00489307	5.29203	3.18e-07	6.27115	trans	chr8:19966163
1467	rs651821	1e-10	Diacylglycerol(34:2)_[M+H-H2O]1+ levels	ENSG00000226328.7	lncRNA	chr11_116791863_C_T_b38	0.0146286	-4.98729	1.33e-06	-5.50776	trans	chr11:116791863
1468	rs75278536	3e-10	Diacylglycerol(34:2)_[M+H-H2O]1+ levels	ENSG00000269893.8	lncRNA	chr8_19963914_T_G_b38	0.00489307	5.29203	3.18e-07	6.27115	trans	chr8:19963914
1469	rs174560	5e-17	Phosphatidylethanolamine(34:2)_[M+H]1+ levels	ENSG00000221968.9	lncRNA	chr11_61814292_T_C_b38	0.0169065	-4.02973	7.95e-05	-6.01172	cis	chr11:61814292
1470	rs174560	4e-17	Phosphatidylcholine(38:4)_[M+H]1+/Phosphatidylethanolamine(41:4)_[M+H]1+ levels	ENSG00000221968.9	lncRNA	chr11_61814292_T_C_b38	0.0169065	-4.02973	7.95e-05	-6.01172	cis	chr11:61814292
1471	rs3820897	4e-146	Serum levels of protein IL19	ENSG00000234171.3	lncRNA	chr2_3594771_T_C_b38	0.00657324	4.30484	2.62e-05	0.584133	cis	chr2:3594771
1472	rs651821	1e-10	Cholesterol_[M+H-H2O]1+ levels	ENSG00000226328.7	lncRNA	chr11_116791863_C_T_b38	0.0146286	-4.98729	1.33e-06	-5.50776	trans	chr11:116791863
1473	rs5112	4e-15	Serum levels of protein PSG5	ENSG00000214855.9	lncRNA	chr19_44927023_C_G_b38	1.96e-05	-5.71501	3.96e-08	-2.60549	cis	chr19:44927023
1474	rs5112	5e-28	Serum levels of protein PSD2	ENSG00000214855.9	lncRNA	chr19_44927023_C_G_b38	1.96e-05	-5.71501	3.96e-08	-2.60549	cis	chr19:44927023
1475	rs5112	2e-40	Serum levels of protein TBCA	ENSG00000214855.9	lncRNA	chr19_44927023_C_G_b38	1.96e-05	-5.71501	3.96e-08	-2.60549	cis	chr19:44927023
1476	rs174560	4e-17	Cholesteryl ester(20:4)_[M+NH4]1+ levels	ENSG00000221968.9	lncRNA	chr11_61814292_T_C_b38	0.0169065	-4.02973	7.95e-05	-6.01172	cis	chr11:61814292
1477	rs295	5e-13	Diacylglycerol_36:3_[M+H-H2O]1+ levels	chr1:43447000	lncRNA	chr8_19958727_A_C_b38	0.00758435	5.17252	5.61e-07	1.11656	trans	chr8:19958727
1478	rs651821	1e-10	Diacylglycerol(36:2)_[M+H-H2O]1+ levels	ENSG00000226328.7	lncRNA	chr11_116791863_C_T_b38	0.0146286	-4.98729	1.33e-06	-5.50776	trans	chr11:116791863
1479	rs174560	6e-17	Phosphatidylcholine(38:6)_[M+H]1+/Phosphatidylethanolamine(41:6)_[M+H]1+ levels	ENSG00000221968.9	lncRNA	chr11_61814292_T_C_b38	0.0169065	-4.02973	7.95e-05	-6.01172	cis	chr11:61814292
1480	rs174560	6e-17	Phosphatidylcholine(39:6)_[M+OAc]1-/Phosphatidylserine(43:5)_[M-H]1- levels	ENSG00000221968.9	lncRNA	chr11_61814292_T_C_b38	0.0169065	-4.02973	7.95e-05	-6.01172	cis	chr11:61814292
1481	rs651821	1e-10	Cholesteryl ester(18:2)_[M+NH4]1+ levels	ENSG00000226328.7	lncRNA	chr11_116791863_C_T_b38	0.0146286	-4.98729	1.33e-06	-5.50776	trans	chr11:116791863
1482	rs174560	5e-17	Cholesteryl ester(18:3)_[M+NH4]1+ levels	ENSG00000221968.9	lncRNA	chr11_61814292_T_C_b38	0.0169065	-4.02973	7.95e-05	-6.01172	cis	chr11:61814292
1483	rs651821	1e-10	Cholesteryl ester(20:4)_[M+NH4]1+ levels	ENSG00000226328.7	lncRNA	chr11_116791863_C_T_b38	0.0146286	-4.98729	1.33e-06	-5.50776	trans	chr11:116791863
1484	rs174560	5e-17	Phosphatidylethanolamine-O(38:4)_[M-H]1-/Phosphatidylcholine-O(35:4)_[M-H]1-/Phosphatidylcholine-P(35:3)_[M-H]1- levels	ENSG00000221968.9	lncRNA	chr11_61814292_T_C_b38	0.0169065	-4.02973	7.95e-05	-6.01172	cis	chr11:61814292
1485	rs651821	1e-10	Diacylglycerol(36:1)_[M+H-H2O]1+ levels	ENSG00000226328.7	lncRNA	chr11_116791863_C_T_b38	0.0146286	-4.98729	1.33e-06	-5.50776	trans	chr11:116791863
1486	rs651821	1e-10	Diacylglycerol(34:3)_[M+H-H2O]1+ levels	ENSG00000226328.7	lncRNA	chr11_116791863_C_T_b38	0.0146286	-4.98729	1.33e-06	-5.50776	trans	chr11:116791863
1487	rs174560	4e-17	Phosphatidylcholine(38:5)_[M+H]1+/Phosphatidylethanolamine(41:5)_[M+H]1+/Phosphatidate(43:6)_[M+NH4]1+ levels	ENSG00000221968.9	lncRNA	chr11_61814292_T_C_b38	0.0169065	-4.02973	7.95e-05	-6.01172	cis	chr11:61814292
1488	rs6542680	1e-13	Serum levels of protein CFD	ENSG00000234171.3	lncRNA	chr2_3592552_C_T_b38	0.00326357	4.50101	1.15e-05	0.608796	cis	chr2:3592552
1489	rs4938303	5e-16	Cholesterol_[M+H-H2O]1+ levels	chr1:146387000	lncRNA	chr11_116714271_C_T_b38	0.0207606	-4.88348	2.14e-06	-0.0631921	trans	chr11:116714271
1490	rs651821	1e-10	Cholesteryl ester(18:1)_[M+NH4]1+ levels	ENSG00000226328.7	lncRNA	chr11_116791863_C_T_b38	0.0146286	-4.98729	1.33e-06	-5.50776	trans	chr11:116791863
1491	rs651821	1e-10	Diacylglycerol(32:2)_[M+H-H2O]1+ levels	ENSG00000226328.7	lncRNA	chr11_116791863_C_T_b38	0.0146286	-4.98729	1.33e-06	-5.50776	trans	chr11:116791863
1492	rs4938303	2e-17	Diacylglycerol_44:7_[M+H-H2O]1+ levels	chr1:146387000	lncRNA	chr11_116714271_C_T_b38	0.0207606	-4.88348	2.14e-06	-0.0631921	trans	chr11:116714271
1493	rs651821	1e-10	Diacylglycerol(36:3)_[M+NH4]1+ levels	ENSG00000226328.7	lncRNA	chr11_116791863_C_T_b38	0.0146286	-4.98729	1.33e-06	-5.50776	trans	chr11:116791863
1494	rs651821	1e-10	Diacylglycerol(36:3)_[M+H-H2O]1+ levels	ENSG00000226328.7	lncRNA	chr11_116791863_C_T_b38	0.0146286	-4.98729	1.33e-06	-5.50776	trans	chr11:116791863
1495	rs174560	5e-17	Phosphatidylethanolamine(38:5)_[M-H]1- levels	ENSG00000221968.9	lncRNA	chr11_61814292_T_C_b38	0.0169065	-4.02973	7.95e-05	-6.01172	cis	chr11:61814292
1496	rs4240624	1e-49	Calcium levels	chr1:161228000	lncRNA	chr8_9326721_G_A_b38	0.0374379	-4.70222	4.8e-06	-0.0703461	trans	chr8:9326721
1497	rs174560	5e-17	Phosphatidylcholine(35:4)_[M+H]1+/Phosphatidylethanolamine(38:4)_[M+H]1+/Phosphatidate(40:5)_[M+NH4]1+ levels	ENSG00000221968.9	lncRNA	chr11_61814292_T_C_b38	0.0169065	-4.02973	7.95e-05	-6.01172	cis	chr11:61814292
1498	rs174560	5e-17	Phosphatidylcholine(34:2)_[M+H]1+/Phosphatidylethanolamine(37:2)_[M+H]1+/Phosphatidate(39:3)_[M+NH4]1+ levels	ENSG00000221968.9	lncRNA	chr11_61814292_T_C_b38	0.0169065	-4.02973	7.95e-05	-6.01172	cis	chr11:61814292
1499	rs174560	5e-17	Phosphatidylcholine(35:3)_[M+H]1+/Phosphatidylethanolamine(38:3)_[M+H]1+/Phosphatidate(40:4)_[M+NH4]1+ levels	ENSG00000221968.9	lncRNA	chr11_61814292_T_C_b38	0.0169065	-4.02973	7.95e-05	-6.01172	cis	chr11:61814292
1500	rs5112	5e-32	Serum levels of protein ARL2	ENSG00000214855.9	lncRNA	chr19_44927023_C_G_b38	1.96e-05	-5.71501	3.96e-08	-2.60549	cis	chr19:44927023
1501	rs5112	2e-27	Serum levels of protein S100A13	ENSG00000214855.9	lncRNA	chr19_44927023_C_G_b38	1.96e-05	-5.71501	3.96e-08	-2.60549	cis	chr19:44927023
1502	rs651821	1e-42	Triglyceride levels	ENSG00000226328.7	lncRNA	chr11_116791863_C_T_b38	0.0146286	-4.98729	1.33e-06	-5.50776	trans	chr11:116791863
1503	rs41360247	2e-09	Total cholesterol levels	chr17:32141000	lncRNA	chr2_43846517_T_C_b38	0.0317201	4.75416	3.82e-06	0.47964	trans	chr2:43846517
1504	rs651821	4e-12	High density lipoprotein cholesterol levels	ENSG00000226328.7	lncRNA	chr11_116791863_C_T_b38	0.0146286	-4.98729	1.33e-06	-5.50776	trans	chr11:116791863
1505	rs10468274	6e-09	High density lipoprotein cholesterol levels	ENSG00000276075.1	lncRNA	chr16_67888439_G_A_b38	0.00549942	4.35587	2.12e-05	0.558733	cis	chr16:67888439
1506	rs17321515	4e-20	Triglyceride levels	chr15:67005000	lncRNA	chr8_125474167_A_G_b38	0.0433365	4.65408	5.93e-06	0.191875	trans	chr8:125474167
1507	rs7120963	3e-14	Triglyceride levels	chr11:118526000	lncRNA	chr11_116959545_T_C_b38	0.0419599	-4.66496	5.66e-06	-1.41805	trans	chr11:116959545
1508	rs7575840	3e-23	Total cholesterol levels	chr2:21044000	lncRNA	chr2_21050618_G_T_b38	5.55e-33	15.8363	4.35e-37	11.3579	cis	chr2:21050618
1509	rs7371606	7e-09	Total cholesterol levels	chr1:629000	lncRNA	chr2_136049204_G_A_b38	0.0190358	-4.90977	1.9e-06	-257.669	trans	chr2:136049204
1510	rs3846663	2e-16	Total cholesterol levels	chr3:126180000	lncRNA	chr5_75359901_C_T_b38	0.0447332	4.64394	6.2e-06	0.375178	trans	chr5:75359901
1511	rs17321515	1e-15	Total cholesterol levels	chr15:67005000	lncRNA	chr8_125474167_A_G_b38	0.0433365	4.65408	5.93e-06	0.191875	trans	chr8:125474167
1512	rs651821	3e-13	Total cholesterol levels	ENSG00000226328.7	lncRNA	chr11_116791863_C_T_b38	0.0146286	-4.98729	1.33e-06	-5.50776	trans	chr11:116791863
1513	rs174560	5e-17	Phosphatidylcholine(33:3)_[M+H]1+/Phosphatidylethanolamine(36:3)_[M+H]1+/Phosphatidate(38:4)_[M+NH4]1+ levels	ENSG00000221968.9	lncRNA	chr11_61814292_T_C_b38	0.0169065	-4.02973	7.95e-05	-6.01172	cis	chr11:61814292
1514	rs174560	5e-17	Phosphatidylcholine(38:3)_[M+H]1+/Phosphatidylethanolamine(41:3)_[M+H]1+/Phosphatidate(43:4)_[M+NH4]1+ levels	ENSG00000221968.9	lncRNA	chr11_61814292_T_C_b38	0.0169065	-4.02973	7.95e-05	-6.01172	cis	chr11:61814292
1515	rs79953286	1e-11	Brain shape (segment 3)	chr21:39384000	lncRNA	chr3_132507256_A_G_b38	0.00820163	5.15125	6.21e-07	1.13762	trans	chr3:132507256
1516	rs4938303	5e-14	Phosphatidylcholine-O_36:2_[M+H]1+/Phosphatidylcholine-P_36:1_[M+H]1+/Phosphatidylethanolamine-P_39:1_[M+H]1+ levels	chr1:146387000	lncRNA	chr11_116714271_C_T_b38	0.0207606	-4.88348	2.14e-06	-0.0631921	trans	chr11:116714271
1517	rs4938303	2e-11	Phosphatidylcholine-O_36:4_[M+H]1+/Phosphatidylcholine-P_36:3_[M+H]1+ levels	chr1:146387000	lncRNA	chr11_116714271_C_T_b38	0.0207606	-4.88348	2.14e-06	-0.0631921	trans	chr11:116714271
1518	rs174560	5e-17	Phosphatidylcholine(36:5)_[M+OAc]1-/Phosphatidylserine(40:4)_[M-H]1- levels	ENSG00000221968.9	lncRNA	chr11_61814292_T_C_b38	0.0169065	-4.02973	7.95e-05	-6.01172	cis	chr11:61814292
1519	rs174560	5e-17	Phosphatidylcholine(36:3)_[M+OAc]1-/Phosphatidylserine(40:2)_[M-H]1- levels	ENSG00000221968.9	lncRNA	chr11_61814292_T_C_b38	0.0169065	-4.02973	7.95e-05	-6.01172	cis	chr11:61814292
1520	rs5112	5e-15	Serum levels of protein APOE	ENSG00000214855.9	lncRNA	chr19_44927023_C_G_b38	1.96e-05	-5.71501	3.96e-08	-2.60549	cis	chr19:44927023
1521	rs5112	3e-15	Serum levels of protein APOE	ENSG00000214855.9	lncRNA	chr19_44927023_C_G_b38	1.96e-05	-5.71501	3.96e-08	-2.60549	cis	chr19:44927023
1522	rs174560	5e-17	Phosphatidylcholine(38:3)_[M+OAc]1-/Phosphatidylserine(42:2)_[M-H]1- levels	ENSG00000221968.9	lncRNA	chr11_61814292_T_C_b38	0.0169065	-4.02973	7.95e-05	-6.01172	cis	chr11:61814292
1523	rs13283282	2e-10	Calcium levels	chrX:115518000	lncRNA	chr9_128703202_C_G_b38	0.032264	4.74842	3.92e-06	0.308345	trans	chr9:128703202
1524	rs295	6e-11	Phosphatidylcholine-O_34:1_[M+H]1+/Phosphatidylcholine-P_34:0_[M+H]1+/Phosphatidylethanolamine-O_37:1_[M+H]1+ levels	chr1:43447000	lncRNA	chr8_19958727_A_C_b38	0.00758435	5.17252	5.61e-07	1.11656	trans	chr8:19958727
1525	rs4938303	1e-13	Phosphatidylcholine-O_34:2_[M+H]1+/Phosphatidylcholine-P_34:1_[M+H]1+/Phosphatidylethanolamine-O_37:2_[M+H]1+ levels	chr1:146387000	lncRNA	chr11_116714271_C_T_b38	0.0207606	-4.88348	2.14e-06	-0.0631921	trans	chr11:116714271
1526	rs4938303	3e-15	Phosphatidylcholine-O_34:3_[M+H]1+/Phosphatidylcholine-P_34:2_[M+H]1+/Phosphatidylethanolamine-P_37:2_[M+H]1+ levels	chr1:146387000	lncRNA	chr11_116714271_C_T_b38	0.0207606	-4.88348	2.14e-06	-0.0631921	trans	chr11:116714271
1527	rs4938303	2e-16	Phosphatidylcholine-O_34:1_[M+H]1+/Phosphatidylcholine-P_34:0_[M+H]1+/Phosphatidylethanolamine-O_37:1_[M+H]1+ levels	chr1:146387000	lncRNA	chr11_116714271_C_T_b38	0.0207606	-4.88348	2.14e-06	-0.0631921	trans	chr11:116714271
1528	rs4938303	2e-16	Phosphatidylcholine-O_31:0_[M+H]1+/Phosphatidylethanolamine-O_34:0_[M+H]1+ levels	chr1:146387000	lncRNA	chr11_116714271_C_T_b38	0.0207606	-4.88348	2.14e-06	-0.0631921	trans	chr11:116714271
1529	rs4938303	3e-13	Phosphatidylcholine-2O_32:0_[M+H]1+ levels	chr1:146387000	lncRNA	chr11_116714271_C_T_b38	0.0207606	-4.88348	2.14e-06	-0.0631921	trans	chr11:116714271
1530	rs295	3e-11	Phosphatidylcholine-O_32:1_[M+H]1+/Phosphatidylcholine-P_32:0_[M+H]1+/Phosphatidylethanolamine-O_35:1_[M+H]1+ levels	chr1:43447000	lncRNA	chr8_19958727_A_C_b38	0.00758435	5.17252	5.61e-07	1.11656	trans	chr8:19958727
1531	rs4938303	1e-15	Phosphatidylcholine-O_32:1_[M+H]1+/Phosphatidylcholine-P_32:0_[M+H]1+/Phosphatidylethanolamine-O_35:1_[M+H]1+ levels	chr1:146387000	lncRNA	chr11_116714271_C_T_b38	0.0207606	-4.88348	2.14e-06	-0.0631921	trans	chr11:116714271
1532	rs5112	9e-30	Serum levels of protein AIMP1	ENSG00000214855.9	lncRNA	chr19_44927023_C_G_b38	1.96e-05	-5.71501	3.96e-08	-2.60549	cis	chr19:44927023
1533	rs5112	8e-25	Serum levels of protein AKT2	ENSG00000214855.9	lncRNA	chr19_44927023_C_G_b38	1.96e-05	-5.71501	3.96e-08	-2.60549	cis	chr19:44927023
1534	rs799157	2e-11	LDL levels x fish oil supplementation interaction (1df)	chr10:5093000	lncRNA	chr7_73605971_T_C_b38	0.00977895	-5.10193	7.82e-07	-3.1823	trans	chr7:73605971
1535	rs799157	2e-33	LDL levels x fish oil supplementation interaction (2df)	chr10:5093000	lncRNA	chr7_73605971_T_C_b38	0.00977895	-5.10193	7.82e-07	-3.1823	trans	chr7:73605971
1536	rs174560	5e-17	Phosphatidylcholine(33:2)_[M+H]1+/Phosphatidylethanolamine(36:2)_[M+H]1+/Phosphatidate(38:3)_[M+NH4]1+ levels	ENSG00000221968.9	lncRNA	chr11_61814292_T_C_b38	0.0169065	-4.02973	7.95e-05	-6.01172	cis	chr11:61814292
1537	rs5112	2e-17	Serum levels of protein FAM159B	ENSG00000214855.9	lncRNA	chr19_44927023_C_G_b38	1.96e-05	-5.71501	3.96e-08	-2.60549	cis	chr19:44927023
1538	rs79105258	3e-09	Epilepsy	ENSG00000285006.1	lncRNA	chr12_111280427_C_A_b38	8.91e-07	7.17969	1.36e-11	2.03351	trans	chr12:111280427
1539	rs7575840	4e-28	Low density lipoprotein cholesterol levels	chr2:21044000	lncRNA	chr2_21050618_G_T_b38	5.55e-33	15.8363	4.35e-37	11.3579	cis	chr2:21050618
1540	rs41360247	1e-10	Low density lipoprotein cholesterol levels	chr17:32141000	lncRNA	chr2_43846517_T_C_b38	0.0317201	4.75416	3.82e-06	0.47964	trans	chr2:43846517
1541	rs3846663	2e-15	Low density lipoprotein cholesterol levels	chr3:126180000	lncRNA	chr5_75359901_C_T_b38	0.0447332	4.64394	6.2e-06	0.375178	trans	chr5:75359901
1542	rs17321515	5e-12	Low density lipoprotein cholesterol levels	chr15:67005000	lncRNA	chr8_125474167_A_G_b38	0.0433365	4.65408	5.93e-06	0.191875	trans	chr8:125474167
1543	rs174560	4e-17	Phosphatidylcholine(36:3)_[M+H]1+/Phosphatidylethanolamine(39:3)_[M+H]1+/Phosphatidate(41:4)_[M+NH4]1+ levels	ENSG00000221968.9	lncRNA	chr11_61814292_T_C_b38	0.0169065	-4.02973	7.95e-05	-6.01172	cis	chr11:61814292
1544	rs651821	1e-10	Phosphatidylcholine-O(39:1)_[M+H]1+/Phosphatidylethanolamine-P(39:0)_[M+H]1+ levels	ENSG00000226328.7	lncRNA	chr11_116791863_C_T_b38	0.0146286	-4.98729	1.33e-06	-5.50776	trans	chr11:116791863
1545	rs174560	5e-17	Phosphatidylcholine-O(38:5)_[M+H]1+/Phosphatidylcholine-P(38:4)_[M+H]1+ levels	ENSG00000221968.9	lncRNA	chr11_61814292_T_C_b38	0.0169065	-4.02973	7.95e-05	-6.01172	cis	chr11:61814292
1546	rs174560	4e-17	Phosphatidylcholine-O(36:5)_[M+H]1+/Phosphatidylcholine-P(36:4)_[M+H]1+ levels	ENSG00000221968.9	lncRNA	chr11_61814292_T_C_b38	0.0169065	-4.02973	7.95e-05	-6.01172	cis	chr11:61814292
1547	rs651821	1e-10	Phosphatidylcholine-O(36:5)_[M+H]1+/Phosphatidylcholine-P(36:4)_[M+H]1+ levels	ENSG00000226328.7	lncRNA	chr11_116791863_C_T_b38	0.0146286	-4.98729	1.33e-06	-5.50776	trans	chr11:116791863
1548	rs7935946	2e-10	Phosphatidylcholine_36:3_[M+H]1+/Phosphatidylethanolamine_39:3_[M+H]1+/Phosphatidate_41:4_[M+NH4]1+ levels	ENSG00000100058.12	lncRNA	chr11_61848070_C_T_b38	0.0132371	5.01541	1.17e-06	4.72952	trans	chr11:61848070
1549	rs7935946	2e-13	Phosphatidylcholine_37:4_[M+H]1+/Phosphatidylethanolamine_40:4_[M+H]1+/Phosphatidate_42:5_[M+NH4]1+ levels	ENSG00000100058.12	lncRNA	chr11_61848070_C_T_b38	0.0132371	5.01541	1.17e-06	4.72952	trans	chr11:61848070
1550	rs651821	1e-10	Phosphatidylcholine(32:0)_[M+H]1+/Phosphatidylethanolamine(35:0)_[M+H]1+/Phosphatidate(37:1)_[M+NH4]1+ levels	ENSG00000226328.7	lncRNA	chr11_116791863_C_T_b38	0.0146286	-4.98729	1.33e-06	-5.50776	trans	chr11:116791863
1551	rs174560	5e-17	Phosphatidylcholine(32:0)_[M+H]1+/Phosphatidylethanolamine(35:0)_[M+H]1+/Phosphatidate(37:1)_[M+NH4]1+ levels	ENSG00000221968.9	lncRNA	chr11_61814292_T_C_b38	0.0169065	-4.02973	7.95e-05	-6.01172	cis	chr11:61814292
1552	rs174560	5e-17	Phosphatidylcholine-O(40:6)_[M+H]1+/Phosphatidylcholine-P(40:5)_[M+H]1+ levels	ENSG00000221968.9	lncRNA	chr11_61814292_T_C_b38	0.0169065	-4.02973	7.95e-05	-6.01172	cis	chr11:61814292
1553	rs174560	5e-17	Phosphatidylcholine-O(40:5)_[M+H]1+/Phosphatidylcholine-P(40:4)_[M+H]1+ levels	ENSG00000221968.9	lncRNA	chr11_61814292_T_C_b38	0.0169065	-4.02973	7.95e-05	-6.01172	cis	chr11:61814292
1554	rs1800562	7e-11	Aspartate aminotransferase levels	ENSG00000272462.3	lncRNA	chr6_26092913_G_A_b38	0.00464688	-4.40229	1.75e-05	-1.77454	cis	chr6:26092913
1555	rs117233107	5e-10	Alanine aminotransferase levels	chr20:34475000	lncRNA	chr12_4219355_G_A_b38	0.000199304	6.06125	6.66e-09	0.768163	trans	chr12:4219355
1556	rs117233107	1e-09	Aspartate aminotransferase levels	chr20:34475000	lncRNA	chr12_4219355_G_A_b38	0.000199304	6.06125	6.66e-09	0.768163	trans	chr12:4219355
1557	rs2282143	5e-34	Low density lipoprotein cholesterol levels	ENSG00000262902.1	lncRNA	chr6_160136611_C_T_b38	2.9e-05	6.4821	6.98e-10	343.347	trans	chr6:160136611
1558	rs9577924	6e-31	Low density lipoprotein cholesterol levels	chr13:113845000	lncRNA	chr13_113842344_A_G_b38	0.0347542	-3.81001	0.000185138	-2.51028	cis	chr13:113842344
1559	rs1801701	2e-42	Low density lipoprotein cholesterol levels	chr2:21044000	lncRNA	chr2_21005955_C_T_b38	8.11e-08	6.83773	9.65e-11	11.7304	cis	chr2:21005955
1560	rs12720842	3e-42	Low density lipoprotein cholesterol levels	chr2:21044000	lncRNA	chr2_21035055_T_C_b38	0.00278902	4.54517	9.52e-06	12.5314	cis	chr2:21035055
1561	rs584007	2e-38	Low density lipoprotein cholesterol levels	ENSG00000214855.9	lncRNA	chr19_44913221_A_G_b38	0.0354538	-3.8014	0.000191238	-2.00488	cis	chr19:44913221
1562	rs112354933	1e-13	Low density lipoprotein cholesterol levels	ENSG00000273199.1	lncRNA	chr19_11335355_G_C_b38	0.0120205	5.0433	1.03e-06	0.517392	trans	chr19:11335355
1563	rs72480795	6e-13	Low density lipoprotein cholesterol levels	chr19:44140000	lncRNA	chr19_44092651_A_G_b38	0.00666315	-4.30088	2.66e-05	-0.170108	cis	chr19:44092651
1564	rs394819	1e-13	Low density lipoprotein cholesterol levels	chr1:629000	lncRNA	chr19_44901322_G_T_b38	2.02e-18	11.6178	3.73e-24	2562.87	trans	chr19:44901322
1565	rs1800027	3e-13	Low density lipoprotein cholesterol levels	chr11:59615000	lncRNA	chr19_48703469_C_T_b38	0.0183119	4.9219	1.79e-06	1.27653	trans	chr19:48703469
1566	rs79953286	2e-12	Low density lipoprotein cholesterol levels	chr21:39384000	lncRNA	chr3_132507256_A_G_b38	0.00820163	5.15125	6.21e-07	1.13762	trans	chr3:132507256
1567	rs117446263	1e-13	Low density lipoprotein cholesterol levels	chr1:67829000	lncRNA	chr6_160426539_G_A_b38	0.00106078	5.67447	4.86e-08	1.56164	trans	chr6:160426539
1568	rs45581733	2e-13	Low density lipoprotein cholesterol levels	chr4:73104000	lncRNA	chr14_94244612_G_A_b38	0.00787605	5.16257	5.88e-07	1.46149	trans	chr14:94244612
1569	rs17764730	2e-15	High density lipoprotein cholesterol levels	ENSG00000245937.8	lncRNA	chr5_128021834_C_T_b38	1.03e-06	-6.3304	1.59e-09	-2.27143	cis	chr5:128021834
1570	rs30351	2e-38	High density lipoprotein cholesterol levels	chr1:629000	lncRNA	chr5_56498805_G_A_b38	0.00695548	-5.1964	5.01e-07	-286.286	trans	chr5:56498805
1571	rs811054	2e-10	Body fat percentage	chr16:72060000	lncRNA	chr16_72217233_C_T_b38	0.0409913	-3.74819	0.000233368	-0.0979156	cis	chr16:72217233
1572	rs117446263	0	Lipoprotein (a) levels	chr1:67829000	lncRNA	chr6_160426539_G_A_b38	0.00106078	5.67447	4.86e-08	1.56164	trans	chr6:160426539
1573	rs3798220	0	Lipoprotein (a) levels	chr6:160136000	lncRNA	chr6_160540105_T_C_b38	1.11e-05	5.83785	2.12e-08	4.1181	cis	chr6:160540105
1574	rs34419890	4e-09	Serum phosphate levels	chr11:121291000	lncRNA	chr11_66734153_T_C_b38	0.0172254	4.94029	1.65e-06	1.02597	trans	chr11:66734153
1575	rs1800027	1e-09	Non-albumin protein levels	chr11:59615000	lncRNA	chr19_48703469_C_T_b38	0.0183119	4.9219	1.79e-06	1.27653	trans	chr19:48703469
1576	rs116170113	3e-09	Sex hormone-binding globulin levels	ENSG00000246273.8	lncRNA	chr2_27103199_G_A_b38	0.0396917	4.68342	5.22e-06	0.339952	trans	chr2:27103199
1577	rs72681869	4e-11	Total bilirubin levels	chr5:122454000	lncRNA	chr14_50188639_G_C_b38	3.95e-21	12.5453	5.58e-27	7.07633	trans	chr14:50188639
1578	rs74648298	2e-12	Total bilirubin levels	chr19:5072000	lncRNA	chr3_136534030_C_T_b38	0.0384815	4.69367	4.99e-06	6.2285	trans	chr3:136534030
1579	rs4806073	6e-38	Serum total protein level	ENSG00000100058.12	lncRNA	chr19_35064286_T_C_b38	0.00266549	-5.44783	1.5e-07	-4.21906	trans	chr19:35064286
1580	rs41290100	4e-10	Triglyceride levels	chr21:29178000	lncRNA	chr19_44867684_C_T_b38	3.68e-07	7.34463	5.19e-12	2.97638	trans	chr19:44867684
1581	rs352159	4e-09	Triglyceride levels	chr14:23694000	lncRNA	chr3_52186467_T_C_b38	0.00631727	5.2223	4.44e-07	3.29993	trans	chr3:52186467
1582	rs117528284	5e-09	Triglyceride levels	chr2:3518000	lncRNA	chr7_73482906_G_A_b38	0.00118533	5.64578	5.61e-08	2.87837	trans	chr7:73482906
1583	rs28404324	4e-09	Triglyceride levels	ENSG00000262902.1	lncRNA	chr8_8661452_C_T_b38	0.0136801	5.00606	1.22e-06	134.699	trans	chr8:8661452
1584	rs4320850	2e-09	Triglyceride levels	chr3:128854000	lncRNA	chr10_63079887_A_C_b38	0.00385107	5.35457	2.35e-07	1.96674	trans	chr10:63079887
1585	rs115420636	5e-10	Triglyceride levels	chr20:62301000	lncRNA	chr2_226319515_C_T_b38	1.82e-05	6.5807	4.06e-10	15.2016	trans	chr2:226319515
1586	rs498778	8e-10	Triglyceride levels	ENSG00000226306.6	lncRNA	chr3_52419877_C_T_b38	0.00443938	-5.31728	2.82e-07	-4.60017	trans	chr3:52419877
1587	rs74332127	1e-09	Triglyceride levels	chr9:104906000	lncRNA	chr11_116270214_G_A_b38	9e-05	6.23814	2.61e-09	19.0764	trans	chr11:116270214
1588	rs116339548	4e-12	Triglyceride levels	chr22:19179000	lncRNA	chr8_20049454_T_C_b38	0.000759515	5.75376	3.26e-08	6.86174	trans	chr8:20049454
1589	rs79821925	5e-10	Triglyceride levels	chr11:121291000	lncRNA	chr8_20146860_T_C_b38	5.16e-08	7.71462	5.72e-13	7.36533	trans	chr8:20146860
1590	rs79634051	5e-10	Triglyceride levels	ENSG00000268592.3	lncRNA	chr11_14540399_G_C_b38	0.00516157	5.27758	3.41e-07	0.506445	trans	chr11:14540399
1591	rs111423741	3e-11	Triglyceride levels	ENSG00000260765.2	lncRNA	chr7_73343059_G_A_b38	0.0015163	5.58579	7.57e-08	11.683	trans	chr7:73343059
1592	rs514230	7e-10	Urate levels	chr1:234716000	lncRNA	chr1_234722850_A_T_b38	1.2e-07	-6.75729	1.52e-10	-5.6603	cis	chr1:234722850
1593	rs35315097	9e-10	Urate levels	chr22:46268000	lncRNA	chr2_27706156_A_C_b38	0.00891307	5.12787	6.93e-07	0.918947	trans	chr2:27706156
1594	rs72681869	7e-16	Urate levels	chr5:122454000	lncRNA	chr14_50188639_G_C_b38	3.95e-21	12.5453	5.58e-27	7.07633	trans	chr14:50188639
1595	rs10175462	5e-24	Urea levels	chr2:113239000	lncRNA	chr2_113230915_G_A_b38	6.83e-15	-9.64312	2.68e-18	-8.40466	cis	chr2:113230915
1596	rs2180314	1e-14	Urea levels	chr6:52746000	lncRNA	chr6_52752933_C_G_b38	0.000366097	-5.04094	1.04e-06	-22.5085	cis	chr6:52752933
1597	rs45581733	1e-10	Total cholesterol levels	chr4:73104000	lncRNA	chr14_94244612_G_A_b38	0.00787605	5.16257	5.88e-07	1.46149	trans	chr14:94244612
1598	rs35684611	6e-10	Total cholesterol levels	ENSG00000259065.2	lncRNA	chr15_58429103_A_G_b38	0.0351742	4.72183	4.4e-06	1.53815	trans	chr15:58429103
1599	rs1395613	4e-11	Total cholesterol levels	chr7:155252000	lncRNA	chr8_58192240_A_C_b38	0.0088621	5.12945	6.87e-07	30.9527	trans	chr8:58192240
1600	rs62566032	3e-11	Total cholesterol levels	chr19:47869000	lncRNA	chr9_104787546_G_A_b38	0.0429619	4.65693	5.86e-06	2.70934	trans	chr9:104787546
1601	rs4986970	1e-11	Total cholesterol levels	chr5:122454000	lncRNA	chr16_67942417_A_T_b38	0.00142738	5.60049	7.04e-08	2.04145	trans	chr16:67942417
1602	rs78472646	2e-11	Total cholesterol levels	chr20:38144000	lncRNA	chr18_49041308_C_G_b38	0.0242121	4.83539	2.65e-06	5.05313	trans	chr18:49041308
1603	rs12607340	7e-11	Total cholesterol levels	ENSG00000272384.1	lncRNA	chr18_49624836_C_T_b38	0.0402327	4.67869	5.33e-06	0.651361	trans	chr18:49624836
1604	rs76116020	2e-09	Total cholesterol levels	ENSG00000233461.6	lncRNA	chr16_69351738_A_G_b38	0.00382242	5.35636	2.33e-07	17.9234	trans	chr16:69351738
1605	rs2168608	2e-09	Total cholesterol levels	ENSG00000196696.13	lncRNA	chr16_70648791_G_A_b38	0.000194854	5.18681	5.25e-07	23.1419	cis	chr16:70648791
1606	rs79469230	2e-09	Total cholesterol levels	chr1:67829000	lncRNA	chr18_50446432_A_C_b38	0.0152618	4.97521	1.41e-06	1.30347	trans	chr18:50446432
1607	rs72834381	1e-10	Total cholesterol levels	chrX:101931000	lncRNA	chr2_117932831_C_G_b38	0.000547208	5.83019	2.21e-08	0.198446	trans	chr2:117932831
1608	rs79783247	1e-10	Total cholesterol levels	chr4:22515000	lncRNA	chr5_75020860_A_G_b38	0.011373	5.05908	9.55e-07	0.598017	trans	chr5:75020860
1609	rs77400396	7e-10	Total cholesterol levels	ENSG00000247134.7	lncRNA	chr8_29044175_G_A_b38	0.0434823	4.65286	5.97e-06	0.609791	trans	chr8:29044175
1610	rs4850047	7e-15	Total cholesterol levels	ENSG00000234171.3	lncRNA	chr2_3587163_T_C_b38	2.55e-05	5.65779	5.29e-08	0.805434	cis	chr2:3587163
1611	rs151135411	3e-15	Total cholesterol levels	chr2:190804000	lncRNA	chr6_160410764_G_A_b38	5.87e-13	9.65777	2.43e-18	4.14765	trans	chr6:160410764
1612	rs2180314	3e-12	Cystatin C levels	chr6:52746000	lncRNA	chr6_52752933_C_G_b38	0.000366097	-5.04094	1.04e-06	-22.5085	cis	chr6:52752933
1613	rs10175462	1e-11	Cystatin C levels	chr2:113239000	lncRNA	chr2_113230915_G_A_b38	6.83e-15	-9.64312	2.68e-18	-8.40466	cis	chr2:113230915
1614	rs72681869	3e-16	Estimated glomerular filtration rate	chr5:122454000	lncRNA	chr14_50188639_G_C_b38	3.95e-21	12.5453	5.58e-27	7.07633	trans	chr14:50188639
1615	rs3918298	2e-11	Gamma glutamyl transferase levels	ENSG00000262902.1	lncRNA	chr11_69648505_G_A_b38	0.000791961	5.74379	3.43e-08	202.089	trans	chr11:69648505
1616	rs116859590	4e-16	Glycated hemoglobin levels	chr19:5075000	lncRNA	chr10_112992651_C_T_b38	0.0369376	4.70634	4.72e-06	0.404252	trans	chr10:112992651
1617	rs16856247	1e-15	Glycated hemoglobin levels	ENSG00000262902.1	lncRNA	chr2_168927903_C_T_b38	0.0125441	5.03037	1.09e-06	215.841	trans	chr2:168927903
1618	rs632057	3e-15	Glycated hemoglobin levels	ENSG00000222019.7	lncRNA	chr6_139512875_T_G_b38	0.0198102	-4.89741	2.01e-06	-2.99402	trans	chr6:139512875
1619	rs584007	1e-17	Glycated hemoglobin levels	ENSG00000214855.9	lncRNA	chr19_44913221_A_G_b38	0.0354538	-3.8014	0.000191238	-2.00488	cis	chr19:44913221
1620	rs514230	4e-13	High density lipoprotein cholesterol levels	chr1:234716000	lncRNA	chr1_234722850_A_T_b38	1.2e-07	-6.75729	1.52e-10	-5.6603	cis	chr1:234722850
1621	rs4937122	9e-13	High density lipoprotein cholesterol levels	ENSG00000266258.1	lncRNA	chr11_126358764_T_G_b38	0.000247578	6.01099	8.67e-09	3.32847	trans	chr11:126358764
1622	rs75957286	5e-13	High density lipoprotein cholesterol levels	ENSG00000282885.2	lncRNA	chr16_67848086_T_G_b38	0.00364767	5.36862	2.2e-07	22.8311	trans	chr16:67848086
1623	rs12607340	9e-13	High density lipoprotein cholesterol levels	ENSG00000272384.1	lncRNA	chr18_49624836_C_T_b38	0.0402327	4.67869	5.33e-06	0.651361	trans	chr18:49624836
1624	rs799157	7e-12	High density lipoprotein cholesterol levels	chr10:5093000	lncRNA	chr7_73605971_T_C_b38	0.00977895	-5.10193	7.82e-07	-3.1823	trans	chr7:73605971
1625	rs79821925	2e-12	High density lipoprotein cholesterol levels	chr11:121291000	lncRNA	chr8_20146860_T_C_b38	5.16e-08	7.71462	5.72e-13	7.36533	trans	chr8:20146860
1626	rs77082299	3e-12	High density lipoprotein cholesterol levels	ENSG00000260765.2	lncRNA	chr11_48057245_G_A_b38	0.0158412	4.96461	1.48e-06	6.7812	trans	chr11:48057245
1627	rs11626364	1e-12	High density lipoprotein cholesterol levels	chr7:155961000	lncRNA	chr14_73783107_T_C_b38	0.0203972	4.88858	2.09e-06	9.02344	trans	chr14:73783107
1628	rs8056241	5e-12	High density lipoprotein cholesterol levels	chr1:629000	lncRNA	chr16_57094476_G_A_b38	0.00900096	5.12508	7.02e-07	464.134	trans	chr16:57094476
1629	rs72825175	8e-12	High density lipoprotein cholesterol levels	chr3:150763000	lncRNA	chr17_39404878_C_A_b38	0.0011772	5.64764	5.56e-08	1.21726	trans	chr17:39404878
1630	rs74735576	1e-11	High density lipoprotein cholesterol levels	chr17:50145000	lncRNA	chr3_48316110_G_A_b38	0.00055094	5.82844	2.23e-08	2.37189	trans	chr3:48316110
1631	rs673548	5e-112	Low density lipoprotein cholesterol levels	chr2:21044000	lncRNA	chr2_21014672_G_A_b38	0.0116511	-4.14197	5.09e-05	-4.45241	cis	chr2:21014672
1632	rs7246367	2e-10	Insulin-like growth factor 1 levels	ENSG00000179630.11	lncRNA	chr19_10227675_C_T_b38	0.00724378	5.18447	5.31e-07	5.23619	trans	chr19:10227675
1633	rs72658867	7e-239	Low density lipoprotein cholesterol levels	chr15:84980000	lncRNA	chr19_11120527_G_A_b38	0.000484544	5.85783	1.92e-08	5.2316	trans	chr19:11120527
1634	rs117911546	2e-10	Insulin-like growth factor 1 levels	chr17:80454000	lncRNA	chr7_46881360_C_T_b38	1.95e-06	7.0303	3.22e-11	0.709099	trans	chr7:46881360
1635	rs117825039	4e-10	Insulin-like growth factor 1 levels	ENSG00000260032.2	lncRNA	chr10_5134953_T_C_b38	0.000133711	6.15083	4.15e-09	221.749	trans	chr10:5134953
1636	rs34419890	1e-10	Insulin-like growth factor 1 levels	chr11:121291000	lncRNA	chr11_66734153_T_C_b38	0.0172254	4.94029	1.65e-06	1.02597	trans	chr11:66734153
1637	rs75212415	9e-11	Insulin-like growth factor 1 levels	chr10:29991000	lncRNA	chr11_46354834_T_C_b38	0.0066428	5.20811	4.74e-07	6.73581	trans	chr11:46354834
1638	rs74648298	8e-10	Insulin-like growth factor 1 levels	chr19:5072000	lncRNA	chr3_136534030_C_T_b38	0.0384815	4.69367	4.99e-06	6.2285	trans	chr3:136534030
1639	rs72746946	7e-10	Insulin-like growth factor 1 levels	chr13:48974000	lncRNA	chr5_41798912_C_T_b38	0.000228329	6.02947	7.87e-09	3.5491	trans	chr5:41798912
1640	rs73382439	2e-10	Insulin-like growth factor 1 levels	ENSG00000246067.8	lncRNA	chr6_20404189_T_C_b38	0.0495028	-4.61001	7.19e-06	-0.882874	trans	chr6:20404189
1641	rs199761265	2e-10	Insulin-like growth factor 1 levels	ENSG00000254154.8	lncRNA	chr7_6692172_G_A_b38	0.000211711	6.04754	7.16e-09	20.544	trans	chr7:6692172
1642	rs71545944	3e-10	Insulin-like growth factor 1 levels	ENSG00000225630.1	lncRNA	chr7_46619572_A_G_b38	6.04e-05	6.32618	1.63e-09	2416.73	trans	chr7:46619572
1643	rs117890478	2e-10	Insulin-like growth factor 1 levels	chr11:72753000	lncRNA	chr7_46673456_T_G_b38	0.000764032	5.7525	3.28e-08	11.3686	trans	chr7:46673456
1644	rs603424	7e-14	Low density lipoprotein cholesterol levels	ENSG00000284377.1	lncRNA	chr10_100315722_G_A_b38	0.00547415	5.26169	3.68e-07	0.430768	trans	chr10:100315722
1645	rs77680021	2e-14	Low density lipoprotein cholesterol levels	chr21:8209000	lncRNA	chr17_7221187_G_A_b38	0.0222014	4.86249	2.35e-06	15.8305	trans	chr17:7221187
1646	rs17764730	8e-12	Body fat percentage	ENSG00000245937.8	lncRNA	chr5_128021834_C_T_b38	1.03e-06	-6.3304	1.59e-09	-2.27143	cis	chr5:128021834
1647	rs200119412	3e-24	Body fat percentage	ENSG00000287710.1	lncRNA	chr8_76312185_T_C_b38	0.0425545	-4.65987	5.78e-06	-0.242128	trans	chr8:76312185
1648	rs10756798	1e-18	Body fat percentage	chr1:629000	lncRNA	chr9_16739765_C_T_b38	0.0338887	-4.7336	4.18e-06	-232.352	trans	chr9:16739765
1649	rs57800857	9e-18	Body fat percentage	ENSG00000262902.1	lncRNA	chr4_139942211_A_C_b38	0.0105282	5.08092	8.62e-07	221.562	trans	chr4:139942211
1650	rs200119412	1e-20	Metabolic biomarkers (multivariate analysis)	ENSG00000287710.1	lncRNA	chr8_76312185_T_C_b38	0.0425545	-4.65987	5.78e-06	-0.242128	trans	chr8:76312185
1651	rs30351	2e-59	Metabolic biomarkers (multivariate analysis)	chr1:629000	lncRNA	chr5_56498805_G_A_b38	0.00695548	-5.1964	5.01e-07	-286.286	trans	chr5:56498805
1652	rs17764730	2e-12	Metabolic biomarkers (multivariate analysis)	ENSG00000245937.8	lncRNA	chr5_128021834_C_T_b38	1.03e-06	-6.3304	1.59e-09	-2.27143	cis	chr5:128021834
1653	rs57800857	7e-12	Metabolic biomarkers (multivariate analysis)	ENSG00000262902.1	lncRNA	chr4_139942211_A_C_b38	0.0105282	5.08092	8.62e-07	221.562	trans	chr4:139942211
1654	rs10756798	5e-13	Metabolic biomarkers (multivariate analysis)	chr1:629000	lncRNA	chr9_16739765_C_T_b38	0.0338887	-4.7336	4.18e-06	-232.352	trans	chr9:16739765
1655	rs34658893	2e-11	Low density lipoprotein cholesterol levels	chr2:39120000	lncRNA	chr19_10118904_T_C_b38	0.00156679	5.57756	7.89e-08	0.26298	trans	chr19:10118904
1656	rs148813557	3e-11	Low density lipoprotein cholesterol levels	ENSG00000277209.1	lncRNA	chr19_10555096_C_T_b38	0.0015623	5.5784	7.86e-08	5.31327	trans	chr19:10555096
1657	rs76419583	1e-11	Low density lipoprotein cholesterol levels	ENSG00000266903.2	lncRNA	chr19_44714590_C_T_b38	1.78e-05	-5.73928	3.51e-08	-4.8457	cis	chr19:44714590
1658	rs112987420	2e-10	Low density lipoprotein cholesterol levels	chr2:218366000	lncRNA	chr1_109352134_G_C_b38	1.06e-06	7.14672	1.65e-11	5.44446	trans	chr1:109352134
1659	rs115858205	4e-10	Low density lipoprotein cholesterol levels	chr19:47868000	lncRNA	chr1_109416075_G_A_b38	0.00544501	5.26317	3.65e-07	101.799	trans	chr1:109416075
1660	rs34180575	6e-10	Low density lipoprotein cholesterol levels	ENSG00000273117.1	lncRNA	chr1_220883831_C_T_b38	0.0238816	4.83964	2.6e-06	1.03633	trans	chr1:220883831
1661	rs72834381	1e-10	Low density lipoprotein cholesterol levels	chrX:101931000	lncRNA	chr2_117932831_C_G_b38	0.000547208	5.83019	2.21e-08	0.198446	trans	chr2:117932831
1662	rs79783247	6e-10	Low density lipoprotein cholesterol levels	chr4:22515000	lncRNA	chr5_75020860_A_G_b38	0.011373	5.05908	9.55e-07	0.598017	trans	chr5:75020860
1663	rs78309295	1e-10	Low density lipoprotein cholesterol levels	chr11:72753000	lncRNA	chr8_125516480_A_G_b38	0.0489425	4.61358	7.08e-06	8.64931	trans	chr8:125516480
1664	rs72681869	1e-10	Non-albumin protein levels	chr5:122454000	lncRNA	chr14_50188639_G_C_b38	3.95e-21	12.5453	5.58e-27	7.07633	trans	chr14:50188639
1665	rs140570886	6e-11	Non-albumin protein levels	chr6:160136000	lncRNA	chr6_160591981_T_C_b38	0.000176519	5.2113	4.67e-07	4.03432	cis	chr6:160591981
1666	rs34180575	2e-11	Sex hormone-binding globulin levels	ENSG00000273117.1	lncRNA	chr1_220883831_C_T_b38	0.0238816	4.83964	2.6e-06	1.03633	trans	chr1:220883831
1667	rs11626364	1e-11	Sex hormone-binding globulin levels	chr7:155961000	lncRNA	chr14_73783107_T_C_b38	0.0203972	4.88858	2.09e-06	9.02344	trans	chr14:73783107
1668	rs45581733	2e-15	Sex hormone-binding globulin levels	chr4:73104000	lncRNA	chr14_94244612_G_A_b38	0.00787605	5.16257	5.88e-07	1.46149	trans	chr14:94244612
1669	rs114295720	4e-12	Sex hormone-binding globulin levels	chr5:122454000	lncRNA	chr2_28241423_C_T_b38	0.000983042	5.6929	4.43e-08	2.29797	trans	chr2:28241423
1670	rs514230	2e-16	Total bilirubin levels	chr1:234716000	lncRNA	chr1_234722850_A_T_b38	1.2e-07	-6.75729	1.52e-10	-5.6603	cis	chr1:234722850
1671	rs3761081	1e-09	Triglyceride levels	chr1:236064000	lncRNA	chr19_19190377_G_A_b38	0.0144027	4.99164	1.3e-06	4.61399	trans	chr19:19190377
1672	rs56400600	2e-09	Triglyceride levels	chr22:46268000	lncRNA	chr17_42877528_G_A_b38	0.0307314	4.76393	3.65e-06	1.20312	trans	chr17:42877528
1673	rs116170113	5e-22	Triglyceride levels	ENSG00000246273.8	lncRNA	chr2_27103199_G_A_b38	0.0396917	4.68342	5.22e-06	0.339952	trans	chr2:27103199
1674	rs113067173	3e-11	Triglyceride levels	chr16:56625000	lncRNA	chr8_19749037_G_A_b38	0.0097148	5.10381	7.75e-07	80.5657	trans	chr8:19749037
1675	rs4806073	7e-11	Triglyceride levels	ENSG00000100058.12	lncRNA	chr19_35064286_T_C_b38	0.00266549	-5.44783	1.5e-07	-4.21906	trans	chr19:35064286
1676	rs3798220	1e-24	Triglyceride levels	chr6:160136000	lncRNA	chr6_160540105_T_C_b38	1.11e-05	5.83785	2.12e-08	4.1181	cis	chr6:160540105
1677	rs35315097	9e-39	Triglyceride levels	chr22:46268000	lncRNA	chr2_27706156_A_C_b38	0.00891307	5.12787	6.93e-07	0.918947	trans	chr2:27706156
1678	rs7419069	4e-11	Triglyceride levels	ENSG00000275457.1	lncRNA	chr1_62626449_G_C_b38	0.0213053	-4.87582	2.21e-06	-0.945053	trans	chr1:62626449
1679	rs77585907	8e-11	Triglyceride levels	ENSG00000277209.1	lncRNA	chr2_27185172_C_T_b38	4.71e-07	7.29755	6.84e-12	7.61137	trans	chr2:27185172
1680	rs114295720	3e-11	Triglyceride levels	chr5:122454000	lncRNA	chr2_28241423_C_T_b38	0.000983042	5.6929	4.43e-08	2.29797	trans	chr2:28241423
1681	rs2282143	1e-12	Triglyceride levels	ENSG00000262902.1	lncRNA	chr6_160136611_C_T_b38	2.9e-05	6.4821	6.98e-10	343.347	trans	chr6:160136611
1682	rs3798220	3e-68	Low density lipoprotein cholesterol levels	chr6:160136000	lncRNA	chr6_160540105_T_C_b38	1.11e-05	5.83785	2.12e-08	4.1181	cis	chr6:160540105
1683	rs35443082	1e-63	Low density lipoprotein cholesterol levels	chrX:57591000	lncRNA	chr19_44524079_T_C_b38	0.022845	4.85381	2.44e-06	0.287634	trans	chr19:44524079
1684	rs11542916	2e-59	Low density lipoprotein cholesterol levels	ENSG00000235263.1	lncRNA	chr19_10584044_G_A_b38	0.0480215	4.61978	6.89e-06	2.20589	trans	chr19:10584044
1685	rs4937122	4e-54	Low density lipoprotein cholesterol levels	ENSG00000266258.1	lncRNA	chr11_126358764_T_G_b38	0.000247578	6.01099	8.67e-09	3.32847	trans	chr11:126358764
1686	rs7523242	1e-84	Low density lipoprotein cholesterol levels	chr9:95143000	lncRNA	chr1_55033276_C_T_b38	0.0318829	4.75245	3.85e-06	0.274699	trans	chr1:55033276
1687	rs72902579	2e-77	Low density lipoprotein cholesterol levels	chr9:94686000	lncRNA	chr2_21053136_T_C_b38	0.00506281	5.2829	3.32e-07	0.702477	trans	chr2:21053136
1688	rs514230	1e-74	Low density lipoprotein cholesterol levels	chr1:234716000	lncRNA	chr1_234722850_A_T_b38	1.2e-07	-6.75729	1.52e-10	-5.6603	cis	chr1:234722850
1689	rs1800562	3e-09	Alanine aminotransferase levels	ENSG00000272462.3	lncRNA	chr6_26092913_G_A_b38	0.00464688	-4.40229	1.75e-05	-1.77454	cis	chr6:26092913
1690	rs30351	2e-12	Body fat percentage	chr1:629000	lncRNA	chr5_56498805_G_A_b38	0.00695548	-5.1964	5.01e-07	-286.286	trans	chr5:56498805
1691	rs117673551	4e-17	Low density lipoprotein cholesterol levels	ENSG00000260708.1	lncRNA	chr8_125490061_G_A_b38	0.00373892	5.3617	2.27e-07	4.44931	trans	chr8:125490061
1692	rs1160984	2e-17	Low density lipoprotein cholesterol levels	chr7:155252000	lncRNA	chr19_44900667_C_T_b38	0.00763927	5.17068	5.66e-07	31.2387	trans	chr19:44900667
1693	rs604500	1e-16	Low density lipoprotein cholesterol levels	chr8:144082000	lncRNA	chr1_109209582_T_C_b38	0.0350448	4.72292	4.38e-06	0.0782734	trans	chr1:109209582
1694	rs146534110	1e-18	Low density lipoprotein cholesterol levels	ENSG00000277209.1	lncRNA	chr6_160157037_G_T_b38	0.000799958	5.74136	3.47e-08	4.90641	trans	chr6:160157037
1695	rs151135411	1e-17	Low density lipoprotein cholesterol levels	chr2:190804000	lncRNA	chr6_160410764_G_A_b38	5.87e-13	9.65777	2.43e-18	4.14765	trans	chr6:160410764
1696	rs799157	9e-17	Low density lipoprotein cholesterol levels	chr10:5093000	lncRNA	chr7_73605971_T_C_b38	0.00977895	-5.10193	7.82e-07	-3.1823	trans	chr7:73605971
1697	rs141828689	3e-11	Low density lipoprotein cholesterol levels	chr2:241546000	lncRNA	chr2_43828024_C_T_b38	3.47e-09	8.20951	2.75e-14	16.8521	trans	chr2:43828024
1698	rs77400396	5e-11	Low density lipoprotein cholesterol levels	ENSG00000247134.7	lncRNA	chr8_29044175_G_A_b38	0.0434823	4.65286	5.97e-06	0.609791	trans	chr8:29044175
1699	rs1395613	3e-11	Low density lipoprotein cholesterol levels	chr7:155252000	lncRNA	chr8_58192240_A_C_b38	0.0088621	5.12945	6.87e-07	30.9527	trans	chr8:58192240
1700	rs62523860	4e-11	Low density lipoprotein cholesterol levels	ENSG00000232721.2	lncRNA	chr8_125486445_G_A_b38	0.0100563	5.09381	8.12e-07	8.14596	trans	chr8:125486445
1701	rs519380	2e-11	Low density lipoprotein cholesterol levels	ENSG00000255517.6	lncRNA	chr11_66641938_G_A_b38	0.02724	-3.88742	0.000137987	-0.33743	cis	chr11:66641938
1702	rs117281630	2e-11	Low density lipoprotein cholesterol levels	chr21:39384000	lncRNA	chr17_69159731_A_C_b38	5.22e-16	10.7726	1.3e-21	6.95481	trans	chr17:69159731
1703	rs45574931	4e-12	Low density lipoprotein cholesterol levels	ENSG00000229344.1	lncRNA	chr11_117206256_C_A_b38	6.88e-18	11.4343	1.34e-23	1454.7	trans	chr11:117206256
1704	rs1663564	6e-12	Low density lipoprotein cholesterol levels	chr11:72753000	lncRNA	chr12_105152394_G_A_b38	0.00199988	-5.51879	1.06e-07	-5.55245	trans	chr12:105152394
1705	rs4850047	1e-11	Low density lipoprotein cholesterol levels	ENSG00000234171.3	lncRNA	chr2_3587163_T_C_b38	2.55e-05	5.65779	5.29e-08	0.805434	cis	chr2:3587163
1706	rs896738	6e-11	Low density lipoprotein cholesterol levels	chr22:46268000	lncRNA	chr2_20604548_A_G_b38	0.0121987	5.03838	1.05e-06	1.30022	trans	chr2:20604548
1707	rs62123888	3e-11	Low density lipoprotein cholesterol levels	chr17:44004000	lncRNA	chr2_20855755_T_C_b38	0.0243813	4.83341	2.68e-06	0.90714	trans	chr2:20855755
1708	rs10205003	9e-11	Low density lipoprotein cholesterol levels	ENSG00000285793.1	lncRNA	chr2_21259567_C_T_b38	0.00410498	5.33789	2.55e-07	49.2188	trans	chr2:21259567
1709	rs17764730	8e-11	Alanine aminotransferase levels	ENSG00000245937.8	lncRNA	chr5_128021834_C_T_b38	1.03e-06	-6.3304	1.59e-09	-2.27143	cis	chr5:128021834
1710	rs30351	7e-16	Alanine aminotransferase levels	chr1:629000	lncRNA	chr5_56498805_G_A_b38	0.00695548	-5.1964	5.01e-07	-286.286	trans	chr5:56498805
1711	rs1800777	8e-10	Low density lipoprotein cholesterol levels	ENSG00000205361.8	lncRNA	chr16_56983407_G_A_b38	5.09e-05	5.50056	1.15e-07	33.8038	cis	chr16:56983407
1712	rs117344825	4e-10	Low density lipoprotein cholesterol levels	chr21:39384000	lncRNA	chr17_68975847_T_G_b38	9.53e-08	7.60073	1.13e-12	4.47132	trans	chr17:68975847
1713	rs55812797	3e-10	Low density lipoprotein cholesterol levels	chr14:89041000	lncRNA	chr17_69296584_T_C_b38	0.000384209	5.91046	1.46e-08	0.675332	trans	chr17:69296584
1714	rs490243	1e-10	Low density lipoprotein cholesterol levels	chr1:629000	lncRNA	chr19_44899213_C_T_b38	2.02e-18	11.6178	3.73e-24	2562.87	trans	chr19:44899213
1715	rs928911	1e-10	Low density lipoprotein cholesterol levels	chr2:234864000	lncRNA	chr19_45404602_C_T_b38	0.00107032	5.6722	4.92e-08	3.04487	trans	chr19:45404602
1716	rs73121275	2e-10	Low density lipoprotein cholesterol levels	chr5:122454000	lncRNA	chr20_41012331_C_T_b38	0.000341278	5.93852	1.26e-08	1.05039	trans	chr20:41012331
1717	rs111751551	4e-09	Low density lipoprotein cholesterol levels	chr22:46268000	lncRNA	chr1_108699434_G_A_b38	6.17e-08	7.68165	6.98e-13	3.90387	trans	chr1:108699434
1718	rs35315097	3e-09	Low density lipoprotein cholesterol levels	chr22:46268000	lncRNA	chr2_27706156_A_C_b38	0.00891307	5.12787	6.93e-07	0.918947	trans	chr2:27706156
1719	rs4320850	1e-55	Sex hormone-binding globulin levels	chr3:128854000	lncRNA	chr10_63079887_A_C_b38	0.00385107	5.35457	2.35e-07	1.96674	trans	chr10:63079887
1720	rs116090319	4e-17	Sex hormone-binding globulin levels	chr19:5072000	lncRNA	chr3_136090888_G_A_b38	0.0394747	4.68494	5.18e-06	10.6131	trans	chr3:136090888
1721	rs35315097	3e-16	Sex hormone-binding globulin levels	chr22:46268000	lncRNA	chr2_27706156_A_C_b38	0.00891307	5.12787	6.93e-07	0.918947	trans	chr2:27706156
1722	rs77680021	1e-44	Sex hormone-binding globulin levels	chr21:8209000	lncRNA	chr17_7221187_G_A_b38	0.0222014	4.86249	2.35e-06	15.8305	trans	chr17:7221187
1723	rs151291132	7e-32	Sex hormone-binding globulin levels	chr17:42916000	lncRNA	chr15_44550012_A_G_b38	0.000793993	5.74312	3.44e-08	39.8844	trans	chr15:44550012
1724	rs4806073	3e-28	Sex hormone-binding globulin levels	ENSG00000100058.12	lncRNA	chr19_35064286_T_C_b38	0.00266549	-5.44783	1.5e-07	-4.21906	trans	chr19:35064286
1725	rs16941230	2e-27	Sex hormone-binding globulin levels	chr15:84980000	lncRNA	chr12_111084196_A_C_b38	1.8e-05	6.58299	4.01e-10	3.0426	trans	chr12:111084196
1726	rs77532628	2e-18	Sex hormone-binding globulin levels	chr20:34475000	lncRNA	chr2_27684577_T_C_b38	0.0345346	4.72741	4.3e-06	0.344227	trans	chr2:27684577
1727	rs74648298	6e-23	Sex hormone-binding globulin levels	chr19:5072000	lncRNA	chr3_136534030_C_T_b38	0.0384815	4.69367	4.99e-06	6.2285	trans	chr3:136534030
1728	rs72681869	4e-21	Sex hormone-binding globulin levels	chr5:122454000	lncRNA	chr14_50188639_G_C_b38	3.95e-21	12.5453	5.58e-27	7.07633	trans	chr14:50188639
1729	rs4320850	8e-16	Testosterone levels	chr3:128854000	lncRNA	chr10_63079887_A_C_b38	0.00385107	5.35457	2.35e-07	1.96674	trans	chr10:63079887
1730	rs77680021	1e-11	Testosterone levels	chr21:8209000	lncRNA	chr17_7221187_G_A_b38	0.0222014	4.86249	2.35e-06	15.8305	trans	chr17:7221187
1731	rs77532628	3e-10	Testosterone levels	chr20:34475000	lncRNA	chr2_27684577_T_C_b38	0.0345346	4.72741	4.3e-06	0.344227	trans	chr2:27684577
1732	rs151291132	9e-20	Serum total protein level	chr17:42916000	lncRNA	chr15_44550012_A_G_b38	0.000793993	5.74312	3.44e-08	39.8844	trans	chr15:44550012
1733	rs36066272	5e-12	Triglyceride levels	ENSG00000278367.1	lncRNA	chr11_117230404_T_C_b38	0.0416613	4.66735	5.6e-06	1.22902	trans	chr11:117230404
1734	rs76260822	4e-12	Triglyceride levels	ENSG00000277209.1	lncRNA	chr2_27900023_C_T_b38	1.01e-17	11.3709	2.08e-23	12.7347	trans	chr2:27900023
1735	rs149117895	7e-13	Triglyceride levels	chr17:42916000	lncRNA	chr2_27489962_C_A_b38	5.76e-11	8.90278	3.41e-16	153.366	trans	chr2:27489962
1736	rs1800777	3e-12	Triglyceride levels	ENSG00000205361.8	lncRNA	chr16_56983407_G_A_b38	5.09e-05	5.50056	1.15e-07	33.8038	cis	chr16:56983407
1737	rs79634051	2e-15	Vitamin D levels	ENSG00000268592.3	lncRNA	chr11_14540399_G_C_b38	0.00516157	5.27758	3.41e-07	0.506445	trans	chr11:14540399
1738	rs72798837	7e-27	Low density lipoprotein cholesterol levels	ENSG00000286878.1	lncRNA	chr2_43871687_G_C_b38	3.87e-09	8.18809	3.15e-14	4.04921	trans	chr2:43871687
1739	rs10490625	2e-23	Low density lipoprotein cholesterol levels	ENSG00000277209.1	lncRNA	chr2_118101980_G_A_b38	0.00294611	5.42333	1.69e-07	2.23942	trans	chr2:118101980
1740	rs56315738	2e-22	Low density lipoprotein cholesterol levels	chr1:629000	lncRNA	chr19_11065147_C_T_b38	0.00296523	5.42166	1.7e-07	815.788	trans	chr19:11065147
1741	rs72654472	8e-20	Low density lipoprotein cholesterol levels	chr15:84980000	lncRNA	chr19_44911135_G_T_b38	0.0104943	5.08173	8.59e-07	3.01672	trans	chr19:44911135
1742	rs71403855	3e-19	Low density lipoprotein cholesterol levels	ENSG00000233461.6	lncRNA	chr16_71592343_C_G_b38	0.00355597	5.37494	2.13e-07	20.3403	trans	chr16:71592343
1743	rs17764730	2e-21	Sex hormone-binding globulin levels	ENSG00000245937.8	lncRNA	chr5_128021834_C_T_b38	1.03e-06	-6.3304	1.59e-09	-2.27143	cis	chr5:128021834
1744	rs30351	5e-42	Sex hormone-binding globulin levels	chr1:629000	lncRNA	chr5_56498805_G_A_b38	0.00695548	-5.1964	5.01e-07	-286.286	trans	chr5:56498805
1745	rs30351	9e-44	Triglycerides	chr1:629000	lncRNA	chr5_56498805_G_A_b38	0.00695548	-5.1964	5.01e-07	-286.286	trans	chr5:56498805
1746	rs2168608	2e-09	Low density lipoprotein cholesterol levels	ENSG00000196696.13	lncRNA	chr16_70648791_G_A_b38	0.000194854	5.18681	5.25e-07	23.1419	cis	chr16:70648791
1747	rs3761081	5e-09	Low density lipoprotein cholesterol levels	chr1:236064000	lncRNA	chr19_19190377_G_A_b38	0.0144027	4.99164	1.3e-06	4.61399	trans	chr19:19190377
1748	rs28399613	1e-09	Low density lipoprotein cholesterol levels	chr17:44318000	lncRNA	chr19_44813881_C_T_b38	0.00198429	5.52092	1.04e-07	0.50109	trans	chr19:44813881
1749	rs77632188	1e-09	Low density lipoprotein cholesterol levels	chr11:72753000	lncRNA	chr19_45075054_A_G_b38	6.56e-08	7.67006	7.48e-13	17.4169	trans	chr19:45075054
1750	rs73048457	4e-09	Low density lipoprotein cholesterol levels	chr20:62301000	lncRNA	chr19_45585797_T_C_b38	1.07e-06	7.14506	1.66e-11	16.7812	trans	chr19:45585797
1751	rs632057	1e-09	Low density lipoprotein cholesterol levels	ENSG00000222019.7	lncRNA	chr6_139512875_T_G_b38	0.0198102	-4.89741	2.01e-06	-2.99402	trans	chr6:139512875
1752	rs6859	0	Low density lipoprotein cholesterol levels	ENSG00000229005.2	lncRNA	chr19_44878777_A_G_b38	0.0289213	-4.78253	3.36e-06	-0.0801524	trans	chr19:44878777
1753	rs146534110	2e-285	Lipoprotein (a) levels	ENSG00000277209.1	lncRNA	chr6_160157037_G_T_b38	0.000799958	5.74136	3.47e-08	4.90641	trans	chr6:160157037
1754	rs151135411	5e-42	Lipoprotein (a) levels	chr2:190804000	lncRNA	chr6_160410764_G_A_b38	5.87e-13	9.65777	2.43e-18	4.14765	trans	chr6:160410764
1755	rs2282143	1e-138	Lipoprotein (a) levels	ENSG00000262902.1	lncRNA	chr6_160136611_C_T_b38	2.9e-05	6.4821	6.98e-10	343.347	trans	chr6:160136611
1756	rs6542680	4e-13	Non-albumin protein levels	ENSG00000234171.3	lncRNA	chr2_3592552_C_T_b38	0.00326357	4.50101	1.15e-05	0.608796	cis	chr2:3592552
1757	rs1160984	5e-14	Triglyceride levels	chr7:155252000	lncRNA	chr19_44900667_C_T_b38	0.00763927	5.17068	5.66e-07	31.2387	trans	chr19:44900667
1758	rs72654472	4e-17	Triglyceride levels	chr15:84980000	lncRNA	chr19_44911135_G_T_b38	0.0104943	5.08173	8.59e-07	3.01672	trans	chr19:44911135
1759	rs673548	1e-173	Triglyceride levels	chr2:21044000	lncRNA	chr2_21014672_G_A_b38	0.0116511	-4.14197	5.09e-05	-4.45241	cis	chr2:21014672
1760	rs117673551	2e-29	Triglyceride levels	ENSG00000260708.1	lncRNA	chr8_125490061_G_A_b38	0.00373892	5.3617	2.27e-07	4.44931	trans	chr8:125490061
1761	rs9577924	2e-26	Triglyceride levels	chr13:113845000	lncRNA	chr13_113842344_A_G_b38	0.0347542	-3.81001	0.000185138	-2.51028	cis	chr13:113842344
1762	rs74564095	9e-25	Triglyceride levels	ENSG00000246273.8	lncRNA	chr2_27293422_C_T_b38	0.0224167	4.85976	2.38e-06	0.334323	trans	chr2:27293422
1763	rs268	6e-166	Triglyceride levels	ENSG00000225630.1	lncRNA	chr8_19956018_A_G_b38	0.000651752	5.78892	2.72e-08	4052.77	trans	chr8:19956018
1764	rs45574931	2e-20	Triglyceride levels	ENSG00000229344.1	lncRNA	chr11_117206256_C_A_b38	6.88e-18	11.4343	1.34e-23	1454.7	trans	chr11:117206256
1765	rs78309295	6e-19	Triglyceride levels	chr11:72753000	lncRNA	chr8_125516480_A_G_b38	0.0489425	4.61358	7.08e-06	8.64931	trans	chr8:125516480
1766	rs77005271	5e-14	Triglyceride levels	chr22:27930000	lncRNA	chr2_27434814_C_T_b38	0.0377148	4.69999	4.85e-06	2.2868	trans	chr2:27434814
1767	rs2180314	1e-16	Triglyceride levels	chr6:52746000	lncRNA	chr6_52752933_C_G_b38	0.000366097	-5.04094	1.04e-06	-22.5085	cis	chr6:52752933
1768	rs7935946	6e-15	Triglyceride levels	ENSG00000100058.12	lncRNA	chr11_61848070_C_T_b38	0.0132371	5.01541	1.17e-06	4.72952	trans	chr11:61848070
1769	rs61904855	2e-15	Triglyceride levels	chr11:72753000	lncRNA	chr11_116605951_C_A_b38	0.0420615	4.66376	5.69e-06	7.34379	trans	chr11:116605951
1770	rs77532628	7e-29	Triglyceride levels	chr20:34475000	lncRNA	chr2_27684577_T_C_b38	0.0345346	4.72741	4.3e-06	0.344227	trans	chr2:27684577
1771	rs799157	3e-57	Triglyceride levels	chr10:5093000	lncRNA	chr7_73605971_T_C_b38	0.00977895	-5.10193	7.82e-07	-3.1823	trans	chr7:73605971
1772	rs632057	1e-34	Triglyceride levels	ENSG00000222019.7	lncRNA	chr6_139512875_T_G_b38	0.0198102	-4.89741	2.01e-06	-2.99402	trans	chr6:139512875
1773	rs584007	7e-193	Triglyceride levels	ENSG00000214855.9	lncRNA	chr19_44913221_A_G_b38	0.0354538	-3.8014	0.000191238	-2.00488	cis	chr19:44913221
1774	rs75218485	9e-119	Triglyceride levels	chr9:101415000	lncRNA	chr8_19920184_C_T_b38	0.000288139	5.97731	1.03e-08	23.6303	trans	chr8:19920184
1775	rs151291132	8e-47	Triglyceride levels	chr17:42916000	lncRNA	chr15_44550012_A_G_b38	0.000793993	5.74312	3.44e-08	39.8844	trans	chr15:44550012
1776	rs117604010	4e-70	Triglyceride levels	chr14:23611000	lncRNA	chr8_19990885_G_A_b38	0.000375292	5.91662	1.41e-08	1.58557	trans	chr8:19990885
1777	rs35266076	2e-18	Triglyceride levels	chr9:104906000	lncRNA	chr11_116431934_G_A_b38	0.0107228	5.07546	8.85e-07	14.9917	trans	chr11:116431934
1778	rs62523860	4e-17	Triglyceride levels	ENSG00000232721.2	lncRNA	chr8_125486445_G_A_b38	0.0100563	5.09381	8.12e-07	8.14596	trans	chr8:125486445
1779	rs79610135	1e-10	Triglyceride levels	chr21:8213000	lncRNA	chr11_116765235_T_C_b38	0.0149223	4.98182	1.36e-06	25.1537	trans	chr11:116765235
1780	rs112933729	7e-10	Triglyceride levels	ENSG00000247627.2	lncRNA	chr11_117375850_G_A_b38	0.00030636	5.96317	1.11e-08	97.8213	trans	chr11:117375850
1781	rs10175462	5e-13	Urate levels	chr2:113239000	lncRNA	chr2_113230915_G_A_b38	6.83e-15	-9.64312	2.68e-18	-8.40466	cis	chr2:113230915
1782	rs1800027	8e-13	Urea levels	chr11:59615000	lncRNA	chr19_48703469_C_T_b38	0.0183119	4.9219	1.79e-06	1.27653	trans	chr19:48703469
1783	rs394819	4e-10	Total cholesterol levels	chr1:629000	lncRNA	chr19_44901322_G_T_b38	2.02e-18	11.6178	3.73e-24	2562.87	trans	chr19:44901322
1784	rs73121275	7e-10	Total cholesterol levels	chr5:122454000	lncRNA	chr20_41012331_C_T_b38	0.000341278	5.93852	1.26e-08	1.05039	trans	chr20:41012331
1785	rs10205003	3e-09	Total cholesterol levels	ENSG00000285793.1	lncRNA	chr2_21259567_C_T_b38	0.00410498	5.33789	2.55e-07	49.2188	trans	chr2:21259567
1786	rs77532628	2e-09	Total cholesterol levels	chr20:34475000	lncRNA	chr2_27684577_T_C_b38	0.0345346	4.72741	4.3e-06	0.344227	trans	chr2:27684577
1787	rs1801701	6e-33	Total cholesterol levels	chr2:21044000	lncRNA	chr2_21005955_C_T_b38	8.11e-08	6.83773	9.65e-11	11.7304	cis	chr2:21005955
1788	rs4937122	3e-31	Total cholesterol levels	ENSG00000266258.1	lncRNA	chr11_126358764_T_G_b38	0.000247578	6.01099	8.67e-09	3.32847	trans	chr11:126358764
1789	rs2066718	8e-13	Total cholesterol levels	chr1:629000	lncRNA	chr9_104826974_C_T_b38	0.000636436	5.79462	2.65e-08	755.327	trans	chr9:104826974
1790	rs10773112	4e-13	Total cholesterol levels	chr5:784000	lncRNA	chr12_124853983_C_T_b38	0.0353579	-4.72032	4.43e-06	-0.475501	trans	chr12:124853983
1791	rs2180314	4e-09	Estimated glomerular filtration rate	chr6:52746000	lncRNA	chr6_52752933_C_G_b38	0.000366097	-5.04094	1.04e-06	-22.5085	cis	chr6:52752933
1792	rs16941230	1e-13	Gamma glutamyl transferase levels	chr15:84980000	lncRNA	chr12_111084196_A_C_b38	1.8e-05	6.58299	4.01e-10	3.0426	trans	chr12:111084196
1793	rs76549217	1e-11	Glycated hemoglobin levels	chr11:72753000	lncRNA	chr5_14768657_C_T_b38	0.0454842	4.63849	6.35e-06	8.18502	trans	chr5:14768657
1794	rs72681869	5e-12	Glycated hemoglobin levels	chr5:122454000	lncRNA	chr14_50188639_G_C_b38	3.95e-21	12.5453	5.58e-27	7.07633	trans	chr14:50188639
1795	rs116339548	6e-21	High density lipoprotein cholesterol levels	chr22:19179000	lncRNA	chr8_20049454_T_C_b38	0.000759515	5.75376	3.26e-08	6.86174	trans	chr8:20049454
1796	rs75378421	2e-21	High density lipoprotein cholesterol levels	chr11:72753000	lncRNA	chr16_56998907_C_T_b38	6.03e-06	6.80345	1.17e-10	7.36071	trans	chr16:56998907
1797	rs77682558	4e-20	High density lipoprotein cholesterol levels	ENSG00000233621.2	lncRNA	chr11_47255267_G_A_b38	0.0439134	4.64989	6.04e-06	6.62776	trans	chr11:47255267
1798	rs79469230	1e-20	High density lipoprotein cholesterol levels	chr1:67829000	lncRNA	chr18_50446432_A_C_b38	0.0152618	4.97521	1.41e-06	1.30347	trans	chr18:50446432
1799	rs113629348	9e-19	High density lipoprotein cholesterol levels	chr6:1311000	lncRNA	chr15_58253469_C_T_b38	0.00206284	5.51103	1.1e-07	12.8184	trans	chr15:58253469
1800	rs9282734	2e-23	Insulin-like growth factor 1 levels	chr4:12888000	lncRNA	chr7_45917370_T_G_b38	2.45e-10	8.66193	1.6e-15	7.10782	trans	chr7:45917370
1801	rs514230	3e-22	Insulin-like growth factor 1 levels	chr1:234716000	lncRNA	chr1_234722850_A_T_b38	1.2e-07	-6.75729	1.52e-10	-5.6603	cis	chr1:234722850
1802	rs17200751	4e-22	Insulin-like growth factor 1 levels	chr2:119485000	lncRNA	chr7_46689888_C_T_b38	0.0031692	5.40469	1.85e-07	11.7856	trans	chr7:46689888
1803	rs78035169	8e-19	Insulin-like growth factor 1 levels	ENSG00000286153.1	lncRNA	chr7_46523759_C_T_b38	0.00385033	5.3547	2.35e-07	1.38689	trans	chr7:46523759
1804	rs121912698	6e-18	Insulin-like growth factor 1 levels	chr5:95834000	lncRNA	chr3_51988821_C_T_b38	4.61e-08	7.73512	5.05e-13	16.2176	trans	chr3:51988821
1805	rs72701684	3e-18	Insulin-like growth factor 1 levels	chr5:34048000	lncRNA	chr9_5211191_G_T_b38	0.00214388	5.50184	1.15e-07	5.16187	trans	chr9:5211191
1806	rs10175462	2e-14	Insulin-like growth factor 1 levels	chr2:113239000	lncRNA	chr2_113230915_G_A_b38	6.83e-15	-9.64312	2.68e-18	-8.40466	cis	chr2:113230915
1807	rs111583052	5e-14	Insulin-like growth factor 1 levels	chr9:101415000	lncRNA	chr7_46704022_G_A_b38	3.45e-06	6.91683	6.16e-11	21.5437	trans	chr7:46704022
1808	rs77682558	2e-14	Insulin-like growth factor 1 levels	ENSG00000233621.2	lncRNA	chr11_47255267_G_A_b38	0.0439134	4.64989	6.04e-06	6.62776	trans	chr11:47255267
1809	rs16941230	6e-14	Insulin-like growth factor 1 levels	chr15:84980000	lncRNA	chr12_111084196_A_C_b38	1.8e-05	6.58299	4.01e-10	3.0426	trans	chr12:111084196
1810	rs11626364	1e-14	Insulin-like growth factor 1 levels	chr7:155961000	lncRNA	chr14_73783107_T_C_b38	0.0203972	4.88858	2.09e-06	9.02344	trans	chr14:73783107
1811	rs34680334	4e-14	Insulin-like growth factor 1 levels	chr1:631000	lncRNA	chr16_1792453_G_A_b38	3.37e-11	8.99313	1.9e-16	8425.11	trans	chr16:1792453
1812	rs182335933	1e-15	Insulin-like growth factor 1 levels	chr22:27930000	lncRNA	chr2_25795866_G_T_b38	0.00137968	5.60874	6.76e-08	4.36511	trans	chr2:25795866
1813	rs6958337	3e-15	Insulin-like growth factor 1 levels	chr17:68613000	lncRNA	chr7_45724929_T_C_b38	0.00578551	5.24637	3.96e-07	3.3806	trans	chr7:45724929
1814	rs117294144	8e-15	Insulin-like growth factor 1 levels	chr2:119485000	lncRNA	chr7_46288827_C_T_b38	0.0129289	5.0221	1.13e-06	11.739	trans	chr7:46288827
1815	rs77991917	2e-16	Insulin-like growth factor 1 levels	ENSG00000282885.2	lncRNA	chr12_102528093_G_A_b38	0.00125537	5.63174	6.02e-08	31.6998	trans	chr12:102528093
1816	rs45574931	6e-20	Total cholesterol levels	ENSG00000229344.1	lncRNA	chr11_117206256_C_A_b38	6.88e-18	11.4343	1.34e-23	1454.7	trans	chr11:117206256
1817	rs1160984	4e-20	Total cholesterol levels	chr7:155252000	lncRNA	chr19_44900667_C_T_b38	0.00763927	5.17068	5.66e-07	31.2387	trans	chr19:44900667
1818	rs72654472	5e-20	Total cholesterol levels	chr15:84980000	lncRNA	chr19_44911135_G_T_b38	0.0104943	5.08173	8.59e-07	3.01672	trans	chr19:44911135
1819	rs56315738	2e-19	Total cholesterol levels	chr1:629000	lncRNA	chr19_11065147_C_T_b38	0.00296523	5.42166	1.7e-07	815.788	trans	chr19:11065147
1820	rs4240624	1e-31	Liver volume	chr1:161228000	lncRNA	chr8_9326721_G_A_b38	0.0374379	-4.70222	4.8e-06	-0.0703461	trans	chr8:9326721
1821	rs79287178	8e-13	Liver volume	ENSG00000225630.1	lncRNA	chr3_172576710_G_A_b38	0.000253075	6.00563	8.91e-09	2995.03	trans	chr3:172576710
1822	rs76372731	1e-36	Blood glucose levels	ENSG00000286153.1	lncRNA	chr2_168890706_T_C_b38	0.00130825	5.6217	6.33e-08	1.646	trans	chr2:168890706
1823	rs2971681	6e-30	Blood glucose levels	chr1:629000	lncRNA	chr7_44143588_A_G_b38	0.00671146	5.20558	4.8e-07	286.178	trans	chr7:44143588
1824	rs74897641	3e-25	Blood glucose levels	ENSG00000285793.1	lncRNA	chr7_44190782_G_A_b38	0.00489307	5.292	3.18e-07	41.3673	trans	chr7:44190782
1825	rs11768656	1e-10	Blood glucose levels	chr13:48974000	lncRNA	chr7_44244062_C_T_b38	1.94e-05	6.56726	4.37e-10	1.7949	trans	chr7:44244062
1826	rs77795162	9e-10	Blood glucose levels	chr21:39384000	lncRNA	chr10_113049390_C_T_b38	0.00407818	5.33975	2.53e-07	1.95759	trans	chr10:113049390
1827	rs9900684	9e-10	Blood glucose levels	chr12:115074000	lncRNA	chr17_29405924_C_T_b38	0.048059	4.61935	6.9e-06	0.243464	trans	chr17:29405924
1828	rs115654069	4e-09	Blood glucose levels	chr13:32031000	lncRNA	chr2_169106841_C_T_b38	2.39e-17	11.245	4.98e-23	2.50807	trans	chr2:169106841
1829	rs116859590	2e-09	Blood glucose levels	chr19:5075000	lncRNA	chr10_112992651_C_T_b38	0.0369376	4.70634	4.72e-06	0.404252	trans	chr10:112992651
1830	rs2232326	2e-20	Blood glucose levels	chr20:63626000	lncRNA	chr2_168907981_T_C_b38	7.58e-09	8.06587	6.71e-14	26.2682	trans	chr2:168907981
1831	rs16856247	3e-19	Blood glucose levels	ENSG00000262902.1	lncRNA	chr2_168927903_C_T_b38	0.0125441	5.03037	1.09e-06	215.841	trans	chr2:168927903
1832	rs61791114	1e-16	Blood glucose levels	chr9:94686000	lncRNA	chr3_171031070_T_C_b38	0.000300671	5.96738	1.09e-08	1.76138	trans	chr3:171031070
1833	rs348330	1e-13	Blood glucose levels	ENSG00000100058.12	lncRNA	chr1_229537208_G_A_b38	0.000187356	-6.07639	6.15e-09	-2.99893	trans	chr1:229537208
1834	rs1333051	9e-13	Blood glucose levels	ENSG00000257940.1	lncRNA	chr9_22136490_A_T_b38	0.035537	4.71856	4.47e-06	2.34155	trans	chr9:22136490
1835	rs12692596	3e-12	Blood glucose levels	chr2:160257000	lncRNA	chr2_160409399_C_T_b38	0.00168337	-4.67544	5.4e-06	-0.118184	cis	chr2:160409399
1836	rs116076574	3e-12	Blood glucose levels	ENSG00000286153.1	lncRNA	chr2_168692474_G_A_b38	0.000448172	5.87545	1.75e-08	1.89401	trans	chr2:168692474
1837	rs2249891	4e-16	High density lipoprotein cholesterol levels	ENSG00000242294.6	lncRNA	chr9_104861961_A_G_b38	0.00426848	5.32804	2.67e-07	0.108449	trans	chr9:104861961
1838	rs7935946	4e-16	High density lipoprotein cholesterol levels	ENSG00000100058.12	lncRNA	chr11_61848070_C_T_b38	0.0132371	5.01541	1.17e-06	4.72952	trans	chr11:61848070
1839	rs7199256	6e-16	High density lipoprotein cholesterol levels	chr6:34889000	lncRNA	chr16_56619833_G_T_b38	0.000206567	6.05337	6.94e-09	0.0636892	trans	chr16:56619833
1840	rs6859	5e-16	High density lipoprotein cholesterol levels	ENSG00000229005.2	lncRNA	chr19_44878777_A_G_b38	0.0289213	-4.78253	3.36e-06	-0.0801524	trans	chr19:44878777
1841	rs62566032	2e-14	High density lipoprotein cholesterol levels	chr19:47869000	lncRNA	chr9_104787546_G_A_b38	0.0429619	4.65693	5.86e-06	2.70934	trans	chr9:104787546
1842	rs78548599	5e-15	High density lipoprotein cholesterol levels	ENSG00000272368.2	lncRNA	chr9_104830075_C_T_b38	0.0488593	4.61415	7.06e-06	0.422377	trans	chr9:104830075
1843	rs77173113	4e-15	High density lipoprotein cholesterol levels	ENSG00000260765.2	lncRNA	chr11_47549059_T_G_b38	0.0284997	4.78725	3.29e-06	6.01942	trans	chr11:47549059
1844	rs76765173	4e-15	High density lipoprotein cholesterol levels	chr11:72753000	lncRNA	chr16_66903675_G_A_b38	3.65e-05	6.43272	9.13e-10	6.86282	trans	chr16:66903675
1845	rs4850047	6e-14	High density lipoprotein cholesterol levels	ENSG00000234171.3	lncRNA	chr2_3587163_T_C_b38	2.55e-05	5.65779	5.29e-08	0.805434	cis	chr2:3587163
1846	rs73215959	1e-09	Total cholesterol levels	chr9:101415000	lncRNA	chr3_132379930_C_T_b38	3.61e-07	7.34864	5.07e-12	16.5326	trans	chr3:132379930
1847	rs79953286	1e-09	Total cholesterol levels	chr21:39384000	lncRNA	chr3_132507256_A_G_b38	0.00820163	5.15125	6.21e-07	1.13762	trans	chr3:132507256
1848	rs117446263	1e-09	Total cholesterol levels	chr1:67829000	lncRNA	chr6_160426539_G_A_b38	0.00106078	5.67447	4.86e-08	1.56164	trans	chr6:160426539
1849	rs62523860	2e-09	Total cholesterol levels	ENSG00000232721.2	lncRNA	chr8_125486445_G_A_b38	0.0100563	5.09381	8.12e-07	8.14596	trans	chr8:125486445
1850	rs78309295	3e-09	Total cholesterol levels	chr11:72753000	lncRNA	chr8_125516480_A_G_b38	0.0489425	4.61358	7.08e-06	8.64931	trans	chr8:125516480
1851	rs117164445	4e-09	Total cholesterol levels	chr1:51518000	lncRNA	chr9_133452645_C_T_b38	0.0109932	5.06885	9.12e-07	3.60926	trans	chr9:133452645
1852	rs2282143	6e-28	Total cholesterol levels	ENSG00000262902.1	lncRNA	chr6_160136611_C_T_b38	2.9e-05	6.4821	6.98e-10	343.347	trans	chr6:160136611
1853	rs72798837	2e-25	Total cholesterol levels	ENSG00000286878.1	lncRNA	chr2_43871687_G_C_b38	3.87e-09	8.18809	3.15e-14	4.04921	trans	chr2:43871687
1854	rs1800777	5e-25	Total cholesterol levels	ENSG00000205361.8	lncRNA	chr16_56983407_G_A_b38	5.09e-05	5.50056	1.15e-07	33.8038	cis	chr16:56983407
1855	rs10490625	3e-21	Total cholesterol levels	ENSG00000277209.1	lncRNA	chr2_118101980_G_A_b38	0.00294611	5.42333	1.69e-07	2.23942	trans	chr2:118101980
1856	rs72681869	2e-16	Creatinine levels	chr5:122454000	lncRNA	chr14_50188639_G_C_b38	3.95e-21	12.5453	5.58e-27	7.07633	trans	chr14:50188639
1857	rs71559014	5e-112	Liver iron content	ENSG00000224843.8	lncRNA	chr6_27154665_A_G_b38	0.0396001	3.75839	0.000224671	1.61314	cis	chr6:27154665
1858	rs10422861	2e-22	Pancreas fat	ENSG00000239213.6	lncRNA	chr19_33403940_C_T_b38	0.0363112	-4.71167	4.61e-06	-0.31082	trans	chr19:33403940
1859	rs4850047	1e-18	Gamma glutamyl transferase levels	ENSG00000234171.3	lncRNA	chr2_3587163_T_C_b38	2.55e-05	5.65779	5.29e-08	0.805434	cis	chr2:3587163
1860	rs35315097	1e-18	Gamma glutamyl transferase levels	chr22:46268000	lncRNA	chr2_27706156_A_C_b38	0.00891307	5.12787	6.93e-07	0.918947	trans	chr2:27706156
1861	rs268	7e-220	High density lipoprotein cholesterol levels	ENSG00000225630.1	lncRNA	chr8_19956018_A_G_b38	0.000651752	5.78892	2.72e-08	4052.77	trans	chr8:19956018
1862	rs6499862	8e-187	High density lipoprotein cholesterol levels	ENSG00000051108.15	lncRNA	chr16_56957612_G_A_b38	0.00631753	4.31563	2.51e-05	114.495	cis	chr16:56957612
1863	rs74765290	1e-61	High density lipoprotein cholesterol levels	chr8:96774000	lncRNA	chr16_56825985_A_G_b38	2.05e-07	7.45529	2.7e-12	2.84743	trans	chr16:56825985
1864	rs10773112	5e-50	High density lipoprotein cholesterol levels	chr5:784000	lncRNA	chr12_124853983_C_T_b38	0.0353579	-4.72032	4.43e-06	-0.475501	trans	chr12:124853983
1865	rs79204427	6e-38	High density lipoprotein cholesterol levels	chr1:67829000	lncRNA	chr18_50166760_T_C_b38	0.0233986	4.8457	2.53e-06	1.25431	trans	chr18:50166760
1866	rs4986970	3e-37	High density lipoprotein cholesterol levels	chr5:122454000	lncRNA	chr16_67942417_A_T_b38	0.00142738	5.60049	7.04e-08	2.04145	trans	chr16:67942417
1867	rs2697920	2e-35	High density lipoprotein cholesterol levels	ENSG00000100058.12	lncRNA	chr11_47349056_T_C_b38	0.0448017	-4.64346	6.22e-06	-2.36264	trans	chr11:47349056
1868	rs1210978	3e-25	High density lipoprotein cholesterol levels	chr5:122454000	lncRNA	chr16_67544493_C_T_b38	0.00830031	5.14754	6.31e-07	1.79189	trans	chr16:67544493
1869	rs2066718	1e-49	High density lipoprotein cholesterol levels	chr1:629000	lncRNA	chr9_104826974_C_T_b38	0.000636436	5.79462	2.65e-08	755.327	trans	chr9:104826974
1870	rs117250566	4e-42	High density lipoprotein cholesterol levels	ENSG00000205361.8	lncRNA	chr16_57190651_G_A_b38	0.00617629	4.32269	2.43e-05	32.0272	cis	chr16:57190651
1871	rs117604010	9e-41	High density lipoprotein cholesterol levels	chr14:23611000	lncRNA	chr8_19990885_G_A_b38	0.000375292	5.91662	1.41e-08	1.58557	trans	chr8:19990885
1872	rs35684611	2e-30	High density lipoprotein cholesterol levels	ENSG00000259065.2	lncRNA	chr15_58429103_A_G_b38	0.0351742	4.72183	4.4e-06	1.53815	trans	chr15:58429103
1873	rs673548	2e-119	High density lipoprotein cholesterol levels	chr2:21044000	lncRNA	chr2_21014672_G_A_b38	0.0116511	-4.14197	5.09e-05	-4.45241	cis	chr2:21014672
1874	rs35797045	3e-89	High density lipoprotein cholesterol levels	chr8:96774000	lncRNA	chr16_56884213_C_A_b38	5.02e-05	6.36595	1.31e-09	2.63442	trans	chr16:56884213
1875	rs80175721	1e-88	High density lipoprotein cholesterol levels	chr17:44004000	lncRNA	chr18_49670500_A_G_b38	0.00829416	5.14787	6.3e-07	2.86137	trans	chr18:49670500
1876	rs75218485	1e-86	High density lipoprotein cholesterol levels	chr9:101415000	lncRNA	chr8_19920184_C_T_b38	0.000288139	5.97731	1.03e-08	23.6303	trans	chr8:19920184
1877	rs78472646	3e-09	High density lipoprotein cholesterol levels	chr20:38144000	lncRNA	chr18_49041308_C_G_b38	0.0242121	4.83539	2.65e-06	5.05313	trans	chr18:49041308
1878	rs2156498	5e-09	High density lipoprotein cholesterol levels	chr2:119485000	lncRNA	chr18_49446068_A_G_b38	0.000820296	5.73576	3.57e-08	15.0992	trans	chr18:49446068
1879	rs1800777	0	High density lipoprotein cholesterol levels	ENSG00000205361.8	lncRNA	chr16_56983407_G_A_b38	5.09e-05	5.50056	1.15e-07	33.8038	cis	chr16:56983407
1880	rs73954922	3e-09	Insulin-like growth factor 1 levels	ENSG00000262902.1	lncRNA	chr2_111111027_A_C_b38	0.0349443	4.7237	4.37e-06	123.979	trans	chr2:111111027
1881	rs34180575	3e-33	Insulin-like growth factor 1 levels	ENSG00000273117.1	lncRNA	chr1_220883831_C_T_b38	0.0238816	4.83964	2.6e-06	1.03633	trans	chr1:220883831
1882	rs9347099	2e-33	Insulin-like growth factor 1 levels	ENSG00000100058.12	lncRNA	chr6_165914398_G_T_b38	0.0178217	4.9304	1.73e-06	3.93645	trans	chr6:165914398
1883	rs79579070	3e-27	Insulin-like growth factor 1 levels	ENSG00000205106.4	lncRNA	chr12_102120855_C_A_b38	0.0427479	4.65861	5.82e-06	1.79428	trans	chr12:102120855
1884	rs10913200	4e-59	Insulin-like growth factor 1 levels	chr1:58882000	lncRNA	chr1_176552519_G_A_b38	0.000750225	5.75667	3.21e-08	0.346532	trans	chr1:176552519
1885	rs151291132	1e-53	Insulin-like growth factor 1 levels	chr17:42916000	lncRNA	chr15_44550012_A_G_b38	0.000793993	5.74312	3.44e-08	39.8844	trans	chr15:44550012
1886	rs164910	2e-41	Insulin-like growth factor 1 levels	chr1:629000	lncRNA	chr1_91084978_T_C_b38	0.000391322	5.9061	1.49e-08	510.513	trans	chr1:91084978
1887	rs7694416	3e-09	Insulin-like growth factor 1 levels	chr21:8213000	lncRNA	chr4_71151038_T_A_b38	0.000384939	5.91004	1.46e-08	18.3619	trans	chr4:71151038
1888	rs2228078	2e-09	Insulin-like growth factor 1 levels	chr2:3518000	lncRNA	chr7_30979237_T_C_b38	0.000967838	5.69665	4.35e-08	2.85217	trans	chr7:30979237
1889	rs584007	2e-64	Total cholesterol levels	ENSG00000214855.9	lncRNA	chr19_44913221_A_G_b38	0.0354538	-3.8014	0.000191238	-2.00488	cis	chr19:44913221
1890	rs72902579	4e-63	Total cholesterol levels	chr9:94686000	lncRNA	chr2_21053136_T_C_b38	0.00506281	5.2829	3.32e-07	0.702477	trans	chr2:21053136
1891	rs673548	1e-55	Total cholesterol levels	chr2:21044000	lncRNA	chr2_21014672_G_A_b38	0.0116511	-4.14197	5.09e-05	-4.45241	cis	chr2:21014672
1892	rs3798220	2e-52	Total cholesterol levels	chr6:160136000	lncRNA	chr6_160540105_T_C_b38	1.11e-05	5.83785	2.12e-08	4.1181	cis	chr6:160540105
1893	rs11542916	9e-48	Total cholesterol levels	ENSG00000235263.1	lncRNA	chr19_10584044_G_A_b38	0.0480215	4.61978	6.89e-06	2.20589	trans	chr19:10584044
1894	rs514230	5e-84	Total cholesterol levels	chr1:234716000	lncRNA	chr1_234722850_A_T_b38	1.2e-07	-6.75729	1.52e-10	-5.6603	cis	chr1:234722850
1895	rs7523242	4e-70	Total cholesterol levels	chr9:95143000	lncRNA	chr1_55033276_C_T_b38	0.0318829	4.75245	3.85e-06	0.274699	trans	chr1:55033276
1896	rs603424	1e-12	Total cholesterol levels	ENSG00000284377.1	lncRNA	chr10_100315722_G_A_b38	0.00547415	5.26169	3.68e-07	0.430768	trans	chr10:100315722
1897	rs1663564	7e-12	Total cholesterol levels	chr11:72753000	lncRNA	chr12_105152394_G_A_b38	0.00199988	-5.51879	1.06e-07	-5.55245	trans	chr12:105152394
1898	rs77680021	5e-12	Total cholesterol levels	chr21:8209000	lncRNA	chr17_7221187_G_A_b38	0.0222014	4.86249	2.35e-06	15.8305	trans	chr17:7221187
1899	rs148813557	1e-12	Total cholesterol levels	ENSG00000277209.1	lncRNA	chr19_10555096_C_T_b38	0.0015623	5.5784	7.86e-08	5.31327	trans	chr19:10555096
1900	rs1800027	1e-12	Total cholesterol levels	chr11:59615000	lncRNA	chr19_48703469_C_T_b38	0.0183119	4.9219	1.79e-06	1.27653	trans	chr19:48703469
1901	rs604500	1e-12	Total cholesterol levels	chr8:144082000	lncRNA	chr1_109209582_T_C_b38	0.0350448	4.72292	4.38e-06	0.0782734	trans	chr1:109209582
1902	rs35315097	1e-12	Total cholesterol levels	chr22:46268000	lncRNA	chr2_27706156_A_C_b38	0.00891307	5.12787	6.93e-07	0.918947	trans	chr2:27706156
1903	rs1561277	2e-12	Total cholesterol levels	chr1:629000	lncRNA	chr2_135334491_C_A_b38	0.019136	4.90796	1.91e-06	248.764	trans	chr2:135334491
1904	rs2180314	3e-09	Creatinine levels	chr6:52746000	lncRNA	chr6_52752933_C_G_b38	0.000366097	-5.04094	1.04e-06	-22.5085	cis	chr6:52752933
1905	rs74648298	1e-12	Direct bilirubin levels	chr19:5072000	lncRNA	chr3_136534030_C_T_b38	0.0384815	4.69367	4.99e-06	6.2285	trans	chr3:136534030
1906	rs116076574	3e-09	Glycated hemoglobin levels	ENSG00000286153.1	lncRNA	chr2_168692474_G_A_b38	0.000448172	5.87545	1.75e-08	1.89401	trans	chr2:168692474
1907	rs61791114	5e-10	Glycated hemoglobin levels	chr9:94686000	lncRNA	chr3_171031070_T_C_b38	0.000300671	5.96738	1.09e-08	1.76138	trans	chr3:171031070
1908	rs11768656	2e-10	Glycated hemoglobin levels	chr13:48974000	lncRNA	chr7_44244062_C_T_b38	1.94e-05	6.56726	4.37e-10	1.7949	trans	chr7:44244062
1909	rs603424	1e-10	Glycated hemoglobin levels	ENSG00000284377.1	lncRNA	chr10_100315722_G_A_b38	0.00547415	5.26169	3.68e-07	0.430768	trans	chr10:100315722
1910	rs632057	2e-18	High density lipoprotein cholesterol levels	ENSG00000222019.7	lncRNA	chr6_139512875_T_G_b38	0.0198102	-4.89741	2.01e-06	-2.99402	trans	chr6:139512875
1911	rs151291132	7e-18	High density lipoprotein cholesterol levels	chr17:42916000	lncRNA	chr15_44550012_A_G_b38	0.000793993	5.74312	3.44e-08	39.8844	trans	chr15:44550012
1912	rs35946942	3e-17	High density lipoprotein cholesterol levels	ENSG00000262902.1	lncRNA	chr8_20085005_T_C_b38	0.00104411	5.6785	4.76e-08	127.543	trans	chr8:20085005
1913	rs75212415	9e-17	High density lipoprotein cholesterol levels	chr10:29991000	lncRNA	chr11_46354834_T_C_b38	0.0066428	5.20811	4.74e-07	6.73581	trans	chr11:46354834
1914	rs72480795	5e-09	Total cholesterol levels	chr19:44140000	lncRNA	chr19_44092651_A_G_b38	0.00666315	-4.30088	2.66e-05	-0.170108	cis	chr19:44092651
1915	rs6859	3e-236	Total cholesterol levels	ENSG00000229005.2	lncRNA	chr19_44878777_A_G_b38	0.0289213	-4.78253	3.36e-06	-0.0801524	trans	chr19:44878777
1916	rs112354933	2e-11	Total cholesterol levels	ENSG00000273199.1	lncRNA	chr19_11335355_G_C_b38	0.0120205	5.0433	1.03e-06	0.517392	trans	chr19:11335355
1917	rs7419069	2e-10	Total cholesterol levels	ENSG00000275457.1	lncRNA	chr1_62626449_G_C_b38	0.0213053	-4.87582	2.21e-06	-0.945053	trans	chr1:62626449
1918	rs34180575	1e-10	Total cholesterol levels	ENSG00000273117.1	lncRNA	chr1_220883831_C_T_b38	0.0238816	4.83964	2.6e-06	1.03633	trans	chr1:220883831
1919	rs896738	6e-10	Total cholesterol levels	chr22:46268000	lncRNA	chr2_20604548_A_G_b38	0.0121987	5.03838	1.05e-06	1.30022	trans	chr2:20604548
1920	rs141828689	3e-10	Total cholesterol levels	chr2:241546000	lncRNA	chr2_43828024_C_T_b38	3.47e-09	8.20951	2.75e-14	16.8521	trans	chr2:43828024
1921	rs62123888	4e-11	Total cholesterol levels	chr17:44004000	lncRNA	chr2_20855755_T_C_b38	0.0243813	4.83341	2.68e-06	0.90714	trans	chr2:20855755
1922	rs72658867	9e-195	Total cholesterol levels	chr15:84980000	lncRNA	chr19_11120527_G_A_b38	0.000484544	5.85783	1.92e-08	5.2316	trans	chr19:11120527
1923	rs35443082	2e-43	Total cholesterol levels	chrX:57591000	lncRNA	chr19_44524079_T_C_b38	0.022845	4.85381	2.44e-06	0.287634	trans	chr19:44524079
1924	rs80175721	5e-40	Total cholesterol levels	chr17:44004000	lncRNA	chr18_49670500_A_G_b38	0.00829416	5.14787	6.3e-07	2.86137	trans	chr18:49670500
1925	rs12720842	1e-39	Total cholesterol levels	chr2:21044000	lncRNA	chr2_21035055_T_C_b38	0.00278902	4.54517	9.52e-06	12.5314	cis	chr2:21035055
1926	rs9577924	1e-34	Total cholesterol levels	chr13:113845000	lncRNA	chr13_113842344_A_G_b38	0.0347542	-3.81001	0.000185138	-2.51028	cis	chr13:113842344
1927	rs146534110	1e-16	Total cholesterol levels	ENSG00000277209.1	lncRNA	chr6_160157037_G_T_b38	0.000799958	5.74136	3.47e-08	4.90641	trans	chr6:160157037
1928	rs799157	6e-16	Total cholesterol levels	chr10:5093000	lncRNA	chr7_73605971_T_C_b38	0.00977895	-5.10193	7.82e-07	-3.1823	trans	chr7:73605971
1929	rs71403855	4e-18	Total cholesterol levels	ENSG00000233461.6	lncRNA	chr16_71592343_C_G_b38	0.00355597	5.37494	2.13e-07	20.3403	trans	chr16:71592343
1930	rs79204427	1e-18	Total cholesterol levels	chr1:67829000	lncRNA	chr18_50166760_T_C_b38	0.0233986	4.8457	2.53e-06	1.25431	trans	chr18:50166760
1931	rs117673551	1e-17	Total cholesterol levels	ENSG00000260708.1	lncRNA	chr8_125490061_G_A_b38	0.00373892	5.3617	2.27e-07	4.44931	trans	chr8:125490061
1932	rs28849840	2e-09	Low testosterone levels	ENSG00000272368.2	lncRNA	chr12_50309601_G_A_b38	0.00176918	4.66228	5.72e-06	0.205344	cis	chr12:50309601
1933	rs35874463	1e-23	Waist circumference adjusted for body mass index	chr2:170714000	lncRNA	chr15_67165360_A_G_b38	0.0164532	4.95361	1.55e-06	0.256025	trans	chr15:67165360
1934	rs114295720	6e-11	Gamma glutamyl transferase levels	chr5:122454000	lncRNA	chr2_28241423_C_T_b38	0.000983042	5.6929	4.43e-08	2.29797	trans	chr2:28241423
1935	rs1800027	7e-15	Gamma glutamyl transferase levels	chr11:59615000	lncRNA	chr19_48703469_C_T_b38	0.0183119	4.9219	1.79e-06	1.27653	trans	chr19:48703469
1936	rs1333051	4e-47	Glycated hemoglobin levels	ENSG00000257940.1	lncRNA	chr9_22136490_A_T_b38	0.035537	4.71856	4.47e-06	2.34155	trans	chr9:22136490
1937	rs9577924	8e-43	Glycated hemoglobin levels	chr13:113845000	lncRNA	chr13_113842344_A_G_b38	0.0347542	-3.81001	0.000185138	-2.51028	cis	chr13:113842344
1938	rs76372731	1e-20	Glycated hemoglobin levels	ENSG00000286153.1	lncRNA	chr2_168890706_T_C_b38	0.00130825	5.6217	6.33e-08	1.646	trans	chr2:168890706
1939	rs2971681	1e-26	Glycated hemoglobin levels	chr1:629000	lncRNA	chr7_44143588_A_G_b38	0.00671146	5.20558	4.8e-07	286.178	trans	chr7:44143588
1940	rs74897641	1e-25	Glycated hemoglobin levels	ENSG00000285793.1	lncRNA	chr7_44190782_G_A_b38	0.00489307	5.292	3.18e-07	41.3673	trans	chr7:44190782
1941	rs61734768	7e-10	High density lipoprotein cholesterol levels	chr21:8213000	lncRNA	chr14_104802364_G_A_b38	9.55e-09	8.0244	8.66e-14	29.4459	trans	chr14:104802364
1942	rs117261396	4e-10	High density lipoprotein cholesterol levels	chr10:101817000	lncRNA	chr15_58309572_C_G_b38	0.00324177	5.39877	1.9e-07	0.433955	trans	chr15:58309572
1943	rs76116020	4e-10	High density lipoprotein cholesterol levels	ENSG00000233461.6	lncRNA	chr16_69351738_A_G_b38	0.00382242	5.35636	2.33e-07	17.9234	trans	chr16:69351738
1944	rs76671217	4e-10	High density lipoprotein cholesterol levels	ENSG00000247627.2	lncRNA	chr18_60383439_T_C_b38	0.00107412	5.67112	4.94e-08	70.4514	trans	chr18:60383439
1945	rs77157953	1e-09	High density lipoprotein cholesterol levels	chr20:63626000	lncRNA	chr1_39415220_C_A_b38	0.00675251	5.20421	4.83e-07	4.78664	trans	chr1:39415220
1946	rs78876220	3e-09	High density lipoprotein cholesterol levels	ENSG00000260765.2	lncRNA	chr11_56620246_T_C_b38	0.0234781	4.84475	2.54e-06	6.61406	trans	chr11:56620246
1947	rs12577276	1e-09	High density lipoprotein cholesterol levels	ENSG00000241990.5	lncRNA	chr11_61864838_A_G_b38	0.0101319	5.09181	8.2e-07	1.03669	trans	chr11:61864838
1948	rs34419890	3e-09	High density lipoprotein cholesterol levels	chr11:121291000	lncRNA	chr11_66734153_T_C_b38	0.0172254	4.94029	1.65e-06	1.02597	trans	chr11:66734153
1949	rs72740841	3e-09	High density lipoprotein cholesterol levels	chr18:57738000	lncRNA	chr15_58390165_C_T_b38	0.00302043	5.41662	1.74e-07	0.364594	trans	chr15:58390165
1950	rs72786737	2e-09	High density lipoprotein cholesterol levels	chr17:75077000	lncRNA	chr16_56839902_A_G_b38	0.0113422	5.0598	9.52e-07	2.3982	trans	chr16:56839902
1951	rs118110117	3e-11	High density lipoprotein cholesterol levels	chr10:1054000	lncRNA	chr9_104936325_A_G_b38	0.0339809	4.73279	4.2e-06	0.214659	trans	chr9:104936325
1952	rs77570136	4e-11	High density lipoprotein cholesterol levels	ENSG00000260765.2	lncRNA	chr11_48237648_T_C_b38	0.00457347	5.30969	2.92e-07	7.56306	trans	chr11:48237648
1953	rs117357349	1e-10	High density lipoprotein cholesterol levels	ENSG00000237674.1	lncRNA	chr8_9602423_C_T_b38	2.1e-16	10.911	5e-22	5.32266	trans	chr8:9602423
1954	rs74702191	7e-11	High density lipoprotein cholesterol levels	ENSG00000282885.2	lncRNA	chr16_67080427_G_A_b38	5.86e-06	6.80908	1.13e-10	20.2143	trans	chr16:67080427
1955	rs498778	3e-10	High density lipoprotein cholesterol levels	ENSG00000226306.6	lncRNA	chr3_52419877_C_T_b38	0.00443938	-5.31728	2.82e-07	-4.60017	trans	chr3:52419877
1956	rs79111787	2e-09	High density lipoprotein cholesterol levels	chr2:190804000	lncRNA	chr3_47674055_T_C_b38	5.87e-13	9.65777	2.43e-18	4.14765	trans	chr3:47674055
1957	rs78025076	1e-09	High density lipoprotein cholesterol levels	chr11:62601000	lncRNA	chr4_109648464_C_T_b38	0.00433262	5.32387	2.73e-07	10.1206	trans	chr4:109648464
1958	rs113067173	1e-09	High density lipoprotein cholesterol levels	chr16:56625000	lncRNA	chr8_19749037_G_A_b38	0.0097148	5.10381	7.75e-07	80.5657	trans	chr8:19749037
1959	rs117956669	2e-09	High density lipoprotein cholesterol levels	ENSG00000235899.2	lncRNA	chr8_19990134_T_G_b38	2.19e-06	7.00687	3.69e-11	21.0554	trans	chr8:19990134
1960	rs117853493	1e-09	High density lipoprotein cholesterol levels	chr15:84980000	lncRNA	chr8_20199129_G_A_b38	4.59e-93	41.6846	2.82e-100	32.0342	trans	chr8:20199129
1961	rs77852426	3e-09	High density lipoprotein cholesterol levels	chr5:784000	lncRNA	chr9_104911833_G_T_b38	0.00127547	5.62765	6.15e-08	1.32547	trans	chr9:104911833
1962	rs140201358	4e-09	A body shape index	chr1:166875000	lncRNA	chr11_823586_C_G_b38	0.0457174	4.63666	6.4e-06	0.508913	trans	chr11:823586
1963	rs41277821	9e-12	Insulin-like growth factor 1 levels	chr1:67829000	lncRNA	chr9_106927691_C_T_b38	0.000732585	5.76201	3.12e-08	1.44691	trans	chr9:106927691
1964	rs117631661	2e-12	Insulin-like growth factor 1 levels	chr20:34475000	lncRNA	chr16_1667794_G_T_b38	0.000302883	5.96564	1.1e-08	0.831838	trans	chr16:1667794
1965	rs35816944	3e-12	Insulin-like growth factor 1 levels	ENSG00000229344.1	lncRNA	chr16_1778029_G_A_b38	3.6e-18	11.5318	6.8e-24	1454.01	trans	chr16:1778029
1966	rs2697920	2e-13	Insulin-like growth factor 1 levels	ENSG00000100058.12	lncRNA	chr11_47349056_T_C_b38	0.0448017	-4.64346	6.22e-06	-2.36264	trans	chr11:47349056
1967	rs9577924	8e-13	Insulin-like growth factor 1 levels	chr13:113845000	lncRNA	chr13_113842344_A_G_b38	0.0347542	-3.81001	0.000185138	-2.51028	cis	chr13:113842344
1968	rs9806885	2e-13	Insulin-like growth factor 1 levels	ENSG00000189171.14	lncRNA	chr16_81523304_A_G_b38	0.0450758	4.64137	6.27e-06	6.70385	trans	chr16:81523304
1969	rs116090319	5e-12	Insulin-like growth factor 1 levels	chr19:5072000	lncRNA	chr3_136090888_G_A_b38	0.0394747	4.68494	5.18e-06	10.6131	trans	chr3:136090888
1970	rs117580770	2e-12	Insulin-like growth factor 1 levels	chr15:63502000	lncRNA	chr6_126599684_C_T_b38	0.00681925	5.20162	4.89e-07	0.560158	trans	chr6:126599684
1971	rs76602912	9e-14	Insulin-like growth factor 1 levels	ENSG00000231424.3	lncRNA	chr20_58884813_T_C_b38	0.000413547	5.89352	1.59e-08	0.395905	trans	chr20:58884813
1972	rs35315097	7e-13	Insulin-like growth factor 1 levels	chr22:46268000	lncRNA	chr2_27706156_A_C_b38	0.00891307	5.12787	6.93e-07	0.918947	trans	chr2:27706156
1973	rs112558930	4e-13	Insulin-like growth factor 1 levels	chr10:55899000	lncRNA	chr7_46207439_C_T_b38	0.0035841	5.37317	2.15e-07	0.243238	trans	chr7:46207439
1974	rs693	6e-70	Triglyceride levels in IDL	chr2:21044000	lncRNA	chr2_21009323_G_A_b38	2.71e-08	7.04754	2.92e-11	6.21038	cis	chr2:21009323
1975	rs632057	5e-14	Triglyceride levels in IDL	ENSG00000222019.7	lncRNA	chr6_139512875_T_G_b38	0.0198102	-4.89741	2.01e-06	-2.99402	trans	chr6:139512875
1976	rs140570886	7e-24	Triglyceride levels in IDL	chr6:160136000	lncRNA	chr6_160591981_T_C_b38	0.000176519	5.2113	4.67e-07	4.03432	cis	chr6:160591981
1977	rs6999612	4e-19	Triglyceride levels in IDL	chr9:94686000	lncRNA	chr8_19945573_T_C_b38	0.0188202	4.91351	1.86e-06	0.723039	trans	chr8:19945573
1978	rs181349205	4e-09	Triglyceride levels in IDL	ENSG00000225630.1	lncRNA	chr8_20082094_G_C_b38	1.58e-07	7.50528	2.01e-12	6106.33	trans	chr8:20082094
1979	rs146449080	6e-09	Triglyceride levels in IDL	ENSG00000135655.16	lncRNA	chr8_20112231_A_G_b38	0.0119136	5.04594	1.01e-06	49.2534	trans	chr8:20112231
1980	rs151291132	4e-22	Triglyceride levels in IDL	chr17:42916000	lncRNA	chr15_44550012_A_G_b38	0.000793993	5.74312	3.44e-08	39.8844	trans	chr15:44550012
1981	rs5112	2e-57	Triglyceride levels in IDL	ENSG00000214855.9	lncRNA	chr19_44927023_C_G_b38	1.96e-05	-5.71501	3.96e-08	-2.60549	cis	chr19:44927023
1982	rs4841132	3e-28	Phospholipids to total lipids ratio in IDL	chr6:52787000	lncRNA	chr8_9326086_A_G_b38	0.0394158	-4.6854	5.17e-06	-3.42497	trans	chr8:9326086
1983	rs181349205	5e-15	Phospholipids to total lipids ratio in IDL	ENSG00000225630.1	lncRNA	chr8_20082094_G_C_b38	1.58e-07	7.50528	2.01e-12	6106.33	trans	chr8:20082094
1984	rs2066718	2e-09	Phospholipids to total lipids ratio in IDL	chr1:629000	lncRNA	chr9_104826974_C_T_b38	0.000636436	5.79462	2.65e-08	755.327	trans	chr9:104826974
1985	rs4273010	2e-15	Phospholipids to total lipids ratio in IDL	chr17:42916000	lncRNA	chr15_44655236_T_C_b38	0.000793993	5.74312	3.44e-08	39.8844	trans	chr15:44655236
1986	rs200489612	4e-11	Total lipid levels in IDL	chr10:50623000	lncRNA	chr17_7203059_G_A_b38	0.0180555	4.92637	1.76e-06	0.846603	trans	chr17:7203059
1987	rs112450640	6e-169	Total lipid levels in IDL	ENSG00000266903.2	lncRNA	chr19_44793107_G_A_b38	2.25e-05	5.68536	4.6e-08	15.6322	cis	chr19:44793107
1988	rs3745151	3e-26	Total lipid levels in IDL	chr2:3518000	lncRNA	chr19_44882661_G_T_b38	3.64e-08	7.78035	3.84e-13	4.75756	trans	chr19:44882661
1989	rs576269767	1e-19	Total lipid levels in IDL	chr10:101817000	lncRNA	chr19_45001969_C_T_b38	0.00324177	5.39877	1.9e-07	0.433955	trans	chr19:45001969
1990	rs1057558	6e-10	Concentration of IDL particles	ENSG00000213621.3	lncRNA	chr7_1022730_T_C_b38	0.0443639	4.64645	6.13e-06	0.274123	trans	chr7:1022730
1991	rs186021206	9e-14	Concentration of IDL particles	chr10:50623000	lncRNA	chr17_7166093_G_A_b38	0.0180555	4.92637	1.76e-06	0.846603	trans	chr17:7166093
1992	rs149615216	7e-10	Concentration of IDL particles	chr17:44004000	lncRNA	chr18_49579658_C_T_b38	0.00829416	5.14787	6.3e-07	2.86137	trans	chr18:49579658
1993	rs112450640	4e-144	Free cholesterol to total lipids ratio in large HDL	ENSG00000266903.2	lncRNA	chr19_44793107_G_A_b38	2.25e-05	5.68536	4.6e-08	15.6322	cis	chr19:44793107
1994	rs3745151	1e-15	Free cholesterol to total lipids ratio in large HDL	chr2:3518000	lncRNA	chr19_44882661_G_T_b38	3.64e-08	7.78035	3.84e-13	4.75756	trans	chr19:44882661
1995	rs140480140	2e-31	Free cholesterol to total lipids ratio in large HDL	chr21:8213000	lncRNA	chr19_44918393_G_A_b38	3.49e-08	7.78782	3.67e-13	27.9523	trans	chr19:44918393
1996	rs676210	2e-40	Total lipid levels in large HDL	chr2:21044000	lncRNA	chr2_21008652_G_A_b38	0.0082115	-4.23897	3.44e-05	-4.63394	cis	chr2:21008652
1997	rs12447986	2e-13	Total lipid levels in large HDL	chr18:45800000	lncRNA	chr16_56661634_T_C_b38	3.25e-07	-7.3693	4.49e-12	-0.244759	trans	chr16:56661634
1998	rs28382814	1e-12	Total lipid levels in large HDL	chr5:122454000	lncRNA	chr16_66937877_C_T_b38	0.0414232	4.66922	5.55e-06	1.41858	trans	chr16:66937877
1999	rs4986970	2e-17	Total lipid levels in large HDL	chr5:122454000	lncRNA	chr16_67942417_A_T_b38	0.00142738	5.60049	7.04e-08	2.04145	trans	chr16:67942417
[truncated: 4,041 more rows]
