# Supplementary material for: The functionally conserved human lncRNA motif GULF lowers glucose and lipid levels in obese mice
Source: J Clin Invest. 2025 Sep 16;135(18):e186355. doi: 10.1172/JCI186355 (PMC12435843; doi:10.1172/JCI186355)
Supplement: Supplemental table 3 [file jci-135-186355-s160.xlsx]

## Sheet: LncRNAs screened from GWAS 
Names	Total	LncRNAs			Total	LncRNAs
GWAS-eQTAL data	287	ENSG00000246560.2		Functionally Conserved LncRNAs	59	chr7:138065000
		chr10:50623000				ENSG00000247796.3
		chr2:190804000				chr12:110582000
		ENSG00000286153.1				chr15:101526000
		ENSG00000269893.8				ENSG00000286231.1
		chr14:24443000				ENSG00000241544.2
		chr1:236064000				chr7:151876000
		ENSG00000226306.6				chr4:154572000
		ENSG00000231948.2				chr1:173476000
		ENSG00000255284.2				ENSG00000243926.2
		ENSG00000225630.1				chr9:91210000
		chr16:72060000				chr1:160284000
		chr5:122454000				chr2:112645000
		chr10:55899000				chr11:65436000
		ENSG00000214855.9				ENSG00000214900.11
		chr2:218396000				chr15:52805000
		ENSG00000260708.1				chr3:186578000
		chr17:48944000				chr10:13302000
		chr2:3574000				chr16:77190000
		chr9:101415000				ENSG00000226519.2
		ENSG00000239213.6				chr4:154580000
		ENSG00000242294.6				ENSG00000240005.6
		ENSG00000246089.3				chr16:79601000
		ENSG00000279140.1				ENSG00000249173.6
		chr12:112024000				ENSG00000108242.13
		chr2:27427000				ENSG00000242110.8
		chrX:57591000				ENSG00000269386.5
		ENSG00000219665.8				ENSG00000235823.3
		ENSG00000235609.7				chr3:188152000
		chr11:118526000				ENSG00000231969.2
		chr11:72753000				ENSG00000216895.9
		ENSG00000224273.2				ENSG00000235706.8
		ENSG00000245937.8				ENSG00000236914.4
		chr3:149495000				chr1:39922000
		ENSG00000247134.7				ENSG00000257512.1
		chr9:94686000				chr6:53348000
		chr14:89041000				chr5:81394000
		ENSG00000254154.8				ENSG00000234076.1
		chr1:28736000				ENSG00000260850.2
		chr8:144082000				chr11:47426000
		ENSG00000267444.1				chr20:22516000
		chr1:234372000				ENSG00000186205.13
		chr7:99755000				ENSG00000238097.2
		chr2:241546000				ENSG00000286350.1
		chr17:16439000				chr12:68804000
		chr11:65422000				chr1:145996000
		chr17:42916000				chr17:81345000
		ENSG00000246273.8				chr6:8652000
		chr6:34889000				chr16:51492000
		chr6:3751000				ENSG00000236283.5
		chr8:96774000				chr9:89310000
		chr8:17026000				chr6:43770000
		chr21:44483000				chr16:83945000
		chr2:119221000				ENSG00000238005.4
		ENSG00000184319.16				chr16:79723000
		ENSG00000237674.1				chr21:29178000
		chr15:75346000				chr1:234716000
		ENSG00000237149.5				ENSG00000275457.1
		chr2:238426000				chr1:166875000
		chr3:128854000
		ENSG00000233215.6
		chr2:119485000
		ENSG00000213621.3
		ENSG00000273117.1
		chr8:27078000
		chr13:32031000
		chr17:80454000
		chr17:44123000
		chr1:161228000
		ENSG00000229180.7
		chr2:234864000
		chr20:33992000
		chr4:73422000
		chr5:34048000
		ENSG00000230082.1
		chr2:3518000
		ENSG00000257261.6
		ENSG00000188002.10
		ENSG00000278367.1
		chr22:27930000
		chr20:34475000
		chr5:95834000
		ENSG00000205361.8
		chr1:67829000
		ENSG00000260032.2
		ENSG00000196696.13
		chr1:146387000
		chr11:62601000
		chr10:1054000
		ENSG00000246523.8
		ENSG00000247627.2
		chr10:86755000
		ENSG00000228705.2
		chr16:56625000
		chr19:5072000
		ENSG00000266258.1
		ENSG00000272384.1
		ENSG00000204949.9
		chr6:1311000
		ENSG00000262902.1
		chr15:84980000
		chr13:48974000
		chr19:40839000
		ENSG00000230314.7
		ENSG00000229344.1
		ENSG00000257940.1
		ENSG00000253943.1
		chr3:150763000
		chr6:52746000
		chr1:169105000
		chr2:113239000
		chr19:44140000
		ENSG00000233621.2
		chr10:5093000
		chr9:104906000
		ENSG00000255517.6
		chr19:47869000
		chr1:38977000
		chr18:80148000
		chr17:75077000
		ENSG00000272462.3
		ENSG00000273199.1
		chr12:53675000
		ENSG00000115657.14
		ENSG00000268592.3
		chr12:115078000
		ENSG00000271198.1
		chr17:77385000
		ENSG00000235899.2
		ENSG00000186301.8
		ENSG00000287933.1
		ENSG00000205106.4
		ENSG00000111713.3
		chr10:101817000
		chr13:113845000
		chr3:120093000
		chr21:44485000
		ENSG00000251448.2
		chr3:9931000
		chr10:108430000
		ENSG00000257303.2
		chr8:23102000
		chrX:101931000
		chr17:68613000
		chr2:21044000
		ENSG00000241990.5
		chr11:121291000
		ENSG00000259347.7
		chr17:32141000
		chr6:29887000
		chr15:82808000
		chr14:24818000
		ENSG00000285793.1
		ENSG00000255545.8
		ENSG00000278071.1
		chr6:160136000
		ENSG00000287710.1
		chr7:107742000
		chr2:170714000
		chr15:80999000
		chr17:43134000
		chr1:51518000
		chr16:78461000
		ENSG00000100058.12
		chr22:19179000
		chr3:128680000
		ENSG00000275672.1
		ENSG00000286192.1
		chr1:6204000
		chr11:128161000
		chr1:107055000
		chr18:57738000
		chr15:67005000
		chr20:62302000
		ENSG00000254211.6
		chr20:63626000
		chr12:118375000
		chr15:63502000
		chrX:111680000
		chr5:784000
		chr10:71347000
		chr2:160257000
		ENSG00000243818.5
		chr18:31600000
		ENSG00000234171.3
		chrX:115518000
		ENSG00000234155.1
		ENSG00000282885.2
		chr13:33610000
		chr4:73104000
		chr20:38144000
		ENSG00000202198.1
		chr12:115074000
		ENSG00000224843.8
		ENSG00000259065.2
		ENSG00000242396.1
		ENSG00000226752.9
		chr21:8213000
		ENSG00000100014.20
		chr22:46268000
		chr1:221742000
		ENSG00000272768.1
		ENSG00000224165.6
		chr16:57580000
		ENSG00000266903.2
		chr20:62301000
		ENSG00000286878.1
		ENSG00000272368.2
		chr4:107907000
		chr11:65116000
		chr1:58882000
		chr5:159504000
		chr1:193473000
		chr19:47868000
		chr15:61404000
		chr4:22515000
		chr8:122777000
		chr19:5075000
		ENSG00000222019.7
		chr14:23611000
		ENSG00000267302.5
		chr14:23694000
		chr6:52787000
		chr18:45800000
		chr10:29991000
		chr17:44318000
		ENSG00000287627.1
		ENSG00000246582.3
		ENSG00000233461.6
		chr17:8172000
		ENSG00000226328.7
		ENSG00000051108.15
		chr3:126180000
		chr19:12873000
		ENSG00000237742.7
		ENSG00000267649.1
		chr1:155127000
		chr1:154559000
		ENSG00000276075.1
		chr21:39384000
		chr12:55729000
		chr1:629000
		chr2:39120000
		ENSG00000284377.1
		ENSG00000285006.1
		ENSG00000235263.1
		chr21:8209000
		chr11:111601000
		chr1:631000
		ENSG00000277209.1
		chr17:50145000
		ENSG00000288046.1
		chr18:31943000
		chr6:132609000
		chr6:31356000
		chr11:9573000
		ENSG00000232721.2
		ENSG00000189171.14
		chr4:12888000
		chr2:218366000
		ENSG00000229005.2
		chr22:37032000
		chr17:44004000
		chr1:157438000
		ENSG00000135655.16
		chr11:59615000
		ENSG00000246067.8
		chr1:43447000
		ENSG00000287688.1
		chr6:113871000
		chr9:95143000
		ENSG00000179630.11
		ENSG00000146666.5
		ENSG00000231424.3
		chr7:155252000
		chr6:106702000
		ENSG00000221968.9
		ENSG00000260765.2
		ENSG00000236859.7
		chr7:155961000
		chr16:83945000
		ENSG00000238005.4
		chr16:79723000
		chr21:29178000
		chr1:234716000
		ENSG00000275457.1
		chr1:166875000

## Sheet: FCL Candidates
Candidate LncRNAs overlapped with GWAS and Functionally Conserved LncRNAs
rsID	GWAS_P Value	DISEASE.TRAIT	gene	gene_type	snps	FDR	statistic	pvalue	beta	type	POS
rs113710278	5e-12	HDL cholesterol levels	chr16:83945000	lncRNA	chr16_56261468_C_T_b38	3.24e-09	8.22156	2.56e-14	12.3719	trans	chr16:56261468
rs28631087	2e-10	LDL cholesterol levels	ENSG00000238005.4	lncRNA	chr1_234973467_T_C_b38	0.000773952	4.86078	2.37e-06	0.877554	cis	chr1:234973467
rs200293726	3e-09	Triglyceride levels	chr16:79723000	lncRNA	chr16_79720543_A_T_b38	3.85e-09	-7.4166	3.39e-12	-1.37039	cis	chr16:79720543
rs41290100	2e-21	C-reactive protein levels	chr21:29178000	lncRNA	chr19_44867684_C_T_b38	3.68e-07	7.34463	5.19e-12	2.97638	trans	chr19:44867684
rs556107	4e-18	Familial combined hyperlipidemia defined by Consensus criteria	chr1:234716000	lncRNA	chr1_234717312_C_T_b38	3.74e-08	-6.98801	4.11e-11	-5.75098	cis	chr1:234717312
rs139120857	2e-71	High density lipoprotein cholesterol levels	ENSG00000275457.1	lncRNA	chrX_14875053_G_A_b38	0.00119987	5.64272	5.7e-08	1.22045	trans	chrX:14875053
rs140201358	9e-09	Hip circumference adjusted for BMI	chr1:166875000	lncRNA	chr11_823586_C_G_b38	0.0457174	4.63666	6.4e-06	0.508913	trans	chr11:823586
