# Supplementary material for: The functionally conserved human lncRNA motif GULF lowers glucose and lipid levels in obese mice
Source: J Clin Invest. 2025 Sep 16;135(18):e186355. doi: 10.1172/JCI186355 (PMC12435843; doi:10.1172/JCI186355)
Supplement: Supplemental table 4 [file jci-135-186355-s161.xlsx]

## Sheet: Mass Spec data
Mass Spectrometry Protein identification for h/mGULL RNA pulldown assay
	Experiment_name	mGULL-Sense			MGULL-Antisense			hGULL-Sense			hGULL-Antisense
Accession	Description	Coverage &	PSMs	Unique_Peptides	Coverage %	PSMs	Unique_Peptides	Coverage %	PSMs	Unique_Peptides	Coverage %	PSMs	Unique_Peptides
O76080	AN1-type zinc finger protein 5 OS=Homo sapiens OX=9606 GN=ZFAND5 PE=1 SV=1	22	1	1	0	0	0	0	0	0	0	0	0
P41236	Protein phosphatase inhibitor 2 OS=Homo sapiens OX=9606 GN=PPP1R2 PE=1 SV=2	20	1	1	0	0	0	0	0	0	0	0	0
Q8WUF8	Cotranscriptional regulator FAM172A OS=Homo sapiens OX=9606 GN=FAM172A PE=2 SV=1	10	1	1	0	0	0	0	0	0	0	0	0
Q9Y237	Peptidyl-prolyl cis-trans isomerase NIMA-interacting 4 OS=Homo sapiens OX=9606 GN=PIN4 PE=1 SV=1	8	1	1	0	0	0	0	0	0	0	0	0
P10412	Histone H1.4 OS=Homo sapiens OX=9606 GN=H1-4 PE=1 SV=2	8	1	1	0	0	0	0	0	0	0	0	0
Q4G0W2	Dual specificity phosphatase 28 OS=Homo sapiens OX=9606 GN=DUSP28 PE=1 SV=1	6	1	1	0	0	0	0	0	0	0	0	0
Q8NET4	Retrotransposon Gag-like protein 9 OS=Homo sapiens OX=9606 GN=RTL9 PE=1 SV=1	2	1	1	0	0	0	0	0	0	0	0	0
P00966	Argininosuccinate synthase OS=Homo sapiens OX=9606 GN=ASS1 PE=1 SV=2	2	1	1	0	0	0	5	3	3	0	0	0
P11498	Pyruvate carboxylase, mitochondrial OS=Homo sapiens OX=9606 GN=PC PE=1 SV=2	1	1	1	0	0	0	0	0	0	0	0	0
Q53ET0	CREB-regulated transcription coactivator 2 OS=Homo sapiens OX=9606 GN=CRTC2 PE=1 SV=2	1	1	1	0	0	0	2	3	3	0	0	0
