# Supplementary material for: The functionally conserved human lncRNA motif GULF lowers glucose and lipid levels in obese mice
Source: J Clin Invest. 2025 Sep 16;135(18):e186355. doi: 10.1172/JCI186355 (PMC12435843; doi:10.1172/JCI186355)
Supplement: Supplemental table 5 [file jci-135-186355-s162.xlsx]

## Sheet: Primers Used in this study
Primers for qPCR
Gene	Forward (5'-3')	Reverse (5'-3')
hGULL-1	CAGAGTTCGAGTGGTCAGGAG	CGTCTCACACACAGAAATGGA
hGULL-2	AAGTCATGGTCAATGGCAGAG	TGAAACAGTGTGGGTGAACAG
mGULL-1	TGATCTTCAACCCAAGGACAG	GAAGTGGCCACAGCTAGACAG
mGULL-2	CAGCTCCTCCTGAAAACCTCT	TTCAAGCTGAGCCAATAAGGA
Elovl6	GAAAAGCAGTTCAACGAGAACG	AGATGCCGACCACCAAAGATA
Acc1(Acaca)	CTCCCGATTCATAATTGGGTCTG	TCGACCTTGTTTTACTAGGTGC
Acly	ACCCTTTCACTGGGGATCACA	GACAGGGATCAGGATTTCCTTG
Gck	AGGAGGCCAGTGTAAAGATGT	CTCCCAGGTCTAAGGAGAGAAA
Scd1	TTCTTGCGATACACTCTGGTGC	CGGGATTGAATGTTCTTGTCGT
Fasn	GGAGGTGGTGATAGCCGGTAT	TGGGTAATCCATAGAGCCCAG
G6pc	CGACTCGCTATCTCCAAGTGA	GGGCGTTGTCCAAACAGAAT
Pck1	CTGCATAACGGTCTGGACTTC	GCCTTCCACGAACTTCCTCAC
Cpt1a	TGGCATCATCACTGGTGTGTT	GTCTAGGGTCCGATTGATCTTTG
Mcad (Acadm)	AACACAACACTCGAAAGCGG	TTCTGCTGTTCCGTCAACTCA
Atg5	ACTTGCTTTACTCTCTATCAG	CATCTTCTTGTCTCATAACCT
Atg7	CAGAAGAAGTTGAACGAGTA	CAGAGTCACCATTGTAGTAAT
Ulk1	ACCATTGTCTACCAGTGT	AGTGTCTTGTTCTTCTCATAA
Tfeb	CTCAGTTTCTCCTTGTGC	GTATTCATCATCTTCGTAGTCT
Atgl	GGATGGCGGCATTTCAGACA	CAAAGGGTTGGGTTGGTTCAG
List of primer for ChIP-qPCR
Gene	Forward (5'-3')	Reverse (5'-3')
Acly	ATAGCACTTCTCCCTGGACC	AGAGCCTGGGATAAGAACGT
Fasn	CTGTCTGGGCTCTGGAGG	TAGAGGGAGCCAGAGAGACG
Elovl6	AGTTGCTCCGGTTGTAATTGC	CCTATTGGTGAATGCCGTGT
Pepck	AGGCCTCCCAACATTCATTA	GCACGGTTTGGAACTGACTT
G6pase	AAACTGACCCCAGGTCCTCT	CAGCCAACAGTGTCTCCAAT
GULL	TCCGCTCTTAGCACACACAC	TCTGAGCCCACTTCCTTGTC
Primers for Dots for qPCR
Gene	Forward (5'-3')	Reverse (5'-3')
NC Dot	TGACGAATCCTCTGGCTCTCTC	CAGTGCGTGTCGTGGAGT
mGULF	TTGCCAAACCTTTCTTGGTGAG	CAGTGCGTGTCGTGGAGT
hGULF	TGTGGCATGAAGAGGTCAGGCC	CAGTGCGTGTCGTGGAGT
Dots qPCR Templet sequence
NC dot	TGACGAATCCTCTGGCTCTCTCCTACCACCGTCGTATCCAGTGCAATTGCCGACTCCACGACACGCACTGGATACGAC
mGULF	TTGCCAAACCTTTCTTGGTGAGCTGGATGCGTCGTATCCAGTGCAATTGCCGACTCCACGACACGCACTGGATACGAC
hGULF	TGTGGCATGAAGAGGTCAGGCCATTCCAGCGTCGTATCCAGTGCAATTGCCGACTCCACGACACGCACTGGATACGAC
Dot RT primers
NC dot RT	GTCGTATCCAGTGCGTGTCGTGGAGTCGGCAATTGCACTGGATACGACGGTGGTAG
mGULF	GTCGTATCCAGTGCGTGTCGTGGAGTCGGCAATTGCACTGGATACGACGCATCCAG
hGULF	GTCGTATCCAGTGCGTGTCGTGGAGTCGGCAATTGCACTGGATACGACGCTGGAAT
RNA pulldown primers
hGULL-Sense-F	TAATACGACTCACTATAGGGAGA CAGTCCAGCGAGGAGGGCACGGTGC
hGULL-Sense-R	TTCCGTCAACGGGGCAATGAATGTA
hGULL-Antisense-F	CAGTCCAGCGAGGAGGGCACGGTGC
hGULL-Antisense-R	TAATACGACTCACTATAGGGAGA TTCCGTCAACGGGGCAATGAATGTA
mGULL-Sense-F	TAATACGACTCACTATAGGGAGA AGTCTTGGGCATGGGGAGCACTGGG
mGULL-Sense-R	CATTTATTTGCCACTCTGCCCGGCC
mGULL-Antisense-F	AGTCTTGGGCATGGGGAGCACTGGG
mGULL-Antisense-R	TAATACGACTCACTATAGGGAGA CATTTATTTGCCACTCTGCCCGGCC
shRNA Primers
mGULL_si1_sh_F	CACCGGGCTTGGAATATAGAGTTATCTTCAAGAGAGATAACTCTATATTCCAAGCC
mGULL_si2_sh_F	CACCGACAATGAGATGCAATTTAAACTTCAAGAGAGTTTAAATTGCATCTCATTGT
mGULL_si3_sh_F	CACCGGCTCATGACATTTGATCTTCATTCAAGAGATGAAGATCAAATGTCATGAGC
mGULL_si4_sh_F	CACCGGCCCAGCACTCACTATGTATGTTCAAGAGACATACATAGTGAGTGCTGGGC
mGULL_si1_sh_R	AAAAGGCTTGGAATATAGAGTTATCTTCAAGAGAGATAACTCTATATTCCAAGCCC
mGULL_si2_sh_R	AAAAACAATGAGATGCAATTTAAACTTCAAGAGAGTTTAAATTGCATCTCATTGTC
mGULL_si3_sh_R	AAAAGCTCATGACATTTGATCTTCATTCAAGAGATGAAGATCAAATGTCATGAGCC
mGULL_si4_sh_R	AAAAGCCCAGCACTCACTATGTATGTTCAAGAGACATACATAGTGAGTGCTGGGCC
Full length OE primers
hGULL_bp_F	GGGGACAAGTTTGTACAAAAAAGCAGGCTCAGTCCAGCGAGGAGGGCACGGT
hGULL_bp_R	GGGGACCACTTTGTACAAGAAAGCTGGGTTTCCGTCAACGGGGCAATGAATG
mGULL_bp_F	GGGGACAAGTTTGTACAAAAAAGCAGGCTAGTCTTGGGCATGGGGAGCACTG
mGULL_bp_R	GGGGACCACTTTGTACAAGAAAGCTGGGTCATTTATTTGCCACTCTGCCCGG
Dot OE primers
mGULF-F	CACCGTTGCCAAACCTTTCTTGGTGAGCTGGATGC
mGULF-R	AAAAGCATCCAGCTCACCAAGAAAGGTTTGGCAAC
hGULF-F	CACCGTGTGGCATGAAGAGGTCAGGCCATTCCAGC
hGULF-R	AAAAGCTGGAATGGCCTGACCTCTTCATGCCACA C
NC Dot -F	CACCGTGACGAATCCTCTGGCTCTCTCCTACCACC
NC Dot -R	AAAAGGTGGTAGGAGAGAGCCAGAGGATTCGTCAC

## Sheet: hGULL DNA probe (Dot blot)
hGULL DNA probe (Dot blot)
human_3_1	CTCCTCGCTGGACTG
human_3_2	GTAGTGTGGGGAAGATAATAGCACCGTGCC
human_3_3	CTTACACTCAGGGCGTCCGTTTCCTCACCT
human_3_4	CTCTGCCATTGACCATGACTTGGGCCACAC
human_3_5	GCTCCGGGCAGGACGGACTGACAGCCCCAG
human_3_6	GCTGGAATGGCCTGACCTCTTCATGCCACA
human_3_7	GGCACCAAACAAATATTAGTTGTTTCATGA
human_3_8	GTGTGGGTGAACAGGCTCTGTAAACCTTGT
human_3_9	CCTCTGTGTTCTGGGAGAATCGATGAAACA
human_3_10	AGGCACATTCCCTCTCCCGCCGAGATTCTC
human_3_11	CGGACCTCCTGACCACTCGAACTCTGCGGC
human_3_12	CCAAAGTGGAGGGCTTTTACACAGCTGGGC
human_3_13	TGACGGAGCCCAGTCCCAGCTTGTCTGACG
human_3_14	GCCACAGGCCCGGAGTCACACAGCCGAAAA
human_3_15	CACACAGAAATGGAAGCGCTGAGAGGTTCA
human_3_16	CAGCAGACAAGTGCCGCTATCCCCGTCTCA
human_3_17	CACAATGTGCAGCGGAGACAGAGGCTCCGC
human_3_18	TCAGTGTATTTTAAAATCTCCCCAGCGGAT
human_3_19	GTCAGACCCCTCTGGGCCGGGGCCTGGGTG
human_3_20	CCATGTCCAGCCACACCCCAGCCCAGGGAT
human_3_21	AGCCCAGGCCATCGCCGGGGACAAAACTCC
human_3_22	CCTCCAACAGCCGCAGGGATAGAGGCTCTC
human_3_23	AGGCAATTTCTGGGTTGCATCTCGGCTCAT
human_3_24	GGTGTGATGTATGTGGCACCTCCACAGGCC
human_3_25	CAAAACAGATGGGCTGCCAGGTGGAGTGGG
human_3_26	TTCCGTCAACGGGGCAATGAATGTATTTTA

## Sheet: mGULL DNA probe (Dot-blot)
mGULL DNA probe (Dot-blot)
mouse_3_1	AAGCCCAGTGCTCCCCATGCCCAAGACT
mouse_3_2	AGCCAGGGCTATACAGAGAAATCCAGAGAC
mouse_3_3	TCGCCACTTCTACAAAGTGAGTTCCAGGAC
mouse_3_4	GCCGGATACTTCTAGGCCACTTAAGAGCTC
mouse_3_5	CATGGCCATGAGTCACCCTGATCTGAGCCA
mouse_3_6	CCTGCTGCATCATCCCCATGCTTCCTGAAC
mouse_3_7	GGAGTCTTCTTGAGTCAGTTGTTACATACG
mouse_3_8	CGGCATCCAGGTCCCATTGTAAAGTGTCCA
mouse_3_9	AGCTCTGGGGACAGCCAGCTTGTTCAGGCC
mouse_3_10	CTGTCCTTGGGTTGAAGATCAAATGTCATG
mouse_3_11	CCAAAAGACAGCAACCACAGGAAGCATGGG
mouse_3_12	AGCCCAACAGGGGACAGAGGCACCGACAAA
mouse_3_13	CGTCTGCTTGCAAGCAAGCTCCCTCCAAGG
mouse_3_14	ACAGCTAGACAGGTCAGGTGGGCTTCCATC
mouse_3_15	AAAGGCTGAGCTGGGAAGGAGGAAGTGGCC
mouse_3_16	TCAAAGGCATTCACTCCGAGCTCTCACAGC
mouse_3_17	CCCTGCTTCGTGGTTTCCTGTTGTTTGGTC
mouse_3_18	TGCTGGGCTAGCCTGGGCCATGTAATAAGA
mouse_3_19	TAGGTCAGCTCAGGCTACATACATAGTGAG
mouse_3_20	TATTTGGGGCAGGAAAACATCCAGAAGATC
mouse_3_21	GGTGGTAAGGGAAAATAAAATCCATCCTAG
mouse_3_22	GTGTTTAAATTGCATCTCATTGTTTGGCTG
mouse_3_23	AAGCCAGCCTGGTGCAGCAATCAAATATTT
mouse_3_24	GCACAGGGCCTGTTCAGCAAAGAAGCCACC
mouse_3_25	GCAGGAAAGTCTGCTGTCGCACTGGAAACA
mouse_3_26	ACAGTTCCGCAAGTGGCAAACCCAGTGCCG
mouse_3_27	CCTTCTGGACTGACCAAGGCACAGCAAGGA
mouse_3_28	TCTATATTCCAAGCCCATGGGAAGTATTGC
mouse_3_29	AGCTAGAGCCAGTCTTGCTCTCCTGATAAC
mouse_3_30	GCAGCCCTCCTGTCTTTTCATCCTCCCTAG
mouse_3_31	AATCTTCACCATTCTCAGGTCACAGGGCAA
mouse_3_32	CCCTGCTTTCCTTAGCGATCTCCTTCTCTG
mouse_3_33	CACCCCCTCTGGCCCCAGGCCCTTTGCACA
mouse_3_34	TTCACTGGGGTACGCCGTGGTCCTCAAACT
mouse_3_35	CGCCACTGCCATGTCTCCAGGCTACCCCAG
mouse_3_36	CCACATGCTAAGTAGAAAACTGTCTGTGGT
mouse_3_37	GGGTTATCCAAGGTAGGCATGCCCAGGTCC
mouse_3_38	TCCCTGGACACACAGAAACTGAGGCTCAAA
mouse_3_39	TAGCCTCAGTCCAGTTCTGTCCTCAGCTGC
mouse_3_40	CACCTTTGCCCCAGGTATAGTTCGCAGGCC
mouse_3_41	CGGATAATAACAGTGAGAATAGGCTCCTGA
mouse_3_42	GCCTGGAACTCAACCCAGCTCTCTCCCCTG
mouse_3_43	GTACAGAAGACTGGGAACCCAGCCCAGTCG
mouse_3_44	GGGTATGCAGGCAGGAGGGAGGGCACAGTT
mouse_3_45	GGCCAAGGCCAGGAATGCTTTACAAAGCTG
mouse_3_46	GCATCCAGCTCACCAAGAAAGGTTTGGCAA
mouse_3_47	AGGCCCGAGCCCTTAGGGCCCAGACAGTGG
mouse_3_48	AGGACACGGCCATCCTGCTGTGGCGGTGGC
mouse_3_49	ACCCACCCTTGGCTCACTGCTGTCCAGAGT
mouse_3_50	GAGCCCGGCAAGCTCTGTCATCACCAGCTC
mouse_3_51	GAACACTGCCTCTGAGCTCCAGGGCCCTCA
mouse_3_52	GCCCTGGCAGTAGCCAGTGGATCGGCAAGG
mouse_3_53	CAGCCAGCCACACCCAGCCAGCCACAGGCA
mouse_3_54	TTACCTACCCTGAGCAGCAGCCACTGCCAG
mouse_3_55	GCGGCTCTCCCTCTCCTCTGCCCATCATCC
mouse_3_56	GGCCTCCTGGGGGTTCATTCTGGGCCCCTA
mouse_3_57	ATCTGAGCCCAGCAAGAGGGGGGAGTGCTA
mouse_3_58	GCTCTGGCTTGCTTTCCCACATCTGAAGCA
mouse_3_59	ACCCAGTGGAGCTGCTTTGGCACGGAGGTG
mouse_3_60	CTGAGATAGGAGAGGCATTTGAGGAAGGAA
mouse_3_61	GTCTGGATGTGCGTGGAGCTGTTTGAGTCA
mouse_3_62	AGGAGTCAGGGTGTGGGTAAAGCCTTTGGA
mouse_3_63	TGCTGTTGGTCAGGGTGAGCACTGAGTCTG
mouse_3_64	AAGAGGTTTTCAGGAGGAGCTGGTGAGATT
mouse_3_65	TGTCGGCATGGGTCAACCATCCAACTCCCA
mouse_3_66	AGCTGCTGCACAATGTCCCTGAGGCAGGAT
mouse_3_67	AGCACGTCCCTGGGGACCGTGTGCCTAGGC
mouse_3_68	GCTGAGCCAATAAGGATGGTGGACTCGGAA
mouse_3_69	CTCCTGGGCTGTTTGAATAGAAGCCTTCAA
mouse_3_70	TCTCCAGCCCCAGGAAGTGTATGCAGGCTG
mouse_3_71	ACAGCAAGCGGGCTTGCCCACTGAGCCATC
mouse_3_72	CATTCAAATTCAGGTCCTCTGAATCACGGT
mouse_3_73	GCATGCACAGCCATGCCTGAAGTCTATGTA
mouse_3_74	TGTCTCCACTCACTAACAACTGGATAACAG
mouse_3_75	ACTACACCTGAAGCTTGAGGTGTGTTGACC
mouse_3_76	CATTTATTTGCCACTCTGCCCGGCCTTCCC

## Sheet: TriGalNac-RNA oligos
Chemical synethises RNA oligos
mGULF RNA oligos	5’-[TriGalNac] UUGCCAAACCUUUCUUGGUGAGCUGGAUGC-3’
hGULF RNA oilgos	5’-[TriGalNac]UGUGGCAUGAAGAGGUCAGGCCAUUCCAGC-3’
NC Dot RNA Oligos	5’-[TriGaLNac]UGACGAAUCCUCUGGCUCUCUCCUACCACC-3’
