# Supplementary material for: The functionally conserved human lncRNA motif GULF lowers glucose and lipid levels in obese mice
Source: J Clin Invest. 2025 Sep 16;135(18):e186355. doi: 10.1172/JCI186355 (PMC12435843; doi:10.1172/JCI186355)
Supplement: Supplemental table 6 [file jci-135-186355-s163.xlsx]

## Sheet: Sheet1
Antibodies used in this study
Antigene	Vendor	Cat no.
P-AKT	Cell Signaling Technology	9271
AKT	Cell Signaling Technology	9272
P-GSK3β	Cell Signaling Technology	9323
GSK3β	Cell Signaling Technology	9315
CRTC2 (TORC2)	Cell Signaling Technology	13017
CRTC2 (TORC2)	Santa Cruz Biotech	sc-271912
CRTC2 (TORC2)	Proteintech	12497-1-AD
CREB	Cell Signaling Technology	9197
α-Tublin	Cell Signaling Technology	2144
RNA pol II	Millipore sigma	17-620
IgG	Cell Signaling Technology	2729, 7076
SREBP1	Cell Signaling Technology	95879
FXR	Cell Signaling Technology	72015
RXR	Cell Signaling Technology	3085
Flag	Millipore sigma	F3040
