# Supplementary material for: The functionally conserved human lncRNA motif GULF lowers glucose and lipid levels in obese mice
Source: J Clin Invest. 2025 Sep 16;135(18):e186355. doi: 10.1172/JCI186355 (PMC12435843; doi:10.1172/JCI186355)
Supplement: Supporting data values [file jci-135-186355-s164.xlsx]

## Sheet: Figure 1
Figure 1G	Ad-Ctrl					Ad-shmGULL					Ad-shmGULL+hGULL
Liver TG	50.1187	53.5029	56.722	44.1758	66.2142	67.0396	81.0715	80.081	85.6112	90.9764	57.5474	58.868	51.8521	62.0046	65.9665
Plasma TG	46.7236	42.98	43.3183	49.2939	52.6227	48.9337	55.8151	68.601	53.3212	56.2407	37.2664	48.3934	44.5134	43.1164	50.6199
Figure 1H
GTT	Ad-Ctrl					Ad-shmGULL					Ad-shmGULL+hGULL
0	79	99	100	94	102	108	93	120	105	84	117	85	98	78	75
15	358	437	282	371	371	387	363	483	399	438	372	419	384	323	379
30	408	507	347	412	416	484	443	546	429	417	381	497	424	425	450
60	349	394	240	281	272	369	325	477	356	386	282	337	359	352	350
120 (mins)	182	199	92	117	96	233	219	266	229	205	187	114	188	176	101
ITT
0	156	122	150	133	122	130	140	153	137	156	139	146	136	125	129
15	89	68	89	79	65	100	92	106	94	104	80	85	75	93	88
30	66	62	75	60	57	89	82	89	80	91	64	74	63	76	76
60 (mins)	45	44	48	51	40	80	75	70	69	78	56	54	50	50	51
Figure 1F	Ad-Ctrl					Ad-shmGULL					Ad-shmGULL+hGULL
mGULL	0.802987	0.880832	0.722818	1.73944	0.853923	0.278696	0.261678	0.140133	0.0604865	0.163441	0.150967	0.0944843	0.421991	0.13625	0.427384
Elov6	0.96751	0.750551	0.96691	1.63194	0.683086	10.2935	3.12798	6.63366	12.3257	9.27572	3.82671	3.56886	2.03511	2.97262	4.23009
Acc1	0.853771	1.12542	1.14953	1.0517	0.819582	2.96911	1.60867	3.42571	2.83768	2.96722	2.20957	1.73188	1.7203	1.1052	2.47159
Acly	1.06777	1.38023	0.946416	0.933	0.67259	2.59618	1.70507	5.10785	4.07376	2.74915	2.45908	2.15974	1.99813	0.982881	2.11166
Gck	0.641925	1.34413	1.12662	1.03936	0.847956	3.73817	1.59588	3.32694	2.46359	2.70604	2.25067	1.88594	1.53474	1.72004	2.31274
Scd1	1.02504	0.584097	0.982236	1.71055	0.698076	2.64192	2.85118	1.93542	2.75078	2.38752	1.92635	2.15328	1.03643	0.881791	3.84224
Fasn	0.876175	1.76587	0.942194	0.888229	0.527531	2.85467	1.8566	5.74062	3.27548	2.26267	2.25452	1.79405	2.50158	0.922291	2.75162
G6pc	0.905	1.153	0.862	1.032	1.076	2.138	2.388	2.473	3.308	1.533	1.011	1.9	1.45	0.81	1.178
Pck1	1.393	0.84	0.84	1.048	0.971	2.511	2.216	2.126	1.813	1.482	1.442	1.247	1.163	0.888	0.958
Cpt1a	1.238	0.992	0.925	0.794	1.108	0.562	0.673	0.463	0.539	0.411	1.006	1.578	1.589	1.1	0.999
Mcad	1.174	1.158	0.713	1.051	0.981	0.508	0.511	0.398	0.754	0.552	0.743	1.672	1.081	1.25	0.915

## Sheet: Figure 2
Figure 2D	Ctrl					Crtc2					Crtc2+hGULL					Crtc2+mGULL
Liver/Body Weight (%)	5.41667	3.52941	4.23077	4	3.62903	6.77419	6.51466	7.38255	6.03175	5.82524	5.2	4.83871	5.13834	5.26316	5.17928	5.76923	5.66038	5.71429	5.38462	5.09804
Figure 2B	IgG			CRTC2			IgG			Flag-CRTC2
hGULL	1	1	1.3	33.4	40.2	44	1	1.4	1.6	690.2	700.4	710.2
mGULL	1	1.3	1.1	40.8	47.1	55.3	1	1	1.9	196.3	157.5	180.7
Figure 2E	Ctrl					Crtc2					Crtc2+hGULL					Crtc2+mGULL
Liver TG	36.9325	71.6039	53.5145	48.2384	52.7608	134.163	116.074	116.074	113.059	107.783	54.2682	78.3874	73.1113	79.1411	97.9843	78.3874	86.6784	61.8055	81.4023	101.753
Plasma TG	58.9971	56.7279	79.4191	72.6118	45.3823	122.532	108.918	99.8412	111.187	127.071	74.8809	77.15	61.2662	54.4588	52.1897	81.6882	72.6118	79.4191	61.2662	58.9971
Figure 2F
GTT	Ctrl					Crtc2					Crtc2+hGULL					Crtc2+mGULL
0	128	131	109	98	117	136	129	133	115	110	128	114	99	109	121	111	105	108	120	130
15	387	401	383	329	407	425	476	392	421	405	356	434	410	372	476	373	362	385	453	468
30	445	456	427	392	469	499	510	473	532	501	483	454	435	482	513	446	452	429	518	501
60	359	398	382	353	359	453	472	414	462	387	413	375	369	428	443	396	392	353	428	442
120 (mins)	210	200	189	175	231	269	312	270	283	292	227	155	208	205	262	221	209	273	214	197
ITT	Ctrl					Crtc2					Crtc2+hGULL					Crtc2+mGULL
0	135	130	109	117	125	123	139	131	118	122	125	114	129	135	111	119	111	109	137	130
15	85	84	75	79	80	93	93	101	105	99	90	87	92	80	79	88	85	82	93	95
30	69	65	58	60	70	89	85	88	79	73	77	73	79	70	61	75	72	69	80	84
60 (mins)	55	50	48	51	55	80	75	79	71	65	69	65	69	59	50	70	62	64	59	57
Figure 2G	Ctrl					Crtc2					Crtc2+hGULL					Crtc2+mGULL
Elov6	1	0.785	0.859	1.24	1.197	2.395	3.227	2.514	2.497	2.713	1.214	1.064	1.283	1.366	1.58	1.094	1.778	1.516	1.231	2
Acc1	0.83	0.753	0.686	1.803	1.293	1.878	2.793	1.772	3.151	2.16	0.591	0.826	0.792	0.918	1.378	1.076	0.965	0.984	0.592	1.483
Acly	1.065	0.785	0.946	1.159	1.09	2.463	2.036	1.894	1.718	1.527	0.936	0.992	0.839	1.036	1.684	1.065	1.112	0.859	0.838	1.483
Gck	1.048	1.032	0.903	0.951	1.077	1.691	2.704	2.024	2.107	1.204	1.293	1.008	1.197	1.485	1.076	0.982	0.842	1.597	1.242	1.41
Scd1	1.025	0.738	1.313	0.918	1.097	1.861	2.005	1.236	1.602	2.191	1.08	0.823	0.723	1.244	1.609	1.329	1.055	1.137	0.916	1.264
Fasn	0.884	0.89	0.878	1.406	1.03	1.908	3.143	2.932	3.231	3.61	0.909	0.974	1.111	1.349	1.134	0.961	1.268	1.066	1.001	1.349
G6pc	0.93	0.72	0.788	1.41	1.344	1.887	3.425	2.123	2.473	2.542	1.069	0.756	0.839	0.984	1.44	1.45	1.401	1.576	0.71	1.289
Pck1	1.058	1.008	1.044	1.127	0.797	2.449	1.83	1.528	2.755	1.684	0.878	1.805	0.961	1.321	1.83	1.466	1.276	0.954	0.921	1.241
Cpt1a	0.951	0.828	1.063	1.452	0.822	0.531	0.623	0.392	0.758	0.279	1.093	0.757	0.985	1.063	1.034	0.958	1.131	0.846	0.736	1.622
Mcad	0.941	0.954	0.928	0.988	1.216	0.385	0.604	0.461	0.854	0.352	0.786	1.158	1.066	0.854	1.528	1.294	0.934	0.954	0.928	1.142
Figure 2J
G6pc	Ctrl					Crtc2					Crtc2+hGULL					Crtc2+mGULL
IgG	0.121907	0.13621	0.068576	0.04951	0.072487	0.118574	0.102511	0.091117	0.074524	0.112958	0.125335	0.115331	0.06624	0.058471	0.053063	0.158643	0.137153	0.14199	0.053063	0.053804
CREB	3.34929	2.48605	2.93601	2.75845	1.62885	2.17929	1.88407	2.70168	2.75845	3.16862	2.11969	3.2352	2.27183	1.4082	2.31957	2.78534	2.16423	1.87106	2.22508	3.51581
IgG	0.121907	0.13621	0.068576	0.04951	0.072487	0.118574	0.102511	0.091117	0.074524	0.112958	0.125335	0.115331	0.06624	0.058471	0.053063	0.158643	0.137153	0.14199	0.053063	0.053804
CRTC2	0.44871	0.17725	0.268661	0.27813	0.189972	0.666121	0.814426	1.26038	1.00268	0.955188	0.44871	0.44871	0.608722	0.209331	0.421574	0.451831	0.522628	0.33076	0.410046	0.377319
IgG	0.121907	0.13621	0.068576	0.04951	0.072487	0.118574	0.102511	0.091117	0.074524	0.112958	0.125335	0.115331	0.06624	0.058471	0.053063	0.158643	0.137153	0.14199	0.053063	0.053804
RNA pol II	0.837323	0.66152	0.786684	0.407213	0.278135	2.20971	2.36831	4.21011	3.71627	2.22508	1.5625	1.79484	0.803214	0.872881	0.501338	0.99575	0.808801	0.849012	0.439476	0.860863
Pck1	Ctrl					Crtc2					Crtc2+hGULL					Crtc2+mGULL
IgG	0.045244	0.05847	0.040776	0.03574	0.020672	0.0560888	0.034051	0.061805	0.081552	0.071489	0.078229	0.031117	0.037005	0.046516	0.038845	0.080429	0.091117	0.063103	0.033583	0.033583
CREB	1.7337	2.3357	1.27797	1.20904	1.65159	1.55171	1.45786	2.59162	2.09051	2.10505	3.34929	2.03335	1.65159	1.26038	1.12807	1.65159	1.80733	1.18415	2.10505	2.10505
IgG	0.045244	0.05847	0.040776	0.03574	0.020672	0.0560888	0.034051	0.061805	0.081552	0.071489	0.078229	0.031117	0.037005	0.046516	0.038845	0.080429	0.091117	0.063103	0.033583	0.033583
CRTC2	0.13433	0.15646	0.154305	0.15218	0.200803	0.474	0.385247	0.356965	0.982042	0.786684	0.224355	0.182233	0.142977	0.119398	0.205023	0.21822	0.24551	0.145981	0.198039	0.180974
IgG	0.045244	0.05847	0.040776	0.03574	0.020672	0.0560888	0.034051	0.061805	0.081552	0.071489	0.078229	0.031117	0.037005	0.046516	0.038845	0.080429	0.091117	0.063103	0.033583	0.033583
RNA pol II	0.188659	0.23066	0.16653	0.09499	0.212253	0.831539	0.872881	1.43779	1.10485	1.28686	0.390625	0.209331	0.203607	0.150085	0.33076	0.340059	0.264962	0.306478	0.115331	0.138107
Figure 2K
Fasn	Ctrl					Crtc2					Crtc2+hGULL					Crtc2+mGULL
IgG	0.048156	0.040776	0.079873	0.037782	0.062667	0.067632	0.025806	0.044006	0.035744	0.016675	0.064429	0.074524	0.086201	0.139067	0.040494	0.038845	0.055317	0.071489	0.086201	0.048156
SREBP1	0.221266	0.340059	0.359448	0.349619	0.24213	0.575886	0.808801	0.579892	0.704102	0.820091	0.469389	0.552	0.319493	0.382586	0.22	0.55627	0.43644	0.508	0.387927	0.357
Acly	Ctrl					Crtc2					Crtc2+hGULL					Crtc2+mGULL
IgG	0.036749	0.052697	0.067165	0.050201	0.07662	0.032891	0.058471	0.088625	0.094986	0.083844	0.093031	0.075043	0.053063	0.09433	0.093678	0.093031	0.044621	0.068576	0.224355	0.116134
SREBP1	0.575886	1.01667	0.866851	0.922651	1.39848	1.80733	1.49885	2.50334	2.72047	3.19066	1.33224	0.897421	0.955188	1.5625	1.45786	1.32304	1.02374	0.55627	1.57337	1.69802
Elovl6	Ctrl					Crtc2					Crtc2+hGULL					Crtc2+mGULL
IgG	0.340059	0.193963	0.287943	0.154305	0.14199	0.101803	0.082119	0.283979	0.199416	0.203607	0.21822	0.270529	0.122755	0.092388	0.189972	0.195313	0.160858	0.079873	0.16653	0.085606
SREBP1	0.548611	0.638986	0.477594	0.315094	0.445611	1.11254	1.33224	2.35195	0.94859	1.30482	0.754638	0.612956	0.797666	1.00965	0.975258	1.13592	1.00965	0.765172	0.765172	0.728932

## Sheet: Figure 3
Figure 3B	Ctrl					hGULL					hGULL+Crtc2
Liver/Body Weight (%)	6.47668	7.12468	7.73333	6.76692	6.85279	4.64396	5.39682	4.54545	5.96026	5.43131	7.59494	7.76942	7.17822	6.79612	7.59804
	Ctrl					mGULL					mGULL+Crtc2
Liver/Body Weight (%)	6.47668	7.12468	7.73333	6.76692	6.85279	4.29448	4.24837	4.7619	4.21687	4.73186	7.30479	7.46269	7.37101	7.82828	7.48792
Figure 3D	Ctrl					hGULL					hGULL+Crtc2
Liver TG	130.394	134.917	131.902	123.611	120.596	70.8502	66.3278	58.7906	71.6039	49.7459	114.566	117.581	138.685	130.394	122.103
Plasma TG	129.34	154.3	122.532	99.8412	111.187	38.575	34.0368	22.6912	58.9971	77.15	156.569	142.954	122.532	161.107	133.878
	Ctrl					mGULL					mGULL+Crtc2
Liver TG	130.394	134.917	131.902	123.611	120.596	91.2007	73.8651	67.0815	71.6039	61.8055	108.536	118.335	128.133	131.148	131.902
Plasma TG	129.34	154.3	122.532	99.8412	111.187	56.7279	74.8809	54.4588	49.9206	79.4191	111.187	99.8412	99.8412	131.609	147.493
Figure 3E
GTT	Ctrl					hGULL					hGULL+Crtc2
0	135	129	118	125	105	133	128	97	113	117	128	119	131	106	98
15	458	521	399	468	512	412	406	387	515	488	505	487	523	495	372
30	573	587	449	505	536	488	462	434	547	531	567	539	577	549	498
60	502	540	412	471	449	381	377	347	475	421	466	484	503	537	417
120 (mins)	301	280	276	295	193	201	144	108	127	121	295	313	322	247	199
ITT	Ctrl					hGULL					hGULL+Crtc2
0	153	162	148	139	142	155	151	146	139	144	138	142	150	157	155
15	108	118	103	95	100	103	96	94	89	85	91	89	102	110	113
30	93	98	89	85	94	90	79	72	70	77	83	80	90	95	96
60 (mins)	80	86	85	79	81	62	59	49	43	51	75	77	79	82	63
Figure 3F
GTT	Ctrl					mGULL					mGULL+Crtc2
0	135	129	118	125	105	123	119	115	91	109	131	130	111	125	117
15	458	521	399	468	512	383	418	441	432	419	483	554	529	377	465
30	573	587	449	505	536	451	472	508	516	463	579	590	583	455	518
60	502	540	412	471	449	360	388	432	409	372	562	554	498	352	448
120 (mins)	301	280	276	295	193	167	145	154	128	143	249	303	357	198	231
ITT	Ctrl					mGULL					mGULL+Crtc2
0	153	162	148	139	142	158	149	143	141	137	139	146	165	150	149
15	108	118	103	95	100	101	99	96	96	89	90	95	108	112	104
30	93	98	89	85	94	89	85	82	79	72	80	83	91	88	94
60 (mins)	80	86	85	79	81	69	66	61	55	51	75	77	69	80	84
Figure 3G	Ctrl					hGULL					hGULL+Crtc2
Elov6	1.022	1.047	0.854	0.978	1.12	0.488	0.578	0.518	0.766	0.872	1.268	1.12	1.449	0.957	0.997
Acc1	1.006	0.892	0.916	0.888	1.369	0.665	0.63	0.733	0.609	0.753	1.289	0.872	1.369	1.074	0.747
Acly	0.84	1.23	1.018	1.095	0.868	0.598	0.71	0.456	0.596	0.685	1.371	1.146	1.09	1.267	1.094
Gck	0.767	0.827	0.962	1.021	1.604	0.711	0.572	0.604	0.429	0.87	1.587	1.953	2.67	2.275	1.828
Scd1	0.722	1.018	0.814	1.144	1.46	0.586	0.491	0.473	0.516	0.765	2.082	2.024	2.99	2.576	1.685
Fasn	0.694	0.754	1.191	1.276	1.259	0.579	0.398	0.387	0.401	0.464	1.233	1.507	1.818	1.921	1.368
G6pc	0.747	0.94	0.901	1.248	1.266	0.559	0.536	0.349	0.415	0.651	1.24	0.818	1.014	1.591	0.959
Pck1	0.71	1.13	0.943	0.93	1.42	0.691	0.373	0.411	0.523	0.331	1.307	1.501	1.927	1.798	1.307
Cpt1a	0.68	0.879	0.942	1.296	1.37	1.808	2.135	1.489	2.006	2.836	1.243	1.252	1.458	1.686	1.16
Mcad	0.732	1.141	0.768	1.149	1.357	2.532	1.693	1.741	2.329	2.639	1.301	1.197	1.424	1.165	0.871
Figure 3H	Ctrl					mGULL					mGULL+Crtc2
Elov6	0.8	1.147	0.79	0.844	1.633	0.642	0.393	0.295	0.5	0.873	1.498	0.819	1.055	0.983	1.196
Acc1	0.744	1.052	0.872	0.988	1.484	0.561	0.501	0.451	0.448	0.624	1.089	0.959	0.841	1.373	0.95
Acly	0.795	0.946	1.103	1.089	1.106	0.653	0.436	0.46	0.63	0.748	0.946	0.683	0.865	0.865	0.963
Gck	0.805	0.864	0.817	1.243	1.416	0.584	0.356	0.328	0.596	0.704	1.163	0.724	0.996	0.717	0.941
Scd1	0.867	1.053	0.852	1.059	1.213	0.58	0.495	0.547	0.419	0.584	1.489	1.101	1.022	1.019	1.686
Fasn	0.694	0.754	1.191	1.276	1.259	0.454	0.556	0.374	0.515	0.464	0.854	0.684	0.884	1.224	0.842
G6pc	0.881	0.9	0.913	0.888	1.556	0.529	0.46	0.411	0.603	0.649	1.482	1.027	0.869	0.965	1.264
Pck1	0.832	0.709	0.891	1.075	1.77	0.597	0.45	0.328	0.42	0.738	1.193	0.709	0.792	1.184	1.305
Cpt1a	0.734	0.996	0.787	0.989	1.758	3.907	2.11	2.57	1.982	2.932	1.758	1.235	0.798	1.144	1.408
Mcad	0.745	0.899	0.899	1.271	1.307	3.779	1.904	2.048	1.692	2.288	1.391	1.194	1.138	1.677	0.725

## Sheet: Figure 4
Figure 4B
Body weight (g)	AAV-Ctrl										AAV-hGULL										AAV-mGULL
1	29.8	31.5	34.6	37.5	35.4	30.6	33.5	37.6	38.4	33.3	30.5	31.6	29.9	33.5	32.7	34.8	36.4	36.9	37.8	37.2	35.6	34.3	32.2	38.7	35.3	35.6	35.1	37.7	30.4	30.1
14	30.6	31.9	34.2	37.8	35.8	31	33.9	37.9	39	33.7	30.9	31.9	30.3	33.9	33.3	35	36.7	37	38.1	37.3	35.9	34.5	32.5	39.2	35.5	35.9	35.4	37.4	30.6	30.1
28	31.4	33.8	36.2	38.6	36.9	31.8	34.5	38.2	40	35.1	31.5	32.3	30.9	34.5	33.9	35.3	37	37.3	38.5	37.9	36.3	34.9	32.8	39.5	35.8	36.2	35.8	37.8	31	30.6
35	34	35.2	40.1	40.4	38.3	33	36.9	39	41.4	38.8	32.2	32.6	31.7	35	34.3	35.7	37.6	37.5	38.8	38.3	36.7	35.3	33.1	40	36.2	36.7	36	38.3	31.5	31
42	36.9	37.3	42.5	41.9	40.7	35.4	38.7	40.3	42.8	40.9	32.9	32.9	32.5	35.4	34.6	36.1	38	38	38.7	38.8	36.9	35.7	33.3	40.4	36.8	37	36.6	39.4	32.1	31.6
49	38.2	39.4	43.9	43.5	42.3	37.9	41.2	42.7	44.1	42.7	33.8	33.6	34.1	36.3	35.6	37	38.9	39.1	39.6	39.6	37.4	36	33.8	40.9	37.1	37.4	37	40.2	32.6	32.1
56	41.3	42.5	46.1	46.2	44	39.8	43.8	44.8	46.8	43.9	34.6	34.4	34.7	36.9	36.4	37.5	39.6	39.7	39.7	40.2	37.9	36.4	34.3	41.3	37.8	38	38	40.4	33	32.7
64	43.4	44.9	48.5	47.9	47.1	42.4	46.4	46.9	48.4	46.2	35.4	35.1	35.4	37.7	37.4	38.3	40.1	40.4	40.5	41	38.5	37	34.9	41.9	38.3	38.5	38.9	41.3	33.8	33.3
70	46.6	47.4	51.3	50.3	49.5	44.9	48.2	49.2	50.7	49.5	35.7	35.6	36.3	38.3	38.1	38.6	40.8	40.9	40.9	41.5	38.8	37.7	35.4	42.2	39	39.1	39.4	41.7	34.7	34.7
77	48.5	49.8	52.7	53.2	51.4	46.5	51.1	50.8	52.9	51.7	37	36.4	37.2	39.4	39	39.4	41.6	41.7	41.7	42.4	39.5	38.3	36	42.5	39.6	39.6	39.9	42	35.5	35.4
88 (Days)	51.5	52.4	54	54.5	54.8	50.9	53.9	53.1	54.9	53.9	39.2	39.2	40.5	41.4	39	41.2	43.4	42.2	42.9	42.6	41.4	40.7	40.5	45.28	42.9	42.5	41.7	43.8	39.9	39.4
Figure 4C	AAV-Ctrl					AAV-hGULL					AAV-mGULL
Liver/Body Weight (%)	6.53846	6.43275	6.51341	6.73077	6.76983	4.41048	4.34783	4.39815	4.53461	4.70588	3.86473	3.6855	3.75587	3.7037	4.01003
Figure 4D	AAV-Ctrl					AAV-hGULL					AAV-mGULL
Liver TG	127.38	130.394	123.611	116.827	107.783	82.156	89.6933	97.9843	76.88	91.2007	87.4321	83.6635	77.6337	73.1113	76.1262
Plasma TG	136.147	147.493	117.994	108.918	129.34	90.7647	77.15	54.4588	81.6882	65.8044	52.1897	54.4588	63.5353	74.8809	86.2265
Figure 4E
GTT	AAV-Ctrl					AAV-hGULL					AAV-mGULL
0	139	128	142	126	107	106	115	118	94	104	118	105	93	121	109
15	385	353	398	337	299	332	304	294	281	313	320	309	285	352	307
30	579	554	600	555	527	503	495	422	417	485	455	432	405	512	448
60	536	513	548	505	513	456	432	382	379	405	403	401	387	465	408
120 (mins)	401	387	395	399	354	221	186	178	170	200	198	193	189	243	205
ITT	AAV-Ctrl					AAV-hGULL					AAV-mGULL
0	144	142	129	113	138	125	129	130	135	123	123	130	134	137	127
15	104	99	83	82	93	91	85	88	93	90	81	98	95	86	87
30	93	83	75	65	85	79	71	61	63	72	72	77	85	62	60
60 (min)	86	76	68	60	72	55	51	51	49	45	51	53	59	47	45
Figure 4F	AAV-Ctrl					AAV-hGULL					AAV-mGULL
Plasma Insulin	3.54786	3.09131	2.70839	3.20422	2.97349	2.60039	1.99656	2.15857	2.11929	1.91311	1.82474	1.88365	2.19293	2.04075	1.66274
HOMA-IR	1.2068	0.89142	1.00315	1.31249	1.01889	0.67554	0.848491	0.614635	0.545118	0.571739	0.592572	0.710534	0.727504	0.529762	0.472263
Figure 4G	AAV-Ctrl					AAV-hGULL					AAV-mGULL
A1C	6.30728	5.80654	5.57051	4.99699	6.21463	4.28228	5.28375	5.10949	3.97566	5.04772	4.45434	4.88449	5.16022	5.43596	4.09699
Figure 4H	AAV-Ctrl					AAV-hGULL					AAV-mGULL
Elov6	0.86	1.156	0.958	1.048	1.003	0.671	0.357	0.328	0.353	0.243	0.889	0.555	0.389	0.411	0.621
Acc1	1.214	0.988	1.101	0.596	1.27	0.42	0.517	0.552	0.73	0.379	0.731	0.581	0.419	0.516	0.421
Acly	1.137	1.05	0.83	0.974	1.035	0.725	0.346	0.45	0.587	0.516	0.686	0.502	0.339	0.483	0.33
Gck	1.065	0.944	0.989	0.925	1.088	0.769	0.712	0.925	0.781	0.597	0.565	0.547	0.523	0.873	0.636
Scd1	1.289	1.112	1.037	0.621	1.082	0.535	0.781	0.736	0.968	0.633	0.667	0.785	0.855	0.883	0.584
Fasn	1.094	1.053	0.872	1.035	0.961	0.324	0.54	0.527	0.691	0.37	0.375	0.461	0.686	0.316	0.563
G6pc	1.445	0.759	1.156	0.845	0.934	0.661	0.669	0.537	0.504	0.44	0.532	0.897	0.613	0.605	0.608
Pck1	1.125	1.196	0.758	0.884	1.109	0.83	0.465	0.534	0.712	0.378	0.896	0.714	0.665	0.641	0.472
Cpt1a	1.521	0.926	1.003	0.631	1.122	2.983	1.916	1.544	2.912	1.601	2.569	1.608	1.916	2.387	2.703
Mcad	1.221	1.189	0.849	0.759	1.068	2.12	1.701	1.687	2.208	1.588	1.918	1.515	1.532	1.76	2.088

## Sheet: Figure 5
Figure 5D	NC-Dot					hGULF					mGULF
Liver/Body Weight (%)	7.2093	7.38095	7.14286	6.97168	7.2093	3.68263	3.77193	3.05714	4.09091	3.15476	3.24405	3.57771	2.66272	3.49398	4.54545
Figure 5E	NC-Dot					hGULF					mGULF
Liver TG	152.252	143.208	159.036	124.365	147.73	99.4917	73.8651	85.9247	70.8502	77.6337	61.8055	75.3725	94.9694	105.522	92.7082
Plasma TG	183.799	172.453	136.147	179.26	147.493	108.918	88.4956	95.3029	68.0735	79.4191	77.15	104.379	108.918	88.4956	95.3029
Figure 5F
GTT	NC-Dot					hGULF					mGULF
0	152	147	179	172	153	155	159	144	140	137	159	138	151	144	166
15	489	418	467	412	433	361	401	400	392	364	359	396	432	409	368
30	589	600	600	554	528	402	445	421	458	424	421	447	569	438	409
60	511	538	523	508	493	381	407	325	415	373	369	408	442	397	343
120 (mins)	399	391	405	390	384	217	211	198	185	201	237	200	288	195	173
ITT	NC-Dot					hGULF					mGULF
0	185	199	191	183	180	176	205	187	192	199	183	194	198	181	188
15	109	101	113	122	98	82	95	107	101	99	89	97	103	103	91
30	86	81	98	99	88	65	66	77	81	69	69	75	82	86	70
60 (min)	75	73	88	90	79	45	40	49	59	44	44	51	58	60	45
Figure 5G, H	NC-Dot					hGULF					mGULF
Plasma Insulin	3.3024	2.50712	2.94403	3.5675	2.84585	2.10457	2.52676	1.71674	1.55474	1.56456	1.72656	2.05547	2.10457	1.55474	1.47128
HOMA-IR	1.51666	1.18856	1.30846	1.70007	1.34915	0.826237	1.22283	0.703652	0.794644	0.703084	0.763096	0.954146	0.971738	0.679478	0.672067
Figure 5I	NC-Dot					hGULF					mGULF
Elov6	0.983	0.906	0.861	1.009	1.293	0.577	0.549	0.533	0.484	0.415	0.216	0.495	0.442	0.326	0.282
Acc1	1.131	0.825	0.864	1.115	1.114	0.4	0.633	0.608	0.457	0.521	0.495	0.356	0.364	0.601	0.322
Acly	0.892	0.869	0.842	1.359	1.127	0.216	0.613	0.767	0.253	0.341	0.22	0.33	0.459	0.235	0.221
Gck	0.788	0.831	1.019	1.404	1.068	0.578	0.58	0.578	0.374	0.649	0.624	0.694	0.887	0.702	0.668
Scd1	0.616	0.893	0.957	1.125	1.688	0.27	0.218	0.174	0.039	0.355	0.224	0.155	0.26	0.351	0.128
Fasn	0.921	0.871	0.829	1.344	1.119	0.261	0.326	0.389	0.257	0.333	0.304	0.413	0.473	0.305	0.474
G6pc	0.839	1.037	1.057	1.08	1.006	0.597	0.794	0.454	0.668	0.463	0.726	0.436	0.464	0.77	0.67
Pck1	0.848	0.812	1.154	1.105	1.139	0.524	0.696	0.584	0.488	0.484	0.421	0.6	0.7	0.501	0.529
Cpt1a	0.886	1.164	1.294	0.723	1.037	2.416	2.233	2.863	3.712	1.805	2.009	3.73	2.913	2.205	2.17
Mcad	0.92	0.894	1.158	0.899	1.167	2.545	2.541	2.789	2.568	2.699	2.209	1.96	2.282	1.567	1.606
Figure 5L
G6pc	NC-Dot					hGULF					mGULF
IgG	0.13811	0.079322	0.08561	0.100402	0.08561	0.099019	0.0804288	0.057267	0.066701	0.079873	0.100402	0.095647	0.075043	0.056479	0.103942
CREB	3.4674	2.06173	1.36024	1.92366	2.66	2.09051	1.00268	2.46888	3.19066	3.125	3.54026	2.03335	2.40137	0.922651	2.45182
IgG	0.13811	0.079322	0.08561	0.100402	0.08561	0.099019	0.0804288	0.057267	0.066701	0.079873	0.100402	0.095647	0.075043	0.056479	0.103942
CRTC2	0.60034	0.770494	0.45497	1.18415	0.46	0.398833	0.195312	0.291963	0.410046	0.515433	0.312918	0.21822	0.356965	0.250669	0.451831
IgG	0.13811	0.079322	0.08561	0.100402	0.08561	0.099019	0.0804288	0.057267	0.066701	0.079873	0.100402	0.095647	0.075043	0.056479	0.103942
RNA pol II	3.16862	3.03955	3.21286	2.06173	4.32847	0.803214	0.634572	0.621513	1.12028	1.85814	0.508337	1.11657	0.596195	0.680118	1.34151
Pck1	NC-Dot					hGULF					mGULF
IgG	0.05233	0.054934	0.04652	0.069534	0.05609	0.048828	0.0601145	0.080988	0.063984	0.059699	0.071986	0.043702	0.030902	0.053804	0.035252
CREB	1.418	1.60643	1.24303	1.91037	2.46888	1.38882	1.57337	1.44779	1.85814	1.21745	2.31957	1.87106	1.11254	2.13444	1.418
IgG	0.05233	0.054934	0.04652	0.069534	0.05609	0.048828	0.0601145	0.080988	0.063984	0.059699	0.071986	0.043702	0.030902	0.053804	0.035252
CRTC2	0.8088	1.03804	0.47102	0.666121	0.97526	0.257716	0.33306	0.581099	0.526263	0.41577	0.464534	0.287943	0.296038	0.612956	0.310756
IgG	0.05233	0.054934	0.04652	0.069534	0.05609	0.048828	0.0601145	0.080988	0.063984	0.059699	0.071986	0.043702	0.030902	0.053804	0.035252
RNA pol II	3.51581	3.54026	1.70983	3.01855	4.01071	1.10485	1.3139	1.20068	1.3697	1.92366	1.74576	1.25167	0.975258	0.792156	0.583925
Figure 5M
Fasn	NC-Dot					hGULF					mGULF
IgG	0.0488281	0.044312	0.055317	0.080429	0	0.06354	0.035993	0.035009	0.037005	0.066701	0.050902	0.059287	0.055317	0.044006	0.055701
SREBP1	1.58431	1.58431	1.74576	2.14928	1	0.78125	0.770494	0.326206	0.451831	0.560139	0.916277	0.99575	0.849012	0.728932	0.728932
Acly	Ctrl					Crtc2					Crtc2+hGULL
IgG	0.0821188	0.098336	0.067165	0.060659	0	0.04431	0.048828	0.043401	0.036749	0.080988	0.044312	0.048828	0.027467	0.06624	0.075043
SREBP1	0.808801	0.916277	0.552427	0.485269	1	0.37732	0.238797	0.287943	0.263132	0.385247	0.407213	0.163103	0.178483	0.398833	0.418662
Elovl6	Ctrl					Crtc2					Crtc2+hGULL
IgG	0.0191549	0.028239	0.033583	0.026716	0	0.01915	0.017872	0.024078	0.019155	0.018761	0.024584	0.020961	0.022779	0.024584	0.013639
SREBP1	0.99575	0.814426	1.5625	0.93553	1	0.32172	0.30861	0.212253	0.592077	0.541058	0.312918	0.261314	0.65695	0.592077	0.280069

## Sheet: Suppl Figure 1
	Suppl Figure1B			Suppl Figure1C			Suppl Figure1D			Suppl Figure1E			Suppl Figure1F
	Low hGULL	High hGULL		Non-T2D	T2D		Non-hypertension	Hypertension		Normal	NAFL		Fasting	0.003737	0.001494	0.001947	0.00245	0.001297
	31	43		16.7666	16.4776		16.7666	8.90647		15.3682	6.66326		Refeeding	0.010743	0.004301	0.004158	0.004946	0.004985
	35	43		22.6265	9.64591		22.6265	21.1743		14.1332	14.1409		WT mice	0.016805	0.024286	0.026206	0.040432	0.03264
	38	44		8.90647	29.8249		22.0131	9.50394		10.8197	8.18278		HFD mice	0.002109	0.0032	0.002503	0.00443	0.007197
	38	44		21.1743	24.4876		15.2455	5.18401		7.03867	15.1892
	43	45		22.0131	7.32439		15.5764	29.1555		9.38226	10.8646
	44	46		9.50394	4.65083		24.2857	5.66852		27.1593	2.65706		Suppl Figure1G	GW4064 (-)					GW4064 (+)
	44	51		5.18401	12.212		12.334	9.51406		29.5034	18.6297		hGULL	1.565	0.895	0.437	1.111	1.47	8.008	3.73	4.85	4.233	3.117
	47	52		15.2455	24.0759		41.2977	5.50615		9.51351	2.70873		mGULL	0.459	0.428	2.53	1.503	1.34	9.045	4.251	10.849	6.615	3.61
	49	52		29.1555	20.4842		21.25	25.3306		11.8894	9.14043
	52	54		5.66852	21.0864		31.5637	8.0684		8.3496	1.68625		Suppl Figure1H	IgG			FXR			IgG			RXR			IgG			Poll II
	53	54		15.5764	4.16623		9.66144	5.43478		14.3409	20.4048		Veh	0.069	0.06248	0.034	0.039	0.04553	0.094	0.069	0.06248	0.034	0.039	0.04553	0.094	0.069	0.06248	0.034	0.039	0.04553	0.094
	57	55		24.2857	9.86583		10.362	15.8488		20.09	9.60772		GW4064 (1h)	0.238	0.144	0.056	1.46842	1.561	2.103	0.214	0.049	0.084	1.026	0.543	0.557	0.628	0.485	0.423	4.71	1.805	3.443
	60	56		9.51406	16.7113		25.3148	13.1621		11.4775	5.55757
		56		5.50615	17.3261		39.8445	3.18751		11.6935	7.49526		Suppl Figure1I	Ad-Ctrl					Ad-shmGULL					Ad-shmGULL+hGULL
		59		12.334	8.52409		10.5901	14.6844		6.91215	6.4408		mGULL	0.802987	0.880832	0.922818	1.73944	0.853923	0.278696	0.261678	0.140133	0.0604865	0.163441	0.150967	0.0944843	0.421991	0.13625	0.427384
		60		25.3306	5.18544		38.4026	29.4786		22.1354	13.272		hGULL	0.594	0.534	0.766	1.361	0.523	0.198	0.296	1.598	0.474	0.582	3384.21	1593.53	4801.82	1446.93	286.42
		72		8.0684	13.6151		29.0316	24.0973		9.33518	14.2619
		77		41.2977	5.09842		26.7014	23.1998		16.544	10.8267
				5.43478	33.1714		6.52695	9.23307		9.09105	13.1055
				21.25	10.4819		41.5772	8.87726		13.4237	6.79399
				15.8488	37.4442		20.7039	5.42121		2.11867	6.35182
				13.1621	5.75868		29.7959	26.0523		22.2169	10.756
				31.5637	18.6965		27.9636	13.2864		3.963	3.72529
				3.18751	9.89941		11.584	22.3877		11.6695	3.94091
				14.6844	8.02066		31.1381	22.7872		5.72509	4.69135
				9.66144	27.6208		34.2668	7.18435		16.6021	3.49455
				10.362	47.026		29.6833	37.3173		7.69164	5.68956
				25.3148	8.72914		61.2285	19.1033		23.9752	17.6714
				29.4786	8.95647		11.9925	15.4503		2.81997	8.88514
				24.0973	8.97245		13.3049	18.1168		9.80953	10.6981
				23.1998	8.4246		15.837	34.4569		10.1593	13.7699
				39.8445	13.8911		24.4876	18.8442		12.3115	11.9241
				9.23307	37.1338		12.212	24.091		6.50382	3.89579
				10.5901	3.65371		21.0864	9.16867		11.3625	5.8989
				8.87726	14.8867		4.16623	23.2004		10.0825	21.1766
				5.42121	9.15892		9.86583	9.7885		19.6136	10.5561
				26.0523	9.35007		5.18544	57.1468			6.97725
				13.2864	29.8824		10.4819	16.4776			2.3072
				22.3877	26.3666		5.75868	9.64591			12.3717
				22.7872	9.92093		18.6965	29.8249			6.66061
				7.18435			27.6208	7.32439			8.91714
				38.4026			47.026	4.65083			4.02471
				37.3173			8.95647	24.0759			6.52607
				29.0316			8.4246	20.4842			5.03854
				26.7014			13.8911	16.7113			7.31244
				6.52695			37.1338	17.3261			3.46608
				19.1033			3.65371	8.52409			9.38333
				15.4503			9.15892	13.6151			15.7168
				18.1168			29.8824	5.09842			8.34265
				41.5772			26.3666	33.1714			10.8876
				20.7039				37.4442			12.2158
				34.4569				9.89941			13.1867
				29.7959				8.02066			8.48044
				27.9636				8.72914
				11.584				8.97245
				18.8442				14.8867
				31.1381				9.35007
				34.2668				9.92093
				24.091
				29.6833
				61.2285
				11.9925
				9.16867
				23.2004
				13.3049
				9.7885
				15.837
				57.1468

## Sheet: Suppl Figure 2
Suppl Figure 2A	Full length			#1			#2			#3
hGULL	1.25614	1.3713	1.3124	10.6006	12.5253	11.732	3.58163	3.9	3.6742	0.818053	0.87	0.834
mGULL	0.518192	0.7	0.621	18.4813	20.7885	21.135	1.15281	1.3	1.213	0.614716	0.6	0.63

## Sheet: Suppl Figure 3
Suppl Figure 3B	AAV-NC Dot					AAV-hGULF					AAV-mGULF
Liver/Body Weight (%)	7.22101	6.85841	7.64045	7.17391	7.90123	4.71204	4.83461	4.83871	4.81013	4.85934	4.83461	4.94792	4.95627	4.80226	4.83871
Suppl Figure 3C	AAV-NC Dot						AAV-hGULF						AAV-mGULF
Liver TG	128.133	132.656	143.208	116.074	122.857	126.626	83.6635	103.26	92.7082	79.8949	77.6337	65.5741	67.8353	76.1262	61.8055	93.4619	86.6784	85.9247
Plasma TG	156.569	170.184	145.224	104.379	127.071	167.915	102.11	86.2265	90.7647	95.3029	63.5353	79.4191	49.9206	56.7279	81.6882	90.7647	77.15	63.5353
Suppl Figure 3D
GTT	AAV-NC Dot					AAV-hGULF					AAV-mGULF
0	163	138	188	176	149	129	174	155	172	172	163	149	172	156	153
15	472	452	429	408	407	370	420	406	400	355	389	394	408	434	356
30	549	538	497	461	504	391	453	486	398	389	442	444	421	449	447
60	468	456	468	411	429	381	390	403	350	341	341	355	393	386	326
120 (mins)	299	305	289	254	233	205	187	212	188	147	229	211	201	188	207
ITT	AAV-NC Dot					AAV-hGULF					AAV-mGULF
0	186	192	180	193	192	159	196	166	207	182	179	188	187	177	185
15	116	106	109	129	95	89	90	85	83	95	79	91	98	95	93
30	86	81	98	99	88	77	73	70	69	72	80	72	80	82	70
60 (min)	78	69	82	80	71	49	55	49	45	48	55	52	57	62	50
Suppl Figure 3E	AAV-NC Dot						AAV-hGULF						AAV-mGULF
Elov6	0.955	1.246	0.809	1.311	0.792	1	0.434	0.233	0.21	0.217	0.213	0.405	0.178	0.158	0.486	0.164	0.505	0.268
Acc1	0.966	0.855	0.929	1.204	1.182	0.917	0.563	0.843	0.742	0.534	0.451	0.582	0.39	0.341	0.381	0.532	0.468	0.66
Acly	0.886	0.925	0.938	1.342	0.786	1.234	0.391	0.488	0.189	0.423	0.067	0.276	0.45	0.356	0.25	0.287	0.417	0.508
Gck	1.25	1.55	0.901	0.733	0.946	0.827	0.416	0.669	0.305	0.455	0.182	0.267	0.443	0.422	0.617	0.302	0.381	0.359
Scd1	0.881	0.82	0.849	1.25	1.499	0.869	0.567	0.52	0.643	0.652	0.523	0.539	0.445	0.455	0.843	0.619	0.728	0.383
Fasn	0.866	1.19	0.889	1.596	0.636	1.076	0.185	0.407	0.383	0.354	0.318	0.427	0.671	0.323	0.52	0.35	0.224	0.223
G6pc	1.036	0.751	1.02	1.342	1.057	0.887	0.307	0.483	0.533	0.402	0.278	0.522	0.71	0.343	0.436	0.441	0.394	0.673
Pck1	1.124	1.135	1.26	0.864	0.964	0.747	0.614	0.525	0.552	0.498	0.508	0.513	0.501	0.32	0.872	0.509	0.274	0.666
Cpt1a	1.027	0.817	1.393	1.042	0.689	1.191	1.218	1.665	1.937	1.979	1.487	1.7	1.857	1.667	2.566	1.886	1.647	1.515
Mcad	0.96	1.052	0.89	1.355	0.809	1.015	4.997	5.654	2.499	2.258	2.011	3.044	4.958	3.362	5.048	5.806	3.12	2.388

## Sheet: Suppl Figure 4
Suppl Figure 4A	Ctrl (-PA)			Ctrl (+PA)			mGULF (+PA)			hGULF(+PA)
Scd1	1.003	0.997	1	3.496	2.297	5.698	1.543	1.371	1.613	1.219	1.571	1.276
Elov6	0.996	1.004	1	6.528	4.033	7.976	2.34	2.463	1.067	1.72	1.394	1.815
Acly	1.346	0.743	1	12.829	7.423	10.937	2.955	2.602	1.383	2.346	4.947	4.248
Acc1	0.985	1.015	1	9.94	6.562	13.915	4.186	3.843	1.876	3.199	4.035	3.374
Fasn	1.139	0.878	1	4.88	3.652	5.052	1.93	1.349	0.7	1.413	0.654	0.697
Cpt1a	1.046	0.956	1	0.581	0.448	0.533	1.409	1.437	1.144	1.334	1.794	1.164
G6pc	0.982	1.018	1	38.686	26.86	25.252	8.881	9.742	7.582	7.891	8.428	7.938
Pck1	1.09	0.918	1	25.28	24.841	17.874	2.228	1.512	1.228	5.351	6.393	6.816
Suppl Figure 4B	Ctrl (-PA)			Ctrl (+PA)			mGULF (+PA)			hGULF(+PA)
Glucose Production	0.994406	1.24301	0.745805	2.23741	1.86451	2.28602	1.36731	1.49161	0.994406	1.81311	2.23741	1.96172

## Sheet: Suppl Figure 5
Suppl Figure 5A	Tri-GalNAc-hGULF oligos					Tri-GalNAc-mGULF oligos
Heart	0	0	0	0	0	0	0	0	0	0
liver	10.434	13.832	9.21	6.231	5.405	9.443	4.618	6.302	7.73	9.379
spleen	0.079	0.021	0.013	0.041	0.017	0.026	0.067	0.069	0.179	0.0643
lung	0.074	0.043	0.086	0.061	0.038	0	0	0	0	0
Kidney	1.39	0.34	3.32	2.876	3.66	2.96	1.676	0.284	0.381	1.235
Adipose	0	0	0	0	0	0	0	0	0	0
Muscle	0.625	0.537	0.497	0.501	0.266	0.304	0.048	0.215	0.0566	0.223
Small intestine	0	0	0	0	0	0	0	0	0	0
Brain	0	0	0	0	0	0	0	0	0	0
Suppl Figure 5B	Tri-GalNAc-hGULF oligos			Tri-GalNAc-mGULF oligos
0h	0.01	0.001	0	0	0	0
6h	1.4752	1.0263	0.9071	0.736843	0.82474	0.8275
12h	7.4038	8.085	8.761	6.0213	5.254	4.3657
24h	7.403	7.7403	8.9187	4.062	4.8045	5.0863
48h	6.2032	6.2608	4.3254	1.0127	1.9339	1.5701
Suppl Figure 5C, D	Tri-GalNAc-NC-Dot					Tri-GalNAc-hGULF					Tri-GalNAc-mGULF
Plasma LDL	192.44	251.536	237.899	239.414	228.807	81.825	118.192	193.956	118.192	86.3708	139.406	131.829	109.1	56.0653	83.3403
Plasma HDL	62.5857	57.7714	59.3762	51.3524	56.9691	71.4119	74.6214	60.9809	69.8071	54.5619	60.9809	62.5857	65.7952	72.2143	82.6452

[truncated: 2 more sheets: Suppl Figure 6, Suppl Figure 7]
